# Supplementary material for: Exploring the role of Luman/CREB3 in regulating decidualization of mice endometrial stromal cells by comparative transcriptomics
Source: BMC Genomics. 2020 Jan 30;21:103. doi: 10.1186/s12864-020-6515-2 (PMC6993373; doi:10.1186/s12864-020-6515-2)
Supplement: Supplementary file 3 — Additional file 3. Illumina RNA-Seq data of all significantly differentially expressed genes in different categories (Sheet 1, shLuman vs shNC at 0 h decidualization; Sheet 2, shLuman vs shNC at 48 h decidualization; Sheet 3, shLuman vs shNC at 72 h decidualization). [file 12864_2020_6515_MOESM3_ESM.xlsx]

## Sheet: shLu0vsshNC0.DEG
Gene_id	readcount_shLu0	readcount_shNC0	log2FoldChange	pval	padj	Gene Name	Blast swiss prot
Novel00191	37.3669	116.15	-1.6362	6.3049e-05	0.014579	--	mCG144906, partial [Mus musculus]
Novel00225	170.13	459.7	-1.4341	2.3548e-07	0.00016487	--	PREDICTED: zinc finger protein 862 [Rattus norvegicus]>gi|672049707|ref|XP_008761154.1| PREDICTED: zinc finger protein 862 [Rattus norvegicus]
Novel00427	452.658	191.254	1.2429	4.2062e-06	0.0017023	--	mCG23049 [Mus musculus]
Novel00486	636.825	294.017	1.115	1.0068e-05	0.0032121	--	mCG1044012, partial [Mus musculus]
gene10024	147.108	454.441	-1.6272	3.3064e-07	0.00019381	--	sp|A2A884|ZEP3_MOUSE Transcription factor HIVEP3 OS=Mus musculus GN=Hivep3 PE=1 SV=1//0
gene10177	475.557	201.289	1.2403	5.4015e-06	0.0020945	--	sp|P25318|CO8A2_MOUSE Collagen alpha-2(VIII) chain OS=Mus musculus GN=Col8a2 PE=2 SV=2//4.21026e-09
gene10244	41.2681	132.93	-1.6876	0.0002937	0.04329	--	sp|Q9EPM5|SYNCI_MOUSE Syncoilin OS=Mus musculus GN=Sync PE=1 SV=1//0
gene10608	1988.26	1031.67	0.94652	6.8949e-05	0.015656	--	sp|Q9CQA3|SDHB_MOUSE Succinate dehydrogenase [ubiquinone] iron-sulfur subunit, mitochondrial OS=Mus musculus GN=Sdhb PE=1 SV=1//0
gene11242	145.794	309.872	-1.0877	0.00018546	0.031584	--	sp|P70275|SEM3E_MOUSE Semaphorin-3E OS=Mus musculus GN=Sema3e PE=1 SV=3//0
gene11753	231.569	488.763	-1.0777	2.5767e-05	0.0072972	--	sp|Q8BVI4|DHPR_MOUSE Dihydropteridine reductase OS=Mus musculus GN=Qdpr PE=1 SV=2//1.88639e-150
gene12012	17173.1	7965.32	1.1084	3.2022e-07	0.00019381	--	sp|P26618|PGFRA_MOUSE Platelet-derived growth factor receptor alpha OS=Mus musculus GN=Pdgfra PE=1 SV=3//0
gene124	28.8258	99.6118	-1.789	2.7879e-05	0.0075558	--	sp|Q8BLA8|TRPA1_MOUSE Transient receptor potential cation channel subfamily A member 1 OS=Mus musculus GN=Trpa1 PE=1 SV=1//0
gene12457	111.235	266.338	-1.2596	2.7788e-05	0.0075558	--	sp|Q5DU41|LRC8B_MOUSE Volume-regulated anion channel subunit LRRC8B OS=Mus musculus GN=Lrrc8b PE=2 SV=3//0
gene12493	1480.81	853.444	0.79502	0.00032798	0.046183	--	sp|O88393|TGBR3_MOUSE Transforming growth factor beta receptor type 3 OS=Mus musculus GN=Tgfbr3 PE=1 SV=1//0
gene1270	270.062	1239.54	-2.1984	2.3955e-19	1.2076e-15	--	sp|Q792S6|BOK_RAT Bcl-2-related ovarian killer protein OS=Rattus norvegicus GN=Bok PE=2 SV=1//9.40307e-147
gene12789	5770.94	3075.85	0.90782	0.00032538	0.046074	--	sp|P70296|PEBP1_MOUSE Phosphatidylethanolamine-binding protein 1 OS=Mus musculus GN=Pebp1 PE=1 SV=3//2.88327e-134
gene12858	51.0059	151.907	-1.5745	0.00016169	0.028301	--	sp|Q61010|DTX1_MOUSE E3 ubiquitin-protein ligase DTX1 OS=Mus musculus GN=Dtx1 PE=1 SV=2//0
gene1309	586.662	314.31	0.90034	0.00024693	0.03795	--	sp|Q6ZQB6|VIP2_MOUSE Inositol hexakisphosphate and diphosphoinositol-pentakisphosphate kinase 2 OS=Mus musculus GN=Ppip5k2 PE=1 SV=3//0
gene13420	122.136	294.272	-1.2687	1.1772e-05	0.0036762	--	sp|O70340|NPTX2_MOUSE Neuronal pentraxin-2 OS=Mus musculus GN=Nptx2 PE=2 SV=1//0
gene1347	833.317	371.344	1.1661	1.1676e-06	0.00061309	--	sp|Q9R1S3|PIGN_MOUSE GPI ethanolamine phosphate transferase 1 OS=Mus musculus GN=Pign PE=2 SV=2//0
gene13523	2013.57	3697.37	-0.87675	8.6373e-05	0.018349	--	sp|Q09143|CTR1_MOUSE High affinity cationic amino acid transporter 1 OS=Mus musculus GN=Slc7a1 PE=1 SV=1//0
gene13576	132.576	288.905	-1.1238	0.00014143	0.026019	--	sp|E9Q8I9|FRY_MOUSE Protein furry homolog OS=Mus musculus GN=Fry PE=1 SV=1//0
gene14334	15.8319	96.8724	-2.6132	0.00013453	0.025117	--	sp|Q5EB76|VA0E2_RAT V-type proton ATPase subunit e 2 OS=Rattus norvegicus GN=Atp6v0e2 PE=3 SV=1//7.63308e-47
gene14355	994.407	489.047	1.0239	0.00019112	0.032122	--	sp|Q9R1Q6|T176B_MOUSE Transmembrane protein 176B OS=Mus musculus GN=Tmem176b PE=1 SV=1//5.12162e-174
gene14356	466.2	234.883	0.98901	0.00019117	0.032122	--	sp|Q9DCS1|T176A_MOUSE Transmembrane protein 176A OS=Mus musculus GN=Tmem176a PE=2 SV=2//2.77591e-156
gene14369	638.286	1317.84	-1.0459	6.9063e-06	0.0024919	--	sp|Q99P91|GPNMB_MOUSE Transmembrane glycoprotein NMB OS=Mus musculus GN=Gpnmb PE=1 SV=2//0
gene14547	77.7691	182.284	-1.2289	0.00019644	0.03215	--	sp|Q9JJK2|LANC2_MOUSE LanC-like protein 2 OS=Mus musculus GN=Lancl2 PE=1 SV=1//0
gene14908	136.256	971.133	-2.8333	6.8507e-11	9.7335e-08	--	sp|Q9CY62|RN181_MOUSE E3 ubiquitin-protein ligase RNF181 OS=Mus musculus GN=Rnf181 PE=2 SV=1//2.1775e-82
gene15097	7.35103	122.266	-4.0559	4.8381e-05	0.011974	--	sp|Q9QYB8|ADDB_MOUSE Beta-adducin OS=Mus musculus GN=Add2 PE=1 SV=4//0
gene15132	5.80327	37.5678	-2.6946	0.00028837	0.042755	--	-//-
gene15466	532.393	958.991	-0.84903	0.00024342	0.03764	--	sp|Q8CFA1|IRAK2_MOUSE Interleukin-1 receptor-associated kinase-like 2 OS=Mus musculus GN=Irak2 PE=2 SV=2//0
gene15538	1551.14	872.174	0.83064	0.00029566	0.043326	--	sp|P40224|SDF1_MOUSE Stromal cell-derived factor 1 OS=Mus musculus GN=Cxcl12 PE=2 SV=2//9.66608e-42
gene15615	328.837	162.319	1.0185	0.00027351	0.041034	--	sp|P31651|S6A12_MOUSE Sodium- and chloride-dependent betaine transporter OS=Mus musculus GN=Slc6a12 PE=2 SV=1//0
gene15646	306.654	1286.05	-2.0683	1.5015e-17	4.7308e-14	--	sp|P32037|GTR3_MOUSE Solute carrier family 2, facilitated glucose transporter member 3 OS=Mus musculus GN=Slc2a3 PE=1 SV=1//0
gene16009	119.616	276.564	-1.2092	5.2517e-05	0.012728	--	sp|Q8BYI8|K1467_MOUSE Uncharacterized protein KIAA1467 OS=Mus musculus GN=Kiaa1467 PE=2 SV=1//0
gene17150	61.9372	189.073	-1.6101	2.2242e-06	0.0010419	--	sp|Q8R2S8|CD177_MOUSE CD177 antigen OS=Mus musculus GN=Cd177 PE=2 SV=1//0
gene1787	1184.7	413.762	1.5177	2.3833e-08	2.1454e-05	--	sp|O08849|RGS2_MOUSE Regulator of G-protein signaling 2 OS=Mus musculus GN=Rgs2 PE=2 SV=2//3.54248e-144
gene18018	5417.42	3159.35	0.77798	0.00034926	0.048159	--	sp|Q9D8N3|TM86A_MOUSE Lysoplasmalogenase-like protein TMEM86A OS=Mus musculus GN=Tmem86a PE=2 SV=1//5.31526e-145
gene18442	144.443	337.984	-1.2265	1.6021e-05	0.0048651	--	sp|Q9D0A3|ARPIN_MOUSE Arpin OS=Mus musculus GN=Arpin PE=1 SV=1//1.33029e-150
gene18733	7922.94	15680.6	-0.98487	6.6534e-06	0.0024662	--	sp|Q5RF01|LRC32_PONAB Leucine-rich repeat-containing protein 32 OS=Pongo abelii GN=LRRC32 PE=2 SV=1//0
gene18795	164.173	393.367	-1.2607	5.5704e-06	0.0021273	--	sp|Q8CAA7|PGM2L_MOUSE Glucose 1,6-bisphosphate synthase OS=Mus musculus GN=Pgm2l1 PE=1 SV=1//0
gene188	65.2567	269.216	-2.0446	2.097e-10	2.6428e-07	--	sp|Q80ZE5|MPRB_MOUSE Membrane progestin receptor beta OS=Mus musculus GN=Paqr8 PE=2 SV=2//0
gene19547	60.9075	168.77	-1.4704	1.8503e-05	0.0054865	--	sp|Q91X91|NADC_MOUSE Nicotinate-nucleotide pyrophosphorylase [carboxylating] OS=Mus musculus GN=Qprt PE=2 SV=1//0
gene20002	292.246	656.711	-1.1681	2.5344e-06	0.0011014	--	sp|O88455|DHCR7_MOUSE 7-dehydrocholesterol reductase OS=Mus musculus GN=Dhcr7 PE=2 SV=1//0
gene20151	2.99858	40.5824	-3.7585	2.9523e-06	0.0012402	--	-//-
gene20261	125.295	279.112	-1.1555	7.4247e-05	0.016561	--	sp|O35608|ANGP2_MOUSE Angiopoietin-2 OS=Mus musculus GN=Angpt2 PE=2 SV=2//0
gene20460	20.7293	76.1893	-1.8779	0.00019634	0.03215	--	-//-
gene20498	1097.54	591.241	0.89246	0.00010612	0.021228	--	sp|Q8BFZ9|ERLN2_MOUSE Erlin-2 OS=Mus musculus GN=Erlin2 PE=1 SV=1//0
gene20537	668.686	359.763	0.89428	0.00035316	0.048377	--	sp|Q8BP31|RN122_MOUSE RING finger protein 122 OS=Mus musculus GN=Rnf122 PE=2 SV=1//4.10277e-100
gene21021	5675.42	346.396	4.0342	1.8651e-07	0.00014691	--	sp|P52909|JUND_RAT Transcription factor jun-D OS=Rattus norvegicus GN=Jund PE=2 SV=1//1.22762e-141
gene21472	11.8974	53.548	-2.1702	0.00021254	0.03389	--	sp|O55192|SC6A2_MOUSE Sodium-dependent noradrenaline transporter OS=Mus musculus GN=Slc6a2 PE=2 SV=2//0
gene21508	26.3721	95.5434	-1.8571	4.1808e-05	0.010864	--	sp|C3VPR6|NLRC5_MOUSE Protein NLRC5 OS=Mus musculus GN=Nlrc5 PE=1 SV=2//0
gene2166	926.49	1779.57	-0.94168	3.5105e-05	0.0092168	--	sp|F6VAN0|ATF6A_MOUSE Cyclic AMP-dependent transcription factor ATF-6 alpha OS=Mus musculus GN=Atf6 PE=1 SV=2//0
gene21672	8398.16	3095.49	1.4399	6.4505e-10	7.0689e-07	--	sp|P51661|DHI2_MOUSE Corticosteroid 11-beta-dehydrogenase isozyme 2 OS=Mus musculus GN=Hsd11b2 PE=2 SV=2//0
gene21930	162.308	346.724	-1.0951	7.9192e-05	0.017355	--	sp|Q8BTX9|HSDL1_MOUSE Inactive hydroxysteroid dehydrogenase-like protein 1 OS=Mus musculus GN=Hsdl1 PE=2 SV=1//0
gene21989	1129.83	3091.93	-1.4524	3.7007e-11	6.2185e-08	--	sp|Q9CQV6|MLP3B_MOUSE Microtubule-associated proteins 1A/1B light chain 3B OS=Mus musculus GN=Map1lc3b PE=1 SV=3//1.23233e-81
gene22450	856.149	1716.93	-1.0039	9.5831e-06	0.0031404	--	sp|P52592|S1PR2_MOUSE Sphingosine 1-phosphate receptor 2 OS=Mus musculus GN=S1pr2 PE=1 SV=3//0
gene22493	3579.99	7901.88	-1.1422	2.2691e-07	0.00016441	--	sp|P35951|LDLR_MOUSE Low-density lipoprotein receptor OS=Mus musculus GN=Ldlr PE=1 SV=2//0
gene22580	200.828	440.136	-1.132	3.2183e-05	0.0085387	--	sp|Q9UPX0|TUTLB_HUMAN Protein turtle homolog B OS=Homo sapiens GN=IGSF9B PE=2 SV=2//0
gene22906	2360.77	1322.26	0.83625	0.00017493	0.029995	--	sp|Q8QZR4|OAF_MOUSE Out at first protein homolog OS=Mus musculus GN=Oaf PE=2 SV=1//4.2275e-155
gene22930	540.85	1256.94	-1.2166	2.283e-07	0.00016441	--	sp|Q8R2Y2|MUC18_MOUSE Cell surface glycoprotein MUC18 OS=Mus musculus GN=Mcam PE=1 SV=1//0
gene23170	884.129	429.648	1.0411	1.684e-05	0.0050529	--	sp|Q32L27|UB2Q2_BOVIN Ubiquitin-conjugating enzyme E2 Q2 OS=Bos taurus GN=UBE2Q2 PE=2 SV=1//0
gene23251	235.972	511.911	-1.1173	2.2873e-05	0.0067036	--	sp|O70491|STRA6_MOUSE Stimulated by retinoic acid gene 6 protein OS=Mus musculus GN=Stra6 PE=1 SV=1//0
gene24002	239.756	90.1249	1.4116	7.1358e-06	0.002498	--	sp|Q924I3|ACKR4_MOUSE Atypical chemokine receptor 4 OS=Mus musculus GN=Ackr4 PE=1 SV=1//0
gene2415	1503.89	2679.84	-0.83345	0.00020795	0.033385	--	sp|P11103|PARP1_MOUSE Poly [ADP-ribose] polymerase 1 OS=Mus musculus GN=Parp1 PE=1 SV=3//0
gene24200	540.062	1027.85	-0.92843	0.00012364	0.023608	--	sp|O94889|KLH18_HUMAN Kelch-like protein 18 OS=Homo sapiens GN=KLHL18 PE=1 SV=3//0
gene24225	807.503	241.051	1.7441	3.7523e-12	6.7555e-09	--	sp|P08071|TRFL_MOUSE Lactotransferrin OS=Mus musculus GN=Ltf PE=2 SV=4//0
gene2435	3866.39	2228.49	0.79492	0.00026811	0.040465	--	sp|Q9D379|HYEP_MOUSE Epoxide hydrolase 1 OS=Mus musculus GN=Ephx1 PE=1 SV=2//0
gene24461	251.707	538.872	-1.0982	2.5531e-05	0.0072972	--	sp|Q8VDC0|SYLM_MOUSE Probable leucine--tRNA ligase, mitochondrial OS=Mus musculus GN=Lars2 PE=1 SV=1//1.01183e-169
gene24508	78.3107	203.114	-1.375	4.2462e-05	0.010921	--	sp|Q9ULL1|PKHG1_HUMAN Pleckstrin homology domain-containing family G member 1 OS=Homo sapiens GN=PLEKHG1 PE=1 SV=2//0
gene24515	1618.95	3482.65	-1.1051	6.9427e-06	0.0024919	--	sp|Q9WTQ5|AKA12_MOUSE A-kinase anchor protein 12 OS=Mus musculus GN=Akap12 PE=1 SV=1//0
gene24645	1.99905	41.5314	-4.3768	3.2408e-07	0.00019381	--	sp|Q3UGY8|BIG3_MOUSE Brefeldin A-inhibited guanine nucleotide-exchange protein 3 OS=Mus musculus GN=Arfgef3 PE=1 SV=1//0
gene25036	1833.36	3229.18	-0.81668	0.00020342	0.032948	--	sp|Q9QUR6|PPCE_MOUSE Prolyl endopeptidase OS=Mus musculus GN=Prep PE=2 SV=1//0
gene25120	10762.6	6143.34	0.80893	0.00015047	0.026899	--	sp|P23242|CXA1_MOUSE Gap junction alpha-1 protein OS=Mus musculus GN=Gja1 PE=1 SV=2//0
gene2543	156.601	478.621	-1.6118	2.3812e-09	2.2229e-06	--	-//-
gene25464	1075.68	2268.92	-1.0768	2.2282e-06	0.0010419	--	sp|Q91ZS8|RED1_MOUSE Double-stranded RNA-specific editase 1 OS=Mus musculus GN=Adarb1 PE=1 SV=1//0
gene25592	6880.86	21410.8	-1.6377	2.0823e-14	4.7712e-11	--	sp|Q08093|CNN2_MOUSE Calponin-2 OS=Mus musculus GN=Cnn2 PE=1 SV=1//0
gene25785	625.853	252.339	1.3105	2.4866e-07	0.00016939	--	sp|Q8K1H7|T11L2_MOUSE T-complex protein 11-like protein 2 OS=Mus musculus GN=Tcp11l2 PE=2 SV=1//0
gene25940	1354.2	2372.12	-0.80873	0.00031217	0.04522	--	sp|Q8R310|TMCC3_MOUSE Transmembrane and coiled-coil domains protein 3 OS=Mus musculus GN=Tmcc3 PE=1 SV=2//0
gene25988	2341.8	1219.31	0.94156	2.721e-05	0.0075365	--	sp|P28654|PGS2_MOUSE Decorin OS=Mus musculus GN=Dcn PE=2 SV=1//0
gene26258	464.472	246.31	0.91512	0.00036917	0.049494	--	sp|Q8K4B2|IRAK3_MOUSE Interleukin-1 receptor-associated kinase 3 OS=Mus musculus GN=Irak3 PE=1 SV=2//0
gene26480	520.646	259.286	1.0058	8.8742e-05	0.01857	--	sp|Q9D1J3|SARNP_MOUSE SAP domain-containing ribonucleoprotein OS=Mus musculus GN=Sarnp PE=1 SV=3//5.78771e-75
gene27319	186.483	430.788	-1.2079	8.9981e-06	0.003024	--	sp|Q5STE3|FSTL4_MOUSE Follistatin-related protein 4 OS=Mus musculus GN=Fstl4 PE=2 SV=1//0
gene27378	9367.44	4891.09	0.9375	1.3882e-05	0.0042669	--	sp|P46412|GPX3_MOUSE Glutathione peroxidase 3 OS=Mus musculus GN=Gpx3 PE=2 SV=2//4.61829e-149
gene27620	408.759	751.706	-0.87892	0.00031827	0.04558	--	sp|Q9WTR1|TRPV2_MOUSE Transient receptor potential cation channel subfamily V member 2 OS=Mus musculus GN=Trpv2 PE=1 SV=2//0
gene27644	2821.26	4878.88	-0.79021	0.00017206	0.029704	--	sp|P16646|PMP22_MOUSE Peripheral myelin protein 22 OS=Mus musculus GN=Pmp22 PE=1 SV=2//1.99241e-85
gene28143	185.46	377.009	-1.0235	0.00013703	0.025397	--	sp|P05063|ALDOC_MOUSE Fructose-bisphosphate aldolase C OS=Mus musculus GN=Aldoc PE=1 SV=4//0
gene28506	534.095	1043.93	-0.96686	9.3174e-05	0.019093	--	sp|Q62470|ITA3_MOUSE Integrin alpha-3 OS=Mus musculus GN=Itga3 PE=1 SV=1//0
gene28686	4630.36	2263.59	1.0325	2.2322e-06	0.0010419	--	sp|P47879|IBP4_MOUSE Insulin-like growth factor-binding protein 4 OS=Mus musculus GN=Igfbp4 PE=2 SV=2//1.00164e-150
gene28757	190.003	444.574	-1.2264	4.3223e-06	0.0017023	--	sp|P19001|K1C19_MOUSE Keratin, type I cytoskeletal 19 OS=Mus musculus GN=Krt19 PE=1 SV=1//0
gene28814	980.22	203.882	2.2654	5.9701e-11	9.4048e-08	--	sp|Q9WUP0|RAMP2_MOUSE Receptor activity-modifying protein 2 OS=Mus musculus GN=Ramp2 PE=2 SV=1//1.76041e-124
gene28815	1220.36	654.341	0.89919	0.00012571	0.023823	--	sp|Q9CQ80|VPS25_MOUSE Vacuolar protein-sorting-associated protein 25 OS=Mus musculus GN=Vps25 PE=2 SV=1//1.14146e-06
gene29180	1329.55	294.424	2.175	3.2354e-19	1.3591e-15	--	sp|P61959|SUMO2_RAT Small ubiquitin-related modifier 2 OS=Rattus norvegicus GN=Sumo2 PE=1 SV=1//1.45825e-61
gene29454	293.286	646	-1.1392	0.00028672	0.042755	--	sp|Q8VHH7|ADCY3_MOUSE Adenylate cyclase type 3 OS=Mus musculus GN=Adcy3 PE=2 SV=2//0
gene2991	1161.45	634.384	0.8725	0.00020392	0.032948	--	sp|Q78J03|MSRB2_MOUSE Methionine-R-sulfoxide reductase B2, mitochondrial OS=Mus musculus GN=Msrb2 PE=1 SV=1//1.32183e-97
gene30302	148.602	56.1301	1.4046	8.6632e-05	0.018349	--	sp|Q61321|SIX4_MOUSE Homeobox protein SIX4 OS=Mus musculus GN=Six4 PE=1 SV=1//0
gene30340	1128.44	2935.33	-1.3792	4.2898e-05	0.010922	--	sp|Q6ZWQ0|SYNE2_MOUSE Nesprin-2 OS=Mus musculus GN=Syne2 PE=1 SV=2//0
gene30414	17759.8	9211.26	0.94715	7.0195e-06	0.0024919	--	sp|P23950|TISB_MOUSE Zinc finger protein 36, C3H1 type-like 1 OS=Mus musculus GN=Zfp36l1 PE=2 SV=1//2.49977e-173
gene30563	174.419	490.9	-1.4929	5.2435e-08	4.3806e-05	--	sp|Q8C1W1|VASH1_MOUSE Vasohibin-1 OS=Mus musculus GN=Vash1 PE=2 SV=4//0
gene30805	105.047	236.107	-1.1684	0.00011705	0.023049	--	sp|Q8VC49|IF27B_MOUSE Interferon alpha-inducible protein 27-like protein 2B OS=Mus musculus GN=Ifi27l2b PE=2 SV=1//1.17146e-40
gene31027	253.773	96.2171	1.3992	4.2618e-06	0.0017023	--	sp|Q91ZI8|IOD3_MOUSE Type III iodothyronine deiodinase OS=Mus musculus GN=Dio3 PE=1 SV=4//0
gene31460	17222.7	7278.43	1.2426	2.7653e-07	0.00018235	--	sp|P23457|DIDH_RAT 3-alpha-hydroxysteroid dehydrogenase OS=Rattus norvegicus GN=Akr1c9 PE=1 SV=1//0
gene31589	11880.4	26070.9	-1.1339	0.0001164	0.023049	--	sp|Q04998|INHBA_MOUSE Inhibin beta A chain OS=Mus musculus GN=Inhba PE=1 SV=1//0
gene32073	3897.53	7007.05	-0.84625	5.8582e-05	0.013907	--	sp|Q60854|SPB6_MOUSE Serpin B6 OS=Mus musculus GN=Serpinb6 PE=1 SV=1//0
gene32347	28040.7	15842.7	0.8237	0.00012236	0.023543	--	sp|Q62000|MIME_MOUSE Mimecan OS=Mus musculus GN=Ogn PE=2 SV=1//0
gene3293	771.263	418.381	0.88241	0.0002507	0.038296	--	sp|Q06348|PRRX2_MOUSE Paired mesoderm homeobox protein 2 OS=Mus musculus GN=Prrx2 PE=2 SV=2//7.44365e-85
gene32959	1231.25	605.333	1.0243	1.1814e-05	0.0036762	--	sp|Q3UJB3|LR14B_MOUSE Leucine-rich repeat-containing protein 14B OS=Mus musculus GN=Lrrc14b PE=2 SV=1//9.71174e-136
gene3320	1400.81	2402.92	-0.77853	0.00034966	0.048159	--	sp|Q9EQX4|AIF1L_MOUSE Allograft inflammatory factor 1-like OS=Mus musculus GN=Aif1l PE=2 SV=1//1.82357e-95
gene33813	546.968	214.876	1.3479	2.8216e-07	0.00018235	--	sp|Q91W82|UB2E2_MOUSE Ubiquitin-conjugating enzyme E2 E2 OS=Mus musculus GN=Ube2e2 PE=2 SV=1//1.21938e-114
gene34106	158.858	51.1337	1.6354	5.9817e-06	0.0022503	--	sp|O35640|ANXA8_MOUSE Annexin A8 OS=Mus musculus GN=Anxa8 PE=2 SV=2//0
gene34145	31.47	106.336	-1.7566	0.00010407	0.020985	--	sp|Q6UWK7|CJ099_HUMAN Secreted protein C10orf99 OS=Homo sapiens GN=C10orf99 PE=1 SV=1//1.41608e-09
gene35076	193.29	578.424	-1.5814	1.6263e-09	1.6397e-06	--	sp|P63043|STMN4_RAT Stathmin-4 OS=Rattus norvegicus GN=Stmn4 PE=1 SV=1//2.91305e-110
gene35181	60.3894	149.935	-1.312	0.00022559	0.035538	--	sp|Q9WV69|DEMA_MOUSE Dematin OS=Mus musculus GN=Dmtn PE=1 SV=1//0
gene354	181.158	443.772	-1.2926	2.8376e-06	0.0012122	--	sp|Q69ZF7|CNNM4_MOUSE Metal transporter CNNM4 OS=Mus musculus GN=Cnnm4 PE=1 SV=2//0
gene35610	963.646	1927.81	-1.0004	8.6585e-06	0.0029896	--	sp|Q5R988|RAP2A_PONAB Ras-related protein Rap-2a OS=Pongo abelii GN=RAP2A PE=2 SV=2//3.08526e-109
gene3585	564.181	1401.35	-1.3126	2.715e-08	2.3597e-05	--	sp|P28738|KIF5C_MOUSE Kinesin heavy chain isoform 5C OS=Mus musculus GN=Kif5c PE=1 SV=3//0
gene35853	8427.11	16458.3	-0.96571	4.5603e-05	0.011494	--	sp|F8VQB6|MYO10_MOUSE Unconventional myosin-X OS=Mus musculus GN=Myo10 PE=1 SV=1//0
gene37133	8143.98	3948.6	1.0444	1.1485e-06	0.00061309	--	sp|Q9H8H3|MET7A_HUMAN Methyltransferase-like protein 7A OS=Homo sapiens GN=METTL7A PE=1 SV=1//6.6927e-142
gene37181	188.523	76.2103	1.3067	8.9147e-05	0.01857	--	sp|Q99M73|KRT84_MOUSE Keratin, type II cuticular Hb4 OS=Mus musculus GN=Krt84 PE=2 SV=2//0
gene3733	265.038	493.264	-0.89616	0.00036428	0.049364	--	sp|Q9JLM9|GRB14_MOUSE Growth factor receptor-bound protein 14 OS=Mus musculus GN=Grb14 PE=1 SV=1//0
gene37480	2286.27	4155.7	-0.86209	0.00036655	0.049406	--	sp|O08638|MYH11_MOUSE Myosin-11 OS=Mus musculus GN=Myh11 PE=1 SV=1//0
gene37726	914.669	437.774	1.0631	8.0163e-05	0.017355	--	sp|O08677|KNG1_MOUSE Kininogen-1 OS=Mus musculus GN=Kng1 PE=1 SV=1//0
gene37810	24.5368	88.143	-1.8449	4.8458e-05	0.011974	--	sp|Q80X72|LRC15_MOUSE Leucine-rich repeat-containing protein 15 OS=Mus musculus GN=Lrrc15 PE=2 SV=1//0
gene37896	561.914	181.335	1.6317	5.4791e-10	6.2773e-07	--	sp|P19467|MUC13_MOUSE Mucin-13 OS=Mus musculus GN=Muc13 PE=2 SV=1//0
gene38722	117.008	325.936	-1.478	3.2685e-07	0.00019381	--	sp|P51807|DYLT1_MOUSE Dynein light chain Tctex-type 1 OS=Mus musculus GN=Dynlt1 PE=1 SV=1//1.5112e-77
gene38740	118.359	311.568	-1.3964	2.1193e-06	0.0010419	--	sp|Q710D3|UN93A_MOUSE Protein unc-93 homolog A OS=Mus musculus GN=Unc93a PE=2 SV=1//0
gene3970	199.467	552.595	-1.4701	2.5277e-06	0.0011014	--	sp|Q00651|ITA4_MOUSE Integrin alpha-4 OS=Mus musculus GN=Itga4 PE=1 SV=1//0
gene4010	68.9974	169.468	-1.2964	0.00015816	0.027877	--	sp|Q14CH0|F171B_MOUSE Protein FAM171B OS=Mus musculus GN=Fam171b PE=1 SV=2//0
gene40840	251.232	512.891	-1.0296	5.9037e-05	0.013907	--	sp|P15116|CADH2_MOUSE Cadherin-2 OS=Mus musculus GN=Cdh2 PE=1 SV=2//0
gene41079	154.345	333.092	-1.1098	7.1953e-05	0.016193	--	sp|Q06186|HBEGF_MOUSE Proheparin-binding EGF-like growth factor OS=Mus musculus GN=Hbegf PE=2 SV=1//3.36421e-110
gene41253	15173.6	27633.9	-0.86488	6.1826e-05	0.014429	--	sp|Q62188|DPYL3_MOUSE Dihydropyrimidinase-related protein 3 OS=Mus musculus GN=Dpysl3 PE=1 SV=1//0
gene41257	5.6428	49.4795	-3.1323	3.2112e-06	0.0013268	--	sp|Q96AA8|JKIP2_HUMAN Janus kinase and microtubule-interacting protein 2 OS=Homo sapiens GN=JAKMIP2 PE=1 SV=1//0
gene41300	4156.15	2273.96	0.87004	0.00023813	0.03705	--	sp|D3ZTX0|TMED7_RAT Transmembrane emp24 domain-containing protein 7 OS=Rattus norvegicus GN=Tmed7 PE=1 SV=1//8.83248e-127
gene41360	1030.09	541.709	0.92719	6.6721e-05	0.015288	--	sp|Q99ME3|SNCAP_MOUSE Synphilin-1 OS=Mus musculus GN=Sncaip PE=2 SV=2//0
gene41539	338.328	698.177	-1.0452	0.00032378	0.046074	--	sp|Q8CD54|PIEZ2_MOUSE Piezo-type mechanosensitive ion channel component 2 OS=Mus musculus GN=Piezo2 PE=1 SV=2//0
gene41702	6822.75	2123.44	1.684	1.6673e-14	4.2023e-11	--	sp|P24049|RL17_RAT 60S ribosomal protein L17 OS=Rattus norvegicus GN=Rpl17 PE=2 SV=3//3.27808e-121
gene42445	3250.87	6970.99	-1.1005	3.1546e-05	0.0084586	--	sp|Q52KR3|PRUN2_MOUSE Protein prune homolog 2 OS=Mus musculus GN=Prune2 PE=2 SV=2//0
gene42512	1220.42	690.325	0.82203	0.00033195	0.046414	--	sp|Q15884|F1892_HUMAN Protein FAM189A2 OS=Homo sapiens GN=FAM189A2 PE=1 SV=3//0
gene42572	616.968	330.046	0.90253	0.00035515	0.048386	--	sp|Q9D4F2|PPAC2_MOUSE Presqualene diphosphate phosphatase OS=Mus musculus GN=Ppapdc2 PE=1 SV=1//3.0967e-149
gene42691	726.846	2332.43	-1.6821	1.004e-13	2.1087e-10	--	sp|Q9CR42|ANKR1_MOUSE Ankyrin repeat domain-containing protein 1 OS=Mus musculus GN=Ankrd1 PE=1 SV=1//0
gene43029	843.212	415.133	1.0223	2.568e-05	0.0072972	--	sp|Q61823|PDCD4_MOUSE Programmed cell death protein 4 OS=Mus musculus GN=Pdcd4 PE=1 SV=1//0
gene43231	760.8	2130.19	-1.4854	8.658e-11	1.1486e-07	--	sp|Q9WVD4|CLCN5_MOUSE H(+)/Cl(-) exchange transporter 5 OS=Mus musculus GN=Clcn5 PE=2 SV=1//0
gene43479	257.898	504.762	-0.9688	0.00021379	0.03389	--	sp|P41969|ELK1_MOUSE ETS domain-containing protein Elk-1 OS=Mus musculus GN=Elk1 PE=2 SV=3//0
gene44344	746.271	1386.67	-0.89385	9.4498e-05	0.019208	--	sp|P11531|DMD_MOUSE Dystrophin OS=Mus musculus GN=Dmd PE=1 SV=3//0
gene44656	1592.78	877.7	0.85975	0.00015637	0.027756	--	sp|Q9WTV7|RNF12_MOUSE E3 ubiquitin-protein ligase RLIM OS=Mus musculus GN=Rlim PE=1 SV=2//1.50797e-70
gene44714	769.15	1445.95	-0.91068	4.9454e-05	0.012102	--	sp|Q8N8U3|ZCHC5_HUMAN Zinc finger CCHC domain-containing protein 5 OS=Homo sapiens GN=ZCCHC5 PE=2 SV=1//1.89308e-124
gene44915	354.13	1034.33	-1.5463	3.1287e-10	3.7552e-07	--	sp|Q5H9R4|ARMX4_HUMAN Armadillo repeat-containing X-linked protein 4 OS=Homo sapiens GN=ARMCX4 PE=2 SV=2//9.53355e-77
gene45337	73.3498	235.263	-1.6814	1.9478e-07	0.00014877	--	sp|A2AG50|MA7D2_MOUSE MAP7 domain-containing protein 2 OS=Mus musculus GN=Map7d2 PE=1 SV=1//3.28233e-137
gene45342	1591.93	2874.43	-0.8525	9.1306e-05	0.018864	--	sp|Q8R550|SH3K1_MOUSE SH3 domain-containing kinase-binding protein 1 OS=Mus musculus GN=Sh3kbp1 PE=1 SV=1//0
gene45364	250.654	96.6811	1.3744	8.9775e-06	0.003024	--	sp|Q9QVY8|RAI2_MOUSE Retinoic acid-induced protein 2 OS=Mus musculus GN=Rai2 PE=2 SV=2//0
gene45398	302.241	141.353	1.0964	0.00014676	0.026612	--	sp|P97946|VEGFD_MOUSE Vascular endothelial growth factor D OS=Mus musculus GN=Figf PE=2 SV=1//2.0609e-11
gene45878	38.0422	145.327	-1.9336	9.1724e-07	0.00050259	--	-//-
gene45912	10.8009	388.064	-5.1671	1.8061e-40	2.2762e-36	--	sp|Q9D7J4|COX20_MOUSE Cytochrome c oxidase protein 20 homolog OS=Mus musculus GN=Cox20 PE=3 SV=1//1.70788e-82
gene46242	85.2472	25.9627	1.7152	0.00016771	0.029153	--	sp|Q8C5H8|NAKD2_MOUSE NAD kinase 2, mitochondrial OS=Mus musculus GN=Nadk2 PE=1 SV=2//0
gene4645	2199.22	1230.75	0.83746	0.00019472	0.03215	--	sp|Q792I0|LIN7C_RAT Protein lin-7 homolog C OS=Rattus norvegicus GN=Lin7c PE=1 SV=1//1.94885e-114
gene46905	30.4003	126.859	-2.0611	0.00012089	0.02353	--	sp|P98203|ARVC_MOUSE Armadillo repeat protein deleted in velo-cardio-facial syndrome homolog OS=Mus musculus GN=Arvcf PE=1 SV=2//0
gene46950	1075.43	158.529	2.7621	7.428e-27	4.6806e-23	--	sp|P18608|HMGN1_MOUSE Non-histone chromosomal protein HMG-14 OS=Mus musculus GN=Hmgn1 PE=1 SV=2//1.16343e-26
gene47326	2524.61	308.786	3.0314	4.9778e-36	4.1822e-32	--	sp|P39098|MA1A2_MOUSE Mannosyl-oligosaccharide 1,2-alpha-mannosidase IB OS=Mus musculus GN=Man1a2 PE=2 SV=1//0
gene47659	20.6056	75.0202	-1.8642	7.7098e-05	0.017046	--	sp|Q8BZR9|CQ085_MOUSE Uncharacterized protein C17orf85 homolog OS=Mus musculus PE=2 SV=1//0
gene47725	230.202	19.5533	3.5574	1.139e-17	4.1013e-14	--	sp|P46638|RB11B_MOUSE Ras-related protein Rab-11B OS=Mus musculus GN=Rab11b PE=1 SV=3//5.66895e-144
gene47743	7130.49	800.473	3.1551	1.3922e-06	0.00071612	--	sp|P62271|RS18_RAT 40S ribosomal protein S18 OS=Rattus norvegicus GN=Rps18 PE=1 SV=3//3.31685e-94
gene47750	40.0445	6.99923	2.5163	0.00031404	0.045231	--	sp|O35730|RING1_MOUSE E3 ubiquitin-protein ligase RING1 OS=Mus musculus GN=Ring1 PE=1 SV=2//0
gene47846	1345.23	337.447	1.9951	6.9512e-11	9.7335e-08	--	sp|Q7TSC1|PRC2A_MOUSE Protein PRRC2A OS=Mus musculus GN=Prrc2a PE=1 SV=1//0
gene47884	101.43	4.02652	4.6548	2.3124e-15	6.4761e-12	--	sp|O70422|TF2H4_MOUSE General transcription factor IIH subunit 4 OS=Mus musculus GN=Gtf2h4 PE=2 SV=1//0
gene48085	8.35055	72.6687	-3.1214	5.3877e-08	4.3806e-05	--	sp|P35710|SOX5_MOUSE Transcription factor SOX-5 OS=Mus musculus GN=Sox5 PE=1 SV=2//0
gene48260	797.692	252.934	1.6571	3.3848e-07	0.0001939	--	sp|Q9JI46|NUDT3_MOUSE Diphosphoinositol polyphosphate phosphohydrolase 1 OS=Mus musculus GN=Nudt3 PE=1 SV=1//3.51194e-61
gene48410	58.3569	9.48697	2.6209	9.5939e-06	0.0031404	--	sp|Q61696|HS71A_MOUSE Heat shock 70 kDa protein 1A OS=Mus musculus GN=Hspa1a PE=1 SV=2//0
gene48477	200.851	8.49606	4.5632	0.00012136	0.02353	--	sp|Q9Z1E1|FLOT1_RAT Flotillin-1 OS=Rattus norvegicus GN=Flot1 PE=2 SV=2//0
gene511	197.739	87.7105	1.1728	0.00025509	0.038732	--	sp|Q9JHI9|S40A1_MOUSE Solute carrier family 40 member 1 OS=Mus musculus GN=Slc40a1 PE=1 SV=1//0
gene5119	1857.02	3808.33	-1.0362	2.4294e-06	0.0011014	--	sp|P27790|CENPB_MOUSE Major centromere autoantigen B OS=Mus musculus GN=Cenpb PE=2 SV=2//2.18165e-47
gene5142	3457.84	8609.18	-1.316	8.2054e-10	8.6174e-07	--	sp|P04925|PRIO_MOUSE Major prion protein OS=Mus musculus GN=Prnp PE=1 SV=2//6.74488e-96
gene5376	521.585	222.035	1.2321	2.4504e-06	0.0011014	--	sp|Q9D7N9|APMAP_MOUSE Adipocyte plasma membrane-associated protein OS=Mus musculus GN=Apmap PE=1 SV=1//0
gene5642	302.756	84.7168	1.8374	1.7698e-09	1.7157e-06	--	sp|Q61805|LBP_MOUSE Lipopolysaccharide-binding protein OS=Mus musculus GN=Lbp PE=1 SV=2//0
gene6351	502.958	247.468	1.0232	0.00014828	0.026696	--	sp|Q60991|CP7B1_MOUSE 25-hydroxycholesterol 7-alpha-hydroxylase OS=Mus musculus GN=Cyp7b1 PE=2 SV=2//0
gene6436	102.463	243.316	-1.2477	5.7631e-05	0.013834	--	sp|P83510|TNIK_MOUSE Traf2 and NCK-interacting protein kinase OS=Mus musculus GN=Tnik PE=1 SV=2//9.94281e-08
gene6494	1007.29	537.724	0.90554	0.00012723	0.023932	--	sp|Q9Z2N8|ACL6A_MOUSE Actin-like protein 6A OS=Mus musculus GN=Actl6a PE=1 SV=2//0
gene6749	234.882	480.034	-1.0312	8.0561e-05	0.017355	--	sp|Q9JLM8|DCLK1_MOUSE Serine/threonine-protein kinase DCLK1 OS=Mus musculus GN=Dclk1 PE=1 SV=1//7.22489e-15
gene6910	1915.74	857.641	1.1595	7.2749e-07	0.00040748	--	sp|P48759|PTX3_MOUSE Pentraxin-related protein PTX3 OS=Mus musculus GN=Ptx3 PE=1 SV=2//0
gene7146	2816.72	5910.29	-1.0692	2.0272e-06	0.0010219	--	sp|Q6P5H2|NEST_MOUSE Nestin OS=Mus musculus GN=Nes PE=1 SV=1//0
gene7587	1134.77	2256.86	-0.99192	9.9047e-06	0.0032006	--	sp|Q6PAM0|AAKB2_MOUSE 5&apos;-AMP-activated protein kinase subunit beta-2 OS=Mus musculus GN=Prkab2 PE=1 SV=1//2.27376e-162
gene8145	309.783	590.567	-0.93084	0.00019525	0.03215	--	sp|Q8K2I4|MANBA_MOUSE Beta-mannosidase OS=Mus musculus GN=Manba PE=2 SV=1//0
gene8471	1797.37	1034.36	0.79715	0.00030479	0.044406	--	sp|Q80V26|IMPA3_MOUSE Inositol monophosphatase 3 OS=Mus musculus GN=Impad1 PE=1 SV=1//0
gene8926	285.864	2859.17	-3.3222	1.7887e-42	4.5085e-38	--	sp|Q61817|CREB3_MOUSE Cyclic AMP-responsive element-binding protein 3 OS=Mus musculus GN=Creb3 PE=2 SV=2//0
gene9138	4897.88	2784.07	0.81496	0.00014302	0.026122	--	sp|Q60793|KLF4_MOUSE Krueppel-like factor 4 OS=Mus musculus GN=Klf4 PE=1 SV=3//0
gene9288	122.908	477.292	-1.9573	1.6128e-12	3.1269e-09	--	sp|Q5UBV8|TNF15_MOUSE Tumor necrosis factor ligand superfamily member 15 OS=Mus musculus GN=Tnfsf15 PE=2 SV=2//1.63647e-168
gene9297	183.254	376.152	-1.0375	0.00023181	0.036291	--	sp|Q8R4K8|PAPP1_MOUSE Pappalysin-1 OS=Mus musculus GN=Pappa PE=2 SV=2//0
gene9319	32.8206	97.145	-1.5655	0.0003333	0.046414	--	sp|Q8BH27|MEGF9_MOUSE Multiple epidermal growth factor-like domains protein 9 OS=Mus musculus GN=Megf9 PE=2 SV=1//0
gene9601	49.5885	7.50516	2.7241	2.6773e-05	0.0074978	--	-//-

## Sheet: shLuman48 vs shNC48
Gene_id	readcount_shLu48	readcount_shNC48	log2FoldChange	pval	padj	Gene Name	Blast swiss prot
Novel00008	4222.88	3322.48	0.34597	0.001369	0.0070162	--	PREDICTED: 60S ribosomal protein L10a isoform X2 [Canis lupus familiaris]
Novel00011	19.3867	0	Inf	5.33e-06	4.05e-05	-//-
Novel00012	375.997	204.274	0.88022	1.39e-08	1.4e-07	--	mCG147627 [Mus musculus]
Novel00017	1121.8	782.904	0.51891	6.25e-06	4.7e-05	--	PREDICTED: nucleosome assembly protein 1-like 1 [Ovis aries]
Novel00029	7359.15	3905.89	0.91389	5.7e-41	3.06e-39	--	mCG1044012, partial [Mus musculus]
Novel00030	81.8763	44.113	0.89224	0.0065364	0.028554	--	LRRGT00019 [Rattus norvegicus]
Novel00037	0	9.23926	#NAME?	0.0032654	0.015306	-//-
Novel00038	2571.54	2053.05	0.32487	0.0024196	0.011671	--	mCG14783, isoform CRA_d [Mus musculus]
Novel00039	103.687	41.5506	1.3193	2.05e-05	0.0001433	--	LOC635138 protein [Mus musculus]
Novel00050	199.123	42.6235	2.2239	1.98e-18	4.35e-17	-//-
Novel00052	69.2909	127.198	-0.87634	0.0008062	0.004327	-//-
Novel00066	6.29772	34.8841	-2.4697	9.03e-05	0.00056979	-//-
Novel00073	590.211	351.893	0.74609	1.71e-09	1.89e-08	--	mCG16685, isoform CRA_c [Mus musculus]
Novel00080	6.30172	23.6137	-1.9058	0.0081298	0.034529	-//-
Novel00087	172.999	102.58	0.75402	0.0006603	0.0036068	--	mCG1051060 [Mus musculus]
Novel00089	51.3528	24.1137	1.0906	0.010944	0.044959	-//-
Novel00093	53.7704	165.145	-1.6189	2.29e-10	2.77e-09	--	unnamed protein product [Trypanosoma congolense IL3000]
Novel00095	122.052	211.826	-0.79538	0.00010588	0.00066068	--	hypothetical protein H671_6g15571 [Cricetulus griseus]
Novel00096	89.6306	28.7229	1.6418	2.52e-06	2e-05	-//-
Novel00099	102.72	251.835	-1.2938	7.36e-11	9.31e-10	--	mCG145372, partial [Mus musculus]
Novel00100	39.7384	79.0232	-0.99174	0.0033438	0.015636	--	mCG141837, partial [Mus musculus]
Novel00111	270.854	83.6428	1.6952	8.13e-17	1.58e-15	--	mCG148344 [Mus musculus]
Novel00113	127.868	60.0604	1.0902	0.0021878	0.010669	--	PREDICTED: 40S ribosomal protein S14-like, partial [Bubalus bubalis]
Novel00118	210.796	812.153	-1.9459	3.93e-54	3e-52	--	PREDICTED: putative small proline-rich protein 2J-like [Microtus ochrogaster]
Novel00119	43.133	8.71321	2.3075	3.35e-05	0.00022549	--	mCG144568, partial [Mus musculus]
Novel00122	449.138	1129.36	-1.3303	1.15e-39	5.96e-38	--	mCG147332 [Mus musculus]
Novel00125	1085.33	1711.1	-0.6568	8.16e-17	1.59e-15	--	mCG147420 [Mus musculus]>gi|212900842|gb|ACJ38545.1| plasma membrane Ca2+ pump interacting protein [Mus musculus]
Novel00128	676.873	332.019	1.0276	2.13e-17	4.31e-16	--	mCG1044012, partial [Mus musculus]
Novel00132	59.113	24.6085	1.2643	0.00199	0.0097909	-//-
Novel00133	61.5586	119.569	-0.95781	0.00045117	0.0025394	--	mCG63314 [Mus musculus]
Novel00137	15.9921	45.1651	-1.4979	0.0019481	0.0096124	-//-
Novel00150	175.419	262.647	-0.58232	0.00092818	0.0049249	--	PREDICTED: putative hydroxypyruvate isomerase [Cricetulus griseus]>gi|625252084|ref|XP_007617372.1| PREDICTED: putative hydroxypyruvate isomerase [Cricetulus griseus]
Novel00157	8242.48	4183.08	0.97851	2.48e-78	3.5e-76	--	mCG1044012, partial [Mus musculus]
Novel00167	189.449	32.2957	2.5524	6.62e-21	1.67e-19	--	mCG145491, isoform CRA_a, partial [Mus musculus]
Novel00174	1317.46	632.487	1.0587	8.27e-31	3.18e-29	--	neutral cholesterol ester hydrolase 1-like protein [Cricetulus griseus]
Novel00176	4580.75	3125.28	0.5516	4.4e-15	7.71e-14	--	mCG1044012, partial [Mus musculus]
Novel00186	158.454	93.4342	0.76204	0.00097291	0.0051344	--	mCG12521, isoform CRA_b, partial [Mus musculus]
Novel00189	92.5137	251.845	-1.4448	1.08e-12	1.59e-11	--	putative oligoadenylate synthetase 1b [Mus musculus domesticus]>gi|159031171|emb|CAP12703.1| putative oligoadenylate synthetase 1b [Mus musculus domesticus]
Novel00191	21.3187	154.354	-2.856	4.33e-20	1.05e-18	--	mCG144906, partial [Mus musculus]
Novel00193	125.459	57.9406	1.1146	4.59e-05	0.00030306	--	hypothetical protein I79_014670 [Cricetulus griseus]
Novel00203	8.23379	28.7281	-1.8028	0.0047986	0.021716	--	ORF2 [Mus musculus domesticus]
Novel00205	21.3187	46.6702	-1.1304	0.012288	0.049726	--	mCG148319 [Mus musculus]
Novel00217	63.4627	8.71321	2.8646	5.43e-09	5.73e-08	-//-
Novel00220	109.481	184.603	-0.75374	0.00042275	0.0023904	--	rCG25479 [Rattus norvegicus]
Novel00222	2082.51	2450.08	-0.23451	0.0004162	0.002356	--	mCG1044012, partial [Mus musculus]
Novel00223	10459	6458.76	0.69542	9.7e-12	1.32e-10	--	mCG1044012, partial [Mus musculus]
Novel00225	213.665	482.227	-1.1744	3.12e-16	5.86e-15	--	PREDICTED: zinc finger protein 862 [Rattus norvegicus]>gi|672049707|ref|XP_008761154.1| PREDICTED: zinc finger protein 862 [Rattus norvegicus]
Novel00226	17.9361	54.8365	-1.6123	0.00077477	0.0041688	--	unnamed protein product [Mus musculus]>gi|148666138|gb|EDK98554.1| expressed sequence AI854703, isoform CRA_a [Mus musculus]>gi|148666139|gb|EDK98555.1| expressed sequence AI854703, isoform CRA_a [Mus musculus]>gi|148666140|gb|EDK98556.1| expressed sequence AI854703, isoform CRA_a [Mus musculus]
Novel00231	38.7533	13.8641	1.483	0.0046603	0.021149	-//-
Novel00233	215.583	494.825	-1.1987	1.99e-11	2.64e-10	--	PREDICTED: endogenous retrovirus group K member 11 Pol protein-like [Fukomys damarensis]
Novel00237	1842.13	2341.96	-0.34634	3.97e-07	3.45e-06	--	Atp6v0c protein, partial [Mus musculus]
Novel00243	2327.43	1444.85	0.68782	0.0058358	0.025793	--	PREDICTED: translationally-controlled tumor protein isoform X2 [Nomascus leucogenys]
Novel00244	317.333	469.722	-0.56581	2.61e-05	0.00017874	--	PREDICTED: target of Myb protein 1 isoform X3 [Microtus ochrogaster]
Novel00253	168.616	244.553	-0.53641	0.0068145	0.029612	--	RIKEN cDNA 2810426N06 [Mus musculus]
Novel00260	56.7035	3.59362	3.9799	4.01e-11	5.18e-10	--	mCG51994, partial [Mus musculus]
Novel00262	129.351	252.329	-0.96402	3.59e-07	3.13e-06	--	hypothetical protein H671_xg20669 [Cricetulus griseus]
Novel00270	31.9681	168.759	-2.4003	1.18e-17	2.45e-16	-//-
Novel00276	90.5996	42.587	1.0891	0.00068014	0.0037033	--	mCG148321 [Mus musculus]
Novel00281	570.313	277.537	1.0391	2.19e-15	3.92e-14	--	ragulator complex protein LAMTOR3 [Mus musculus]>gi|731197210|ref|XP_010601818.1| PREDICTED: ragulator complex protein LAMTOR3 [Fukomys damarensis]>gi|24418554|sp|O88653.1|LTOR3_MOUSE RecName: Full=Ragulator complex protein LAMTOR3; AltName: Full=Late endosomal/lysosomal adaptor and MAPK and MTOR activator 3; AltName: Full=MEK-binding partner 1; Short=Mp1; AltName: Full=Mitogen-activated protein …
Novel00287	1855.42	998.198	0.89435	4.48e-11	5.75e-10	--	PREDICTED: 60S ribosomal protein L5-like [Panthera tigris altaica]
Novel00297	67.8343	31.2801	1.1168	0.0027606	0.013142	--	PREDICTED: cadherin-11 [Microcebus murinus]>gi|829941377|ref|XP_012597968.1| PREDICTED: cadherin-11 [Microcebus murinus]>gi|829941382|ref|XP_012597969.1| PREDICTED: cadherin-11 [Microcebus murinus]
Novel00319	2368.19	1360.68	0.79945	1.79e-08	1.78e-07	--	mCG1044012, partial [Mus musculus]
Novel00340	10.1719	55.4095	-2.4455	7.61e-07	6.4e-06	-//-
Novel00342	341.078	116.402	1.551	4.04e-18	8.71e-17	--	glyceraldehyde-3-phosphate dehydrogenase isoform 1 [Mus musculus]
Novel00344	128.875	75.9087	0.76364	0.0028962	0.013739	--	PREDICTED: uncharacterized protein LOC104969252 isoform X1 [Bos taurus]
Novel00348	69.3049	31.8218	1.1229	0.0023459	0.011347	--	rCG56442 [Rattus norvegicus]
Novel00354	252.92	531.481	-1.0713	2.72e-15	4.84e-14	--	mCG147332 [Mus musculus]
Novel00357	414.269	296.541	0.48233	0.00057306	0.0031668	--	PREDICTED: UPF0586 protein C9orf41 homolog isoform X1 [Mus musculus]>gi|568962586|ref|XP_006511668.1| PREDICTED: UPF0586 protein C9orf41 homolog isoform X1 [Mus musculus]
Novel00364	202.54	113.34	0.83756	5.43e-05	0.00035421	--	mCG147230 [Mus musculus]
Novel00372	310.6	210.305	0.56258	0.00052585	0.0029249	--	mCG148474 [Mus musculus]
Novel00374	658.927	325.649	1.0168	1.02e-16	1.96e-15	--	mCG147332 [Mus musculus]
Novel00377	36.3498	12.8172	1.5039	0.0057555	0.025495	--	hypothetical protein [Plasmodium yoelii yoelii 17XNL]>gi|23484457|gb|EAA19780.1| hypothetical protein [Plasmodium yoelii yoelii]
Novel00387	125.978	57.9719	1.1198	4.11e-05	0.00027321	--	PREDICTED: 40S ribosomal protein S8 [Saimiri boliviensis boliviensis]
Novel00388	1672.11	1201.53	0.4768	1.8e-08	1.79e-07	--	PREDICTED: nucleophosmin isoform X1 [Rattus norvegicus]
Novel00408	143.902	221.211	-0.62033	0.0012614	0.0065226	--	cytochrome b5 domain-containing protein 1 [Mus musculus]>gi|755538878|ref|XP_011247375.1| PREDICTED: cytochrome b5 domain-containing protein 1 isoform X1 [Mus musculus]>gi|81889262|sp|Q5NCY3.1|CB5D1_MOUSE RecName: Full=Cytochrome b5 domain-containing protein 1>gi|68534489|gb|AAH99556.1| Cytochrome b5 domain containing 1 [Mus musculus]
Novel00415	1176.31	690.459	0.76865	9.6e-17	1.86e-15	--	mCG1044012, partial [Mus musculus]
Novel00420	78.4797	25.671	1.6122	1.41e-05	0.00010089	-//-
Novel00426	225.765	321.634	-0.5106	0.001243	0.0064323	--	mCG1029965 [Mus musculus]
Novel00428	14.5275	113.381	-2.9643	8.21e-16	1.5e-14	--	mCG147332 [Mus musculus]
Novel00435	187.465	260.016	-0.47198	0.0066684	0.029066	--	PREDICTED: acetyl-CoA carboxylase 1 isoform X3 [Mus musculus]
Novel00453	6644.28	6014.31	0.14371	0.005219	0.023403	--	Serpina3h protein [Mus musculus]>gi|124376828|gb|AAI32650.1| Serpina3h protein [Mus musculus]
Novel00455	118.248	7.19246	4.0392	3.99e-22	1.06e-20	-//-
Novel00459	159.387	84.1167	0.92207	9.43e-05	0.00059199	-//-
Novel00467	475.823	767.425	-0.6896	2.76e-10	3.3e-09	--	mCG1045525, partial [Mus musculus]
Novel00468	29.5545	82.5073	-1.4811	0.00088318	0.004706	-//-
Novel00472	57.6765	137.521	-1.2536	2.37e-06	1.88e-05	--	PREDICTED: LOW QUALITY PROTEIN: uncharacterized protein LOC100762264 isoform X1 [Cricetulus griseus]
Novel00475	175.871	545.22	-1.6323	1.31e-29	4.82e-28	--	mCG147332 [Mus musculus]
Novel00477	6.78323	55.9146	-3.0432	1.09e-08	1.11e-07	--	mCG147332 [Mus musculus]
Novel00481	2863.76	1845.37	0.634	8.39e-22	2.2e-20	--	mCG1044012, partial [Mus musculus]
Novel00485	427.933	212.346	1.011	2.4e-05	0.00016552	--	mCG1044012, partial [Mus musculus]
Novel00486	771.131	380.262	1.02	0.002562	0.012279	--	mCG1044012, partial [Mus musculus]
Novel00496	13.5685	48.2431	-1.8301	0.00018212	0.0010986	--	BC067074 protein, partial [Mus musculus]
Novel00497	15.013	1.02079	3.8785	0.001458	0.0074128	-//-
Novel00503	651.608	528.538	0.302	0.0066006	0.028804	--	Ywhaq protein, partial [Mus musculus]
Novel00504	32.9591	89.2728	-1.4375	2.14e-05	0.00014896	-//-
Novel00505	148.72	797.252	-2.4224	5.16e-17	1.02e-15	--	hypothetical protein, partial [Plasmodium yoelii yoelii 17XNL]>gi|23484927|gb|EAA20097.1| hypothetical protein, partial [Plasmodium yoelii yoelii]
Novel00510	1628.33	842.183	0.95119	6.41e-06	4.81e-05	--	PREDICTED: histone H2A type 2-A, partial [Mus musculus]>gi|568982851|ref|XP_006517069.1| PREDICTED: histone H2A type 2-A, partial [Mus musculus]
Novel00512	3.88013	25.6345	-2.7239	0.00038873	0.0022127	--	unnamed protein product [Mus musculus]
Novel00515	50.8733	1.5364	5.0493	5.63e-12	7.85e-11	--	hypothetical protein [Plasmodium yoelii yoelii 17XNL]>gi|23484457|gb|EAA19780.1| hypothetical protein [Plasmodium yoelii yoelii]
Novel00520	6110.17	2828.57	1.1111	6.32e-87	1.04e-84	--	mCG1026372, partial [Mus musculus]
Novel00523	2.9031	30.7749	-3.4061	8.03e-06	5.94e-05	--	mCG1028420, partial [Mus musculus]
Novel00524	144.404	92.2726	0.64614	0.0067591	0.029411	--	PREDICTED: zinc finger protein 431-like [Mus musculus]>gi|148668758|gb|EDL01005.1| mCG133014 [Mus musculus]
Novel00531	106.59	29.202	1.8679	1.55e-08	1.55e-07	-//-
Novel00539	64.9112	176.441	-1.4426	2.22e-09	2.43e-08	--	L1 transposable element, partial [Plasmodium yoelii yoelii 17XNL]>gi|23483751|gb|EAA19318.1| L1 transposable element, partial [Plasmodium yoelii yoelii]
Novel00544	26.1539	73.8254	-1.4971	6.67e-05	0.00042993	--	mCG146942 [Mus musculus]
Novel00555	24.7054	4.61441	2.4206	0.0014067	0.0071865	-//-
Novel00556	607.232	385.215	0.65658	0.00072918	0.0039427	--	mCG1041788 [Mus musculus]
Novel00561	625.578	375.049	0.73811	9.09e-10	1.04e-08	--	mCG129594, partial [Mus musculus]
Novel00568	32.4536	106.152	-1.7097	1.1e-07	1.01e-06	--	mCG1042648, partial [Mus musculus]
Novel00577	28.5855	58.477	-1.0326	0.0091949	0.038503	--	mCG148039 [Mus musculus]
Novel00583	65.9063	17.9785	1.8741	8.44e-06	6.23e-05	--	mCG1045525, partial [Mus musculus]
Novel00591	80.9193	254.407	-1.6526	1.76e-15	3.16e-14	-//-
Novel00593	106.1	332.42	-1.6476	1.81e-19	4.25e-18	--	mCG4781 [Mus musculus]
Novel00597	3410.54	2717.5	0.32772	0.0040437	0.018596	--	PREDICTED: diphosphoinositol polyphosphate phosphohydrolase 1-like isoform 2 [Ceratotherium simum simum]
Novel00604	23.7403	73.8514	-1.6373	1.89e-05	0.0001326	-//-
Novel00621	167.657	91.2831	0.87709	0.00012763	0.0007875	--	PREDICTED: protein BTG3 [Pteropus vampyrus]
Novel00636	317.855	416.933	-0.39145	0.004431	0.020224	--	PREDICTED: LOW QUALITY PROTEIN: zinc finger protein 888-like [Rattus norvegicus]>gi|672034712|ref|XP_008757054.1| PREDICTED: LOW QUALITY PROTEIN: zinc finger protein 888-like [Rattus norvegicus]
Novel00639	813.503	415.563	0.96908	2.29e-18	5.01e-17	--	mCG1044012, partial [Mus musculus]
Novel00646	14.052	1.54161	3.1883	0.0055689	0.024746	-//-
Novel00657	609.98	421.084	0.53465	6.41e-06	4.81e-05	--	mCG1044012, partial [Mus musculus]
Novel00662	967.994	449.385	1.107	4.43e-26	1.4e-24	--	PREDICTED: uncharacterized protein LOC103691841 isoform X1, partial [Rattus norvegicus]
Novel00671	214.202	136.495	0.65013	0.0012277	0.0063612	--	putative gag-pol protein [Mus musculus]
Novel00683	130.342	74.8253	0.8007	0.0018139	0.0090357	--	mCG1028420, partial [Mus musculus]
Novel00692	121.621	181.686	-0.57906	0.0059371	0.026182	--	mCG118897, isoform CRA_a [Mus musculus]>gi|148683749|gb|EDL15696.1| mCG118897, isoform CRA_a [Mus musculus]
Novel00699	893.701	477.566	0.90409	0.00063258	0.0034687	--	mCG1044012, partial [Mus musculus]
Novel00709	104.166	228.226	-1.1316	2.74e-08	2.69e-07	--	mCG140367, partial [Mus musculus]
Novel00715	533.46	281.146	0.92406	3.56e-12	5.05e-11	--	mCG1044012, partial [Mus musculus]
Novel00722	1.45255	16.8952	-3.54	0.007801	0.033282	--	PREDICTED: LOW QUALITY PROTEIN: H-2 class I histocompatibility antigen, Q9 alpha chain-like [Mus musculus]
Novel00728	156.534	300.192	-0.93941	6.43e-08	6.06e-07	--	mCG23009, isoform CRA_c [Mus musculus]
Novel00730	670.617	507.013	0.40347	0.00029346	0.0017101	--	unnamed protein product [Mus musculus]
Novel00731	1545.45	1068.53	0.5324	4.24e-11	5.46e-10	--	mCG1044012, partial [Mus musculus]
gene1002	4559.18	8727.03	-0.93672	4.73e-74	5.96e-72	--	sp|Q9QZR9|CO4A4_MOUSE Collagen alpha-4(IV) chain OS=Mus musculus GN=Col4a4 PE=2 SV=1//6.38874e-15
gene10024	241.807	668.069	-1.4661	3.99e-10	4.69e-09	--	sp|A2A884|ZEP3_MOUSE Transcription factor HIVEP3 OS=Mus musculus GN=Hivep3 PE=1 SV=1//0
gene1003	3385.73	7863.55	-1.2157	1.11e-103	2.46e-101	--	sp|Q9QZS0|CO4A3_MOUSE Collagen alpha-3(IV) chain OS=Mus musculus GN=Col4a3 PE=1 SV=2//1.50502e-105
gene10031	169.595	22.0356	2.9442	2.31e-22	6.22e-21	--	sp|Q70KY4|FOXO6_MOUSE Forkhead box protein O6 OS=Mus musculus GN=Foxo6 PE=1 SV=1//0
gene1004	28.5775	65.1017	-1.1878	0.0019375	0.009573	--	-//-
gene10041	18.4036	73.3776	-1.9953	7.61e-07	6.4e-06	--	sp|Q9JK97|KCNQ4_MOUSE Potassium voltage-gated channel subfamily KQT member 4 OS=Mus musculus GN=Kcnq4 PE=2 SV=2//0
gene10042	629.512	406.839	0.62977	0.00032588	0.0018788	--	sp|P70353|NFYC_MOUSE Nuclear transcription factor Y subunit gamma OS=Mus musculus GN=Nfyc PE=2 SV=2//7.27816e-40
gene10052	0.969033	11.8017	-3.6063	0.0069031	0.029956	--	sp|Q07643|CO9A2_MOUSE Collagen alpha-2(IX) chain OS=Mus musculus GN=Col9a2 PE=2 SV=1//1.94155e-143
gene10075	7752.73	11935.3	-0.62245	1.89e-38	9.45e-37	--	sp|P40124|CAP1_MOUSE Adenylyl cyclase-associated protein 1 OS=Mus musculus GN=Cap1 PE=1 SV=4//0
gene10077	881.892	1608.57	-0.86711	3.96e-21	1.01e-19	--	sp|Q9DA75|NLS1_MOUSE Sodium-dependent lysophosphatidylcholine symporter 1 OS=Mus musculus GN=Mfsd2a PE=1 SV=1//0
gene10078	103.187	325.097	-1.6556	5.64e-17	1.11e-15	--	sp|P10166|MYCL_MOUSE Protein L-Myc OS=Mus musculus GN=Mycl PE=2 SV=1//0
gene10082	1111.95	685.949	0.69692	1.05e-13	1.66e-12	--	sp|P55105|BMP8B_MOUSE Bone morphogenetic protein 8B OS=Mus musculus GN=Bmp8b PE=1 SV=2//1.2162e-10
gene10084	744.166	547.928	0.44164	3.74e-05	0.00025025	--	sp|Q9QZH3|PPIE_MOUSE Peptidyl-prolyl cis-trans isomerase E OS=Mus musculus GN=Ppie PE=2 SV=2//2.53951e-27
gene10087	26.1719	62.0341	-1.245	0.0016562	0.0083147	--	sp|Q9DBX7|HEYL_MOUSE Hairy/enhancer-of-split related with YRPW motif-like protein OS=Mus musculus GN=Heyl PE=1 SV=2//0
gene10091	5138.45	4197.89	0.29167	9.89e-08	9.12e-07	--	sp|Q13310|PABP4_HUMAN Polyadenylate-binding protein 4 OS=Homo sapiens GN=PABPC4 PE=1 SV=1//1.95474e-17
gene10092	2282.68	1855.87	0.29863	1.34e-05	9.64e-05	--	sp|P34821|BMP8A_MOUSE Bone morphogenetic protein 8A OS=Mus musculus GN=Bmp8a PE=2 SV=1//0
gene10093	247.537	170.218	0.54026	0.011564	0.047208	--	sp|Q9JJN4|SCO2A_MOUSE Succinyl-CoA:3-ketoacid coenzyme A transferase 2A, mitochondrial OS=Mus musculus GN=Oxct2a PE=2 SV=2//0
gene10103	2056.83	1012.92	1.0219	3.87e-40	2.02e-38	--	sp|Q99LF1|AKIR1_MOUSE Akirin-1 OS=Mus musculus GN=Akirin1 PE=2 SV=1//4.01546e-118
gene10111	506.828	302.687	0.74367	2.04e-08	2.02e-07	--	sp|Q9EQS3|MYCBP_MOUSE C-Myc-binding protein OS=Mus musculus GN=Mycbp PE=2 SV=5//4.50364e-62
gene10112	2143.01	1714.63	0.32174	4.47e-06	3.43e-05	--	sp|Q99K70|RRAGC_MOUSE Ras-related GTP-binding protein C OS=Mus musculus GN=Rragc PE=1 SV=1//0
gene10124	1072.2	796.216	0.42935	2.94e-06	2.3e-05	--	sp|Q9CZJ1|UTP11_MOUSE Probable U3 small nucleolar RNA-associated protein 11 OS=Mus musculus GN=Utp11l PE=2 SV=1//1.32875e-152
gene10125	603.68	1212.46	-1.0061	9.69e-27	3.13e-25	--	sp|Q9R059|FHL3_MOUSE Four and a half LIM domains protein 3 OS=Mus musculus GN=Fhl3 PE=1 SV=2//1.5947e-15
gene10140	245.669	403.751	-0.71675	9.78e-07	8.11e-06	--	sp|Q499E6|CA109_MOUSE Uncharacterized protein C1orf109 homolog OS=Mus musculus PE=2 SV=1//1.14635e-112
gene10145	1119.19	902.816	0.30995	0.0004913	0.0027471	--	sp|Q99LH1|NOG2_MOUSE Nucleolar GTP-binding protein 2 OS=Mus musculus GN=Gnl2 PE=2 SV=2//1.79009e-141
gene10150	442.918	779.216	-0.81498	1.54e-13	2.42e-12	--	sp|Q5D1E7|ZC12A_MOUSE Ribonuclease ZC3H12A OS=Mus musculus GN=Zc3h12a PE=1 SV=2//0
gene10171	1609.19	2272.77	-0.49811	1.2e-12	1.77e-11	--	sp|Q7TNL3|STK40_MOUSE Serine/threonine-protein kinase 40 OS=Mus musculus GN=Stk40 PE=2 SV=1//0
gene10175	7482.75	9615.68	-0.36182	1.29e-13	2.03e-12	--	sp|A2AJI0|MA7D1_MOUSE MAP7 domain-containing protein 1 OS=Mus musculus GN=Map7d1 PE=1 SV=1//4.07027e-70
gene10176	1298.49	1818.83	-0.48618	0.00088921	0.0047338	--	sp|Q5U1Z2|TPPC3_RAT Trafficking protein particle complex subunit 3 OS=Rattus norvegicus GN=Trappc3 PE=2 SV=1//4.38603e-128
gene10179	60.0741	187.801	-1.6444	8.27e-12	1.13e-10	--	sp|Q922G7|TEKT2_MOUSE Tektin-2 OS=Mus musculus GN=Tekt2 PE=2 SV=1//0
gene10181	890.979	531.256	0.74598	5.78e-13	8.75e-12	--	sp|Q8CJG1|AGO1_MOUSE Protein argonaute-1 OS=Mus musculus GN=Ago1 PE=1 SV=2//0
gene10186	386.119	646.508	-0.74362	3.77e-10	4.45e-09	--	sp|Q8BP99|CA216_MOUSE UPF0500 protein C1orf216 homolog OS=Mus musculus PE=2 SV=2//5.56445e-125
gene10193	854.138	1103.9	-0.37007	3.95e-05	0.00026358	--	sp|Q8K135|K319L_MOUSE Dyslexia-associated protein KIAA0319-like protein OS=Mus musculus GN=Kiaa0319l PE=2 SV=1//7.45414e-21
gene10194	748.098	618.076	0.27544	0.0084769	0.035848	--	sp|A2A791|ZMYM4_MOUSE Zinc finger MYM-type protein 4 OS=Mus musculus GN=Zmym4 PE=2 SV=1//0
gene10202	532.057	759.832	-0.5141	1.61e-06	1.3e-05	--	sp|Q78RX3|SIM12_MOUSE Small integral membrane protein 12 OS=Mus musculus GN=Smim12 PE=3 SV=1//2.00922e-58
gene10206	17.4426	125.61	-2.8483	1.33e-16	2.54e-15	--	sp|P28231|CXB3_MOUSE Gap junction beta-3 protein OS=Mus musculus GN=Gjb3 PE=1 SV=1//1.0096e-163
gene10208	19.3867	52.8575	-1.447	0.0010748	0.0056246	--	sp|P36380|CXB4_RAT Gap junction beta-4 protein OS=Rattus norvegicus GN=Gjb4 PE=2 SV=1//2.67464e-164
gene1021	9.69433	70.3674	-2.8597	5.57e-05	0.00036335	--	sp|Q6NSW3|SPKAP_MOUSE A-kinase anchor protein SPHKAP OS=Mus musculus GN=Sphkap PE=1 SV=2//0
gene1023	241.811	159.484	0.60047	0.0011029	0.0057598	--	sp|Q3UBG2|PCLI1_MOUSE PTB-containing, cubilin and LRP1-interacting protein OS=Mus musculus GN=Pid1 PE=1 SV=2//7.8871e-137
gene10236	1596.97	2632.22	-0.72094	8.36e-20	1.99e-18	--	sp|A2A7Q9|RN19B_MOUSE E3 ubiquitin-protein ligase RNF19B OS=Mus musculus GN=Rnf19b PE=1 SV=2//2.45821e-21
gene10249	573.594	93.3507	2.6193	3.56e-54	2.73e-52	--	-//-
gene10250	3310.96	7285.32	-1.1377	3.18e-12	4.53e-11	--	sp|Q8CII0|ZBT8B_MOUSE Zinc finger and BTB domain-containing protein 8B OS=Mus musculus GN=Zbtb8b PE=2 SV=1//0
gene10254	455.847	944.164	-1.0505	1.53e-14	2.59e-13	--	sp|P28667|MRP_MOUSE MARCKS-related protein OS=Mus musculus GN=Marcksl1 PE=1 SV=2//2.20133e-62
gene1029	22.7793	59.0083	-1.3732	0.00090575	0.0048179	--	sp|Q9CQ24|FBX36_MOUSE F-box only protein 36 OS=Mus musculus GN=Fbxo36 PE=2 SV=1//1.00817e-95
gene10299	44.084	113.355	-1.3625	4.47e-06	3.43e-05	--	sp|Q64519|SDC3_MOUSE Syndecan-3 OS=Mus musculus GN=Sdc3 PE=2 SV=2//6.10552e-17
gene10316	220.029	111.814	0.9766	0.00013631	0.00083743	--	sp|B1AUH1|PTPRU_MOUSE Receptor-type tyrosine-protein phosphatase U OS=Mus musculus GN=Ptpru PE=1 SV=1//7.42787e-19
gene1032	0.483517	9.74965	-4.3337	0.0088363	0.037171	--	sp|Q99388|CSPRS_MOUSE Component of Sp100-rs OS=Mus musculus GN=Csprs PE=2 SV=1//5.95096e-13
gene10321	49.4207	23.0773	1.0986	0.012137	0.049234	--	sp|Q69YZ2|T200B_HUMAN Transmembrane protein 200B OS=Homo sapiens GN=TMEM200B PE=2 SV=1//3.49422e-70
gene10335	646.833	402.788	0.68337	6.56e-09	6.87e-08	--	-//-
gene10340	815.982	676.632	0.27017	0.0073231	0.031532	--	sp|Q80VC6|TSAP1_MOUSE tRNA selenocysteine 1-associated protein 1 OS=Mus musculus GN=Trnau1ap PE=1 SV=2//9.37714e-44
gene10345	718.094	980.444	-0.44926	2.52e-06	1.99e-05	--	sp|Q501J7|PHAR4_MOUSE Phosphatase and actin regulator 4 OS=Mus musculus GN=Phactr4 PE=1 SV=2//0
gene10347	1308.64	934.361	0.48601	1.36e-08	1.38e-07	--	sp|P58043|SESN2_MOUSE Sestrin-2 OS=Mus musculus GN=Sesn2 PE=2 SV=1//0
gene10350	2275.26	1959.51	0.21554	0.0015356	0.007772	--	sp|Q642C0|DNJC8_RAT DnaJ homolog subfamily C member 8 OS=Rattus norvegicus GN=Dnajc8 PE=2 SV=1//9.27145e-154
gene10352	573.646	793.143	-0.46742	7.85e-06	5.82e-05	--	sp|Q99504|EYA3_HUMAN Eyes absent homolog 3 OS=Homo sapiens GN=EYA3 PE=1 SV=3//0
gene10358	1309.71	1539.26	-0.23298	0.0027651	0.013161	--	sp|Q9ER00|STX12_MOUSE Syntaxin-12 OS=Mus musculus GN=Stx12 PE=1 SV=1//7.46685e-163
gene10364	1007.34	847.287	0.24963	0.0067677	0.029444	--	sp|Q6PAL7|AHDC1_MOUSE AT-hook DNA-binding motif-containing protein 1 OS=Mus musculus GN=Ahdc1 PE=1 SV=1//0
gene10368	2709.49	3539.12	-0.38537	1.98e-10	2.41e-09	--	sp|Q8BH43|WASF2_MOUSE Wiskott-Aldrich syndrome protein family member 2 OS=Mus musculus GN=Wasf2 PE=1 SV=1//1.23623e-16
gene10374	409.392	588.484	-0.52352	1.3e-05	9.38e-05	--	sp|Q99N80|SYTL1_MOUSE Synaptotagmin-like protein 1 OS=Mus musculus GN=Sytl1 PE=1 SV=2//0
gene10376	716.126	871.187	-0.28277	0.0039605	0.018249	--	sp|Q80ZK9|WDTC1_MOUSE WD and tetratricopeptide repeats protein 1 OS=Mus musculus GN=Wdtc1 PE=1 SV=1//0
gene10381	2052.36	1239.9	0.72706	1.81e-22	4.89e-21	--	sp|Q8C152|FA46B_MOUSE Protein FAM46B OS=Mus musculus GN=Fam46b PE=2 SV=3//0
gene10394	307.234	186.222	0.72231	1.51e-05	0.00010771	--	sp|Q7TPN3|PIGV_MOUSE GPI mannosyltransferase 2 OS=Mus musculus GN=Pigv PE=2 SV=2//0
gene10395	2260.36	2677.21	-0.24418	0.00084958	0.0045427	--	sp|A2BH40|ARI1A_MOUSE AT-rich interactive domain-containing protein 1A OS=Mus musculus GN=Arid1a PE=1 SV=1//4.83576e-107
gene10403	140.502	46.7223	1.5884	9.02e-09	9.29e-08	--	sp|P09602|HMGN2_MOUSE Non-histone chromosomal protein HMG-17 OS=Mus musculus GN=Hmgn2 PE=1 SV=2//5.16429e-20
gene10412	62.5297	12.3173	2.3439	3.57e-05	0.00023968	--	sp|P31795|POL_MLVRK Pol polyprotein (Fragment) OS=Radiation murine leukemia virus (strain Kaplan) GN=pol PE=3 SV=1//5.8279e-56
gene10421	61.5406	21.5774	1.512	0.0002612	0.0015353	--	sp|Q38HM4|TRI63_MOUSE E3 ubiquitin-protein ligase TRIM63 OS=Mus musculus GN=Trim63 PE=1 SV=1//0
gene10423	40.2079	10.7757	1.8997	0.00049224	0.0027517	--	sp|Q9JKV7|EXTL1_MOUSE Exostosin-like 1 OS=Mus musculus GN=Extl1 PE=2 SV=2//0
gene10427	126.506	204.774	-0.69483	0.0071744	0.030976	--	sp|P54227|STMN1_MOUSE Stathmin OS=Mus musculus GN=Stmn1 PE=1 SV=2//6.57563e-95
gene10429	270.812	590.369	-1.1243	5.75e-18	1.22e-16	--	sp|Q80ZE4|MPRA_MOUSE Membrane progestin receptor alpha OS=Mus musculus GN=Paqr7 PE=2 SV=2//0
gene10432	936.668	1358.53	-0.53644	2.44e-10	2.94e-09	--	sp|Q9NZV5|SELN_HUMAN Selenoprotein N OS=Homo sapiens GN=SEPN1 PE=1 SV=5//0
gene10436	1206.89	2214.1	-0.87542	1.65e-32	6.79e-31	--	sp|Q8C142|ARH_MOUSE Low density lipoprotein receptor adapter protein 1 OS=Mus musculus GN=Ldlrap1 PE=1 SV=3//0
gene10438	13.5645	36.8996	-1.4438	0.0067158	0.029242	--	sp|Q8CF94|RHD_MOUSE Blood group Rh(D) polypeptide OS=Mus musculus GN=Rhd PE=2 SV=1//0
gene10439	5682.92	3476.14	0.70915	4.51e-15	7.89e-14	--	sp|Q9CXL1|TM50A_MOUSE Transmembrane protein 50A OS=Mus musculus GN=Tmem50a PE=2 SV=1//1.82561e-107
gene10440	6931.85	5453.13	0.34616	2.06e-11	2.73e-10	--	sp|Q3UC65|RSRP1_MOUSE Arginine/serine-rich protein 1 OS=Mus musculus GN=Rsrp1 PE=2 SV=1//2.66765e-71
gene10444	8648.17	4427.69	0.96584	7.16e-78	9.9e-76	--	sp|Q9QYB1|CLIC4_MOUSE Chloride intracellular channel protein 4 OS=Mus musculus GN=Clic4 PE=1 SV=3//9.31121e-173
gene10450	178.782	294.942	-0.72223	2.11e-05	0.00014682	--	sp|Q9JKK0|RCAN3_MOUSE Calcipressin-3 OS=Mus musculus GN=Rcan3 PE=2 SV=1//7.02741e-135
gene10453	102.716	203.081	-0.9834	3.13e-06	2.44e-05	--	sp|Q8BGN5|NPAL3_MOUSE NIPA-like protein 3 OS=Mus musculus GN=Nipal3 PE=2 SV=1//0
gene10464	2026.33	1779.82	0.18714	0.0078515	0.033481	--	sp|Q9R0U0|SRS10_MOUSE Serine/arginine-rich splicing factor 10 OS=Mus musculus GN=Srsf10 PE=1 SV=2//2.6758e-66
gene10465	1786.89	1281.03	0.48015	2.75e-10	3.29e-09	--	sp|Q9CR73|PNRC2_MOUSE Proline-rich nuclear receptor coactivator 2 OS=Mus musculus GN=Pnrc2 PE=2 SV=1//2.65054e-78
gene10467	1652.87	1321.63	0.32265	0.00063825	0.0034983	--	sp|Q99LJ1|FUCO_MOUSE Tissue alpha-L-fucosidase OS=Mus musculus GN=Fuca1 PE=2 SV=1//0
gene10468	643.984	819.34	-0.34744	0.00061849	0.0033973	--	sp|P38060|HMGCL_MOUSE Hydroxymethylglutaryl-CoA lyase, mitochondrial OS=Mus musculus GN=Hmgcl PE=1 SV=2//1.43568e-171
gene10469	799.505	512.622	0.64121	1.91e-09	2.1e-08	--	sp|Q8R059|GALE_MOUSE UDP-glucose 4-epimerase OS=Mus musculus GN=Gale PE=2 SV=1//6.39384e-33
gene10474	14879.8	10281.3	0.53333	4.51e-15	7.88e-14	--	sp|P62914|RL11_RAT 60S ribosomal protein L11 OS=Rattus norvegicus GN=Rpl11 PE=1 SV=2//6.04155e-125
gene10475	14.5395	1.5364	3.2424	0.0043644	0.019948	--	-//-
gene10476	4512.53	3151.97	0.51768	1.07e-14	1.83e-13	--	sp|P41133|ID3_MOUSE DNA-binding protein inhibitor ID-3 OS=Mus musculus GN=Id3 PE=1 SV=1//4.22236e-64
gene10480	397.34	621.347	-0.64503	6.19e-08	5.84e-07	--	sp|Q8BPP0|ZN436_MOUSE Zinc finger protein 436 OS=Mus musculus GN=Znf436 PE=2 SV=1//0
gene10481	1369.26	991.751	0.46535	2.8e-08	2.74e-07	--	sp|O43390|HNRPR_HUMAN Heterogeneous nuclear ribonucleoprotein R OS=Homo sapiens GN=HNRNPR PE=1 SV=1//1.63053e-16
gene105	1325.11	851.38	0.63824	1.94e-13	3.04e-12	--	sp|Q61026|NCOA2_MOUSE Nuclear receptor coactivator 2 OS=Mus musculus GN=Ncoa2 PE=1 SV=3//0
gene10504	390.021	1127.16	-1.5311	1.55e-49	1.04e-47	--	sp|P22724|WNT4_MOUSE Protein Wnt-4 OS=Mus musculus GN=Wnt4 PE=1 SV=1//0
gene10505	13464.4	11436.1	0.23556	3.87e-07	3.37e-06	--	sp|Q8CFN2|CDC42_RAT Cell division control protein 42 homolog OS=Rattus norvegicus GN=Cdc42 PE=1 SV=2//4.54445e-131
gene10516	143.375	299.567	-1.0631	1.91e-09	2.1e-08	--	sp|A2ALS5|RPGP1_MOUSE Rap1 GTPase-activating protein 1 OS=Mus musculus GN=Rap1gap PE=1 SV=2//0
gene10518	411.875	124.667	1.7241	6.81e-25	2.02e-23	--	sp|P09242|PPBT_MOUSE Alkaline phosphatase, tissue-nonspecific isozyme OS=Mus musculus GN=Alpl PE=1 SV=2//0
gene10520	3666.48	4820.31	-0.39473	1.79e-12	2.59e-11	--	sp|Q4PZA2|ECE1_MOUSE Endothelin-converting enzyme 1 OS=Mus musculus GN=Ece1 PE=1 SV=1//0
gene10522	4858.27	3758.58	0.37026	3.4e-11	4.44e-10	--	sp|Q80XI3|IF4G3_MOUSE Eukaryotic translation initiation factor 4 gamma 3 OS=Mus musculus GN=Eif4g3 PE=1 SV=2//0
gene10526	2512.22	1907.37	0.39738	3.29e-09	3.55e-08	--	sp|Q3TEA8|HP1B3_MOUSE Heterochromatin protein 1-binding protein 3 OS=Mus musculus GN=Hp1bp3 PE=1 SV=1//0
gene10527	25.2009	5.65606	2.1556	0.0028501	0.013544	--	sp|Q6ZV89|SH2D5_HUMAN SH2 domain-containing protein 5 OS=Homo sapiens GN=SH2D5 PE=1 SV=2//0
gene10529	8283.36	6125.98	0.43528	4.97e-18	1.06e-16	--	sp|O54734|OST48_MOUSE Dolichyl-diphosphooligosaccharide--protein glycosyltransferase 48 kDa subunit OS=Mus musculus GN=Ddost PE=1 SV=2//0
gene1053	116.758	231.752	-0.98906	1.09e-06	9.02e-06	--	sp|O35892|SP100_MOUSE Nuclear autoantigen Sp-100 OS=Mus musculus GN=Sp100 PE=1 SV=2//0
gene10530	650.701	1023.64	-0.65364	1.17e-11	1.58e-10	--	sp|Q99MQ3|PINK1_MOUSE Serine/threonine-protein kinase PINK1, mitochondrial OS=Mus musculus GN=Pink1 PE=2 SV=2//0
gene10532	25.7024	132.469	-2.3657	3.58e-06	2.77e-05	--	sp|P56389|CDD_MOUSE Cytidine deaminase OS=Mus musculus GN=Cda PE=1 SV=2//5.89248e-103
gene10535	535.935	827.813	-0.62725	2.18e-09	2.38e-08	--	sp|Q8VCM5|MUL1_MOUSE Mitochondrial ubiquitin ligase activator of NFKB 1 OS=Mus musculus GN=Mul1 PE=2 SV=2//1.13245e-14
gene10552	487.927	717.057	-0.55542	4.93e-07	4.23e-06	--	sp|B1AZ99|OTUD3_MOUSE OTU domain-containing protein 3 OS=Mus musculus GN=Otud3 PE=3 SV=1//0
gene10559	6.78523	74.4088	-3.455	1.09e-12	1.61e-11	--	sp|Q9R1C8|5HT6R_MOUSE 5-hydroxytryptamine receptor 6 OS=Mus musculus GN=Htr6 PE=1 SV=1//0
gene10561	17791.3	21791.5	-0.29259	7.32e-07	6.16e-06	--	sp|Q61477|NBL1_MOUSE Neuroblastoma suppressor of tumorigenicity 1 OS=Mus musculus GN=Nbl1 PE=1 SV=2//5.83429e-77
gene10566	13358.7	15213.8	-0.1876	4.12e-05	0.00027369	--	sp|P47757|CAPZB_MOUSE F-actin-capping protein subunit beta OS=Mus musculus GN=Capzb PE=1 SV=3//0
gene10571	1099.29	1666.78	-0.60049	3.13e-14	5.17e-13	--	sp|Q8C7X2|EMC1_MOUSE ER membrane protein complex subunit 1 OS=Mus musculus GN=Emc1 PE=1 SV=1//0
gene10574	839.243	1665.84	-0.98909	7.19e-33	3.01e-31	--	sp|Q8R2V2|IFFO2_MOUSE Intermediate filament family orphan 2 OS=Mus musculus GN=Iffo2 PE=2 SV=2//0
gene1058	7857.54	6480.21	0.27804	3.12e-08	3.03e-07	--	sp|Q5PQL7|ITM2C_RAT Integral membrane protein 2C OS=Rattus norvegicus GN=Itm2c PE=2 SV=1//4.96878e-33
gene10593	560.647	685.907	-0.29092	0.0074239	0.03187	--	sp|A2AWP8|ARGAL_MOUSE Rho guanine nucleotide exchange factor 10-like protein OS=Mus musculus GN=Arhgef10l PE=1 SV=1//0
gene10596	2053.97	1788.05	0.20003	0.004366	0.019952	--	sp|Q8BK67|RCC2_MOUSE Protein RCC2 OS=Mus musculus GN=Rcc2 PE=1 SV=1//0
gene10608	1631.81	755.587	1.1108	4.03e-39	2.06e-37	--	sp|Q9CQA3|SDHB_MOUSE Succinate dehydrogenase [ubiquinone] iron-sulfur subunit, mitochondrial OS=Mus musculus GN=Sdhb PE=1 SV=1//0
gene10609	738.377	1157.32	-0.64835	1.42e-12	2.08e-11	--	sp|Q9CTG6|AT132_MOUSE Probable cation-transporting ATPase 13A2 OS=Mus musculus GN=Atp13a2 PE=2 SV=3//0
gene10611	151.189	249.861	-0.72477	8.13e-05	0.0005157	--	sp|Q8CJ40|CROCC_MOUSE Rootletin OS=Mus musculus GN=Crocc PE=1 SV=2//0
gene10615	2593.66	3143.99	-0.27761	7.62e-06	5.66e-05	--	sp|Q5XIA2|SZRD1_RAT SUZ domain-containing protein 1 OS=Rattus norvegicus GN=Szrd1 PE=2 SV=2//8.17262e-68
gene10616	858.626	1023.87	-0.25393	0.0054541	0.02432	--	sp|Q6PDJ6|FBX42_MOUSE F-box only protein 42 OS=Mus musculus GN=Fbxo42 PE=2 SV=1//0
gene10623	281.022	83.6115	1.7489	3.93e-18	8.49e-17	--	sp|Q9WUB7|CLCKA_MOUSE Chloride channel protein ClC-Ka OS=Mus musculus GN=Clcnka PE=1 SV=2//0
gene10626	17845.5	13011.3	0.45579	6.31e-19	1.44e-17	--	sp|P35385|HSPB7_MOUSE Heat shock protein beta-7 OS=Mus musculus GN=Hspb7 PE=1 SV=3//6.18088e-91
gene10630	1839.77	2178.02	-0.24349	0.0095659	0.039854	--	sp|Q62504|MINT_MOUSE Msx2-interacting protein OS=Mus musculus GN=Spen PE=1 SV=2//2.28432e-132
gene10632	37.3068	14.8953	1.3246	0.011298	0.046242	--	-//-
gene10633	1005.83	2638.8	-1.3915	4.65e-80	6.76e-78	--	sp|Q71FD7|FBLI1_MOUSE Filamin-binding LIM protein 1 OS=Mus musculus GN=Fblim1 PE=1 SV=2//0
gene10638	404.063	509.216	-0.3337	0.0073829	0.031731	--	sp|Q9ER99|RSCA1_MOUSE Regulatory solute carrier protein family 1 member 1 OS=Mus musculus GN=Rsc1a1 PE=1 SV=2//0
gene10642	467.526	668.777	-0.51648	5.09e-06	3.88e-05	--	sp|Q80TN4|DJC16_MOUSE DnaJ homolog subfamily C member 16 OS=Mus musculus GN=Dnajc16 PE=1 SV=2//0
gene10648	3112.15	4581.3	-0.55784	2.79e-22	7.5e-21	--	sp|Q9D8Y0|EFHD2_MOUSE EF-hand domain-containing protein D2 OS=Mus musculus GN=Efhd2 PE=1 SV=1//2.71832e-117
gene1067	117.773	251.824	-1.0964	1.37e-08	1.38e-07	--	sp|Q02152|5HT2B_MOUSE 5-hydroxytryptamine receptor 2B OS=Mus musculus GN=Htr2b PE=1 SV=3//0
gene10731	2203.67	1389.37	0.66548	3.14e-20	7.69e-19	--	sp|O88876|DHRS3_MOUSE Short-chain dehydrogenase/reductase 3 OS=Mus musculus GN=Dhrs3 PE=2 SV=2//2.03067e-24
gene10736	889.077	1215.89	-0.45163	2.51e-07	2.22e-06	--	sp|P25119|TNR1B_MOUSE Tumor necrosis factor receptor superfamily member 1B OS=Mus musculus GN=Tnfrsf1b PE=2 SV=1//0
gene10744	60.0881	111.803	-0.89581	0.0013591	0.006969	--	sp|Q8TAQ5|ZN420_HUMAN Zinc finger protein 420 OS=Homo sapiens GN=ZNF420 PE=1 SV=1//6.45677e-135
gene10747	197.681	279.026	-0.49723	0.0032155	0.015108	--	sp|Q96IR2|ZN845_HUMAN Zinc finger protein 845 OS=Homo sapiens GN=ZNF845 PE=2 SV=3//2.06848e-122
gene10842	19.3747	1.02079	4.2464	0.00012831	0.00079119	--	sp|Q8R1Q3|ANGL7_MOUSE Angiopoietin-related protein 7 OS=Mus musculus GN=Angptl7 PE=2 SV=1//0
gene10881	1700.65	2209.04	-0.37733	3.29e-05	0.00022198	--	sp|Q9D5L7|SPSB1_MOUSE SPRY domain-containing SOCS box protein 1 OS=Mus musculus GN=Spsb1 PE=1 SV=1//0
gene1089	263.587	835.949	-1.6651	2.25e-26	7.13e-25	--	sp|Q61839|ANFC_MOUSE C-type natriuretic peptide OS=Mus musculus GN=Nppc PE=3 SV=1//2.26951e-43
gene109	4138.18	1649.11	1.3273	3.45e-97	6.69e-95	--	sp|Q91V04|TRAM1_MOUSE Translocating chain-associated membrane protein 1 OS=Mus musculus GN=Tram1 PE=1 SV=3//0
gene10903	81.3808	269.886	-1.7296	2.34e-17	4.73e-16	--	sp|P20334|TNR9_MOUSE Tumor necrosis factor receptor superfamily member 9 OS=Mus musculus GN=Tnfrsf9 PE=1 SV=1//3.96454e-143
gene10919	955.479	1560.48	-0.70769	1.17e-10	1.45e-09	--	sp|Q5U458|DJC11_MOUSE DnaJ homolog subfamily C member 11 OS=Mus musculus GN=Dnajc11 PE=2 SV=2//0
gene10922	1728.77	3052.24	-0.82012	1.77e-35	8.03e-34	--	sp|Q3U410|KLH21_MOUSE Kelch-like protein 21 OS=Mus musculus GN=Klhl21 PE=2 SV=1//0
gene10928	12.6054	55.4095	-2.1361	6.68e-06	5e-05	--	sp|Q9ET47|ESPN_MOUSE Espin OS=Mus musculus GN=Espn PE=1 SV=2//0
gene10933	1515.08	1893.12	-0.32137	1.12e-05	8.16e-05	--	sp|Q91V12|BACH_MOUSE Cytosolic acyl coenzyme A thioester hydrolase OS=Mus musculus GN=Acot7 PE=1 SV=2//0
gene10936	1343.6	1815.61	-0.43436	7.62e-09	7.94e-08	--	sp|Q9EQK7|ICMT_MOUSE Protein-S-isoprenylcysteine O-methyltransferase OS=Mus musculus GN=Icmt PE=2 SV=2//3.29544e-157
gene10939	5442.18	4083.46	0.41439	7.6e-10	8.73e-09	--	sp|P67985|RL22_PIG 60S ribosomal protein L22 OS=Sus scrofa GN=RPL22 PE=1 SV=2//7.98573e-40
gene10940	21.8023	66.7007	-1.6132	5.98e-05	0.00038803	--	sp|A2A8L1|CHD5_MOUSE Chromodomain-helicase-DNA-binding protein 5 OS=Mus musculus GN=Chd5 PE=1 SV=1//6.8498e-11
gene10941	32.4536	67.2528	-1.0512	0.0045517	0.020723	--	sp|P62483|KCAB2_RAT Voltage-gated potassium channel subunit beta-2 OS=Rattus norvegicus GN=Kcnab2 PE=1 SV=1//0
gene10963	710.399	957.658	-0.43088	7.27e-06	5.41e-05	--	sp|Q505F5|LRC47_MOUSE Leucine-rich repeat-containing protein 47 OS=Mus musculus GN=Lrrc47 PE=2 SV=1//0
gene10964	1258.85	669.564	0.91081	2.89e-23	8.07e-22	--	sp|P0C8K7|SMIM1_MOUSE Small integral membrane protein 1 OS=Mus musculus GN=Smim1 PE=3 SV=1//7.81568e-36
gene10983	173.449	317.76	-0.87342	0.00073552	0.0039719	--	sp|Q9DB60|PGFS_MOUSE Prostamide/prostaglandin F synthase OS=Mus musculus GN=Fam213b PE=1 SV=1//3.02818e-120
gene10991	2694.84	1892.7	0.50975	1.72e-14	2.89e-13	--	sp|Q498C8|RER1_RAT Protein RER1 OS=Rattus norvegicus GN=Rer1 PE=2 SV=1//4.02498e-138
gene10996	368.706	476.655	-0.37047	0.0041607	0.019103	--	sp|Q3UN58|FAP20_MOUSE Fanconi anemia-associated protein of 20 kDa OS=Mus musculus GN=Faap20 PE=2 SV=2//4.45602e-109
gene10997	39.2249	125.178	-1.6741	1.43e-08	1.44e-07	--	sp|Q02956|KPCZ_MOUSE Protein kinase C zeta type OS=Mus musculus GN=Prkcz PE=1 SV=2//0
gene110	682.677	521.059	0.38976	0.00042349	0.0023935	--	sp|Q99KR3|LACB2_MOUSE Beta-lactamase-like protein 2 OS=Mus musculus GN=Lactb2 PE=1 SV=1//0
gene11002	10526.2	11778.8	-0.1622	0.00056375	0.0031194	--	sp|P54311|GBB1_RAT Guanine nucleotide-binding protein G(I)/G(S)/G(T) subunit beta-1 OS=Rattus norvegicus GN=Gnb1 PE=1 SV=4//2.24935e-07
gene11004	4158.07	4875.77	-0.22972	3.13e-05	0.00021178	--	sp|P58058|NADK_MOUSE NAD kinase OS=Mus musculus GN=Nadk PE=1 SV=2//0
gene11007	1600.28	1966.42	-0.29725	3.68e-05	0.00024658	--	sp|P24788|CD11B_MOUSE Cyclin-dependent kinase 11B OS=Mus musculus GN=Cdk11b PE=1 SV=2//7.85477e-55
gene11008	1423.52	728.146	0.96716	3.71e-28	1.28e-26	--	sp|O88676|MMP23_MOUSE Matrix metalloproteinase-23 OS=Mus musculus GN=Mmp23 PE=2 SV=1//0
gene11010	398.305	293.474	0.44064	0.0018839	0.0093476	--	sp|A2A9Q0|CA233_MOUSE Fibronectin type-III domain-containing transmembrane protein C1orf233 homolog OS=Mus musculus PE=2 SV=1//5.08855e-127
gene11011	689.099	517.158	0.4141	0.0035942	0.016712	--	sp|Q9CY97|SSU72_MOUSE RNA polymerase II subunit A C-terminal domain phosphatase SSU72 OS=Mus musculus GN=Ssu72 PE=2 SV=1//2.31834e-139
gene11016	201.521	958.053	-2.2492	4.84e-76	6.44e-74	--	sp|Q8R2Z5|VWA1_MOUSE von Willebrand factor A domain-containing protein 1 OS=Mus musculus GN=Vwa1 PE=1 SV=1//0
gene11017	20.3477	5.14567	1.9834	0.012268	0.049685	--	sp|Q3TYP4|TM88B_MOUSE Transmembrane protein 88B OS=Mus musculus GN=Tmem88b PE=2 SV=2//3.65294e-44
gene11019	946.274	766.155	0.30462	0.0013362	0.0068648	--	sp|Q9CQL4|RM20_MOUSE 39S ribosomal protein L20, mitochondrial OS=Mus musculus GN=Mrpl20 PE=1 SV=1//4.46222e-89
gene1102	7.75427	32.327	-2.0597	0.00092002	0.0048856	--	sp|F2YMG0|PRS56_MOUSE Serine protease 56 OS=Mus musculus GN=Prss56 PE=2 SV=1//0
gene11020	2656.73	2171.64	0.29086	8.56e-06	6.31e-05	--	sp|Q9JJA7|CCNL2_MOUSE Cyclin-L2 OS=Mus musculus GN=Ccnl2 PE=2 SV=1//4.16384e-81
gene11026	650.755	866.515	-0.41311	3.6e-05	0.00024155	--	sp|Q9CWS4|INT11_MOUSE Integrator complex subunit 11 OS=Mus musculus GN=Cpsf3l PE=2 SV=1//0
gene11028	644.387	803.694	-0.31872	0.0017505	0.0087455	--	sp|Q96P50|ACAP3_HUMAN Arf-GAP with coiled-coil, ANK repeat and PH domain-containing protein 3 OS=Homo sapiens GN=ACAP3 PE=1 SV=2//0
gene11031	370.179	477.743	-0.36801	0.0043771	0.01999	--	sp|Q8R2Z0|ADIPL_MOUSE Adipolin OS=Mus musculus GN=Fam132a PE=1 SV=2//2.94401e-176
gene11034	4092.77	2865.26	0.51441	6.05e-07	5.14e-06	--	sp|Q61112|CAB45_MOUSE 45 kDa calcium-binding protein OS=Mus musculus GN=Sdf4 PE=2 SV=1//0
gene11045	2214.13	6910.26	-1.642	1.18e-182	7.36e-180	--	sp|A2ASQ1|AGRIN_MOUSE Agrin OS=Mus musculus GN=Agrn PE=1 SV=1//0
gene1105	1913.34	2334.14	-0.2868	2.43e-05	0.00016726	--	sp|Q8BMB3|IF4E2_MOUSE Eukaryotic translation initiation factor 4E type 2 OS=Mus musculus GN=Eif4e2 PE=1 SV=1//6.25052e-154
gene11104	627.474	440.578	0.51016	1.22e-05	8.83e-05	--	sp|Q505I5|F133B_RAT Protein FAM133B OS=Rattus norvegicus GN=Fam133b PE=2 SV=1//4.57389e-15
gene1111	26.1699	3.59362	2.8644	0.00024135	0.0014256	--	sp|Q8CHT1|NGEF_MOUSE Ephexin-1 OS=Mus musculus GN=Ngef PE=1 SV=1//0
gene11111	2593.75	2208.88	0.23173	0.00039563	0.0022481	--	sp|Q6ZPS6|AKIB1_MOUSE Ankyrin repeat and IBR domain-containing protein 1 OS=Mus musculus GN=Ankib1 PE=1 SV=2//0
gene11112	1220.53	859.213	0.50642	9.15e-09	9.41e-08	--	sp|Q6S5J6|KRIT1_MOUSE Krev interaction trapped protein 1 OS=Mus musculus GN=Krit1 PE=1 SV=1//0
gene11116	1260.7	1574.18	-0.32037	4.06e-05	0.00026983	--	sp|Q70FJ1|AKAP9_MOUSE A-kinase anchor protein 9 OS=Mus musculus GN=Akap9 PE=2 SV=2//0
gene11122	3519.59	5528.62	-0.65151	5.84e-32	2.34e-30	--	sp|O70421|FZD1_MOUSE Frizzled-1 OS=Mus musculus GN=Fzd1 PE=2 SV=3//0
gene11128	1189.95	903.832	0.39677	6.17e-06	4.64e-05	--	sp|Q9ET43|CLD12_MOUSE Claudin-12 OS=Mus musculus GN=Cldn12 PE=2 SV=2//1.35879e-165
gene11133	1061.17	833.058	0.34917	0.00013199	0.00081289	--	sp|Q8BWB6|STEA2_MOUSE Metalloreductase STEAP2 OS=Mus musculus GN=Steap2 PE=2 SV=1//0
gene11134	231.119	91.3144	1.3397	1.5e-10	1.84e-09	--	sp|Q9CWR7|STEA1_MOUSE Metalloreductase STEAP1 OS=Mus musculus GN=Steap1 PE=1 SV=2//0
gene11148	1377.58	279.094	2.3033	1.22e-106	2.81e-104	--	sp|Q923B6|STEA4_MOUSE Metalloreductase STEAP4 OS=Mus musculus GN=Steap4 PE=2 SV=1//0
gene11150	2362.47	2829.18	-0.26009	4.7e-05	0.00031006	--	sp|Q6P069|SORCN_MOUSE Sorcin OS=Mus musculus GN=Sri PE=1 SV=1//3.9109e-72
gene11155	200.584	98.5225	1.0257	1.66e-06	1.34e-05	--	sp|Q9QZ41|DBF4A_MOUSE Protein DBF4 homolog A OS=Mus musculus GN=Dbf4 PE=1 SV=1//0
gene11156	223.379	147.786	0.59598	0.0017826	0.0088968	--	sp|Q8BGP6|S2540_MOUSE Solute carrier family 25 member 40 OS=Mus musculus GN=Slc25a40 PE=2 SV=1//0
gene11157	17.9221	59.0552	-1.7203	0.00049902	0.0027856	--	sp|Q5NVC2|RUN3B_PONAB RUN domain-containing protein 3B OS=Pongo abelii GN=RUNDC3B PE=2 SV=1//0
gene11165	825.694	635.612	0.37746	0.000205	0.0012277	--	sp|Q9DC50|OCTC_MOUSE Peroxisomal carnitine O-octanoyltransferase OS=Mus musculus GN=Crot PE=1 SV=1//0
gene11169	98.3719	46.7223	1.0741	0.00046158	0.0025903	--	sp|A0JNK6|TM243_BOVIN Transmembrane protein 243 OS=Bos taurus GN=TMEM243 PE=3 SV=1//2.82899e-64
gene11170	951.097	574.604	0.72702	4.41e-13	6.74e-12	--	sp|Q8CE22|DMTF1_MOUSE Cyclin-D-binding Myb-like transcription factor 1 OS=Mus musculus GN=Dmtf1 PE=1 SV=2//0
gene1118	1148.32	1447.2	-0.33374	3.55e-05	0.00023822	--	sp|Q8C0J2|A16L1_MOUSE Autophagy-related protein 16-1 OS=Mus musculus GN=Atg16l1 PE=1 SV=1//0
gene11227	61.5346	153.895	-1.3225	1.86e-07	1.67e-06	--	sp|Q8BH34|SEM3D_MOUSE Semaphorin-3D OS=Mus musculus GN=Sema3d PE=1 SV=1//0
gene11233	2818	1547.02	0.86518	5.36e-37	2.55e-35	--	sp|O08665|SEM3A_MOUSE Semaphorin-3A OS=Mus musculus GN=Sema3a PE=1 SV=2//0
gene11242	953.161	1690.42	-0.82659	7.49e-15	1.29e-13	--	sp|P70275|SEM3E_MOUSE Semaphorin-3E OS=Mus musculus GN=Sema3e PE=1 SV=3//0
gene11274	572.193	290.276	0.97908	4.56e-14	7.47e-13	--	sp|Q62181|SEM3C_MOUSE Semaphorin-3C OS=Mus musculus GN=Sema3c PE=1 SV=2//0
gene11275	625.992	50.7898	3.6235	2.08e-94	3.79e-92	--	sp|Q08857|CD36_MOUSE Platelet glycoprotein 4 OS=Mus musculus GN=Cd36 PE=1 SV=2//0
gene11278	2184.26	712.958	1.6153	5.16e-89	8.69e-87	--	sp|B2RSH2|GNAI1_MOUSE Guanine nucleotide-binding protein G(i) subunit alpha-1 OS=Mus musculus GN=Gnai1 PE=2 SV=1//0
gene11287	303.797	216.471	0.48893	0.002572	0.012325	--	sp|Q8CB19|PHTF2_MOUSE Putative homeodomain transcription factor 2 OS=Mus musculus GN=Phtf2 PE=2 SV=2//0
gene11299	6.29772	28.7125	-2.1888	0.001148	0.0059796	--	sp|Q66H60|CC146_RAT Coiled-coil domain-containing protein 146 OS=Rattus norvegicus GN=Ccdc146 PE=2 SV=1//0
gene11301	39168.6	10570.4	1.8897	0	0	--	sp|P12804|FGL2_MOUSE Fibroleukin OS=Mus musculus GN=Fgl2 PE=1 SV=1//0
gene11302	306.267	199.633	0.61743	0.0004234	0.0023935	--	sp|Q7TPD2|F185A_MOUSE Protein FAM185A OS=Mus musculus GN=Fam185a PE=2 SV=1//0
gene11308	732.593	306.286	1.2581	1.89e-25	5.74e-24	--	sp|Q8BH82|NAPEP_MOUSE N-acyl-phosphatidylethanolamine-hydrolyzing phospholipase D OS=Mus musculus GN=Napepld PE=1 SV=1//0
gene11310	1031.01	868.094	0.24813	0.0064455	0.02819	--	sp|Q9CXT8|MPPB_MOUSE Mitochondrial-processing peptidase subunit beta OS=Mus musculus GN=Pmpcb PE=2 SV=1//0
gene11319	454.974	570.058	-0.32532	0.0060644	0.026683	--	sp|Q9WUV0|ORC5_MOUSE Origin recognition complex subunit 5 OS=Mus musculus GN=Orc5 PE=2 SV=1//0
gene11321	53.2828	23.619	1.1737	0.0057532	0.025494	--	sp|P11260|LORF1_MOUSE LINE-1 retrotransposable element ORF1 protein OS=Mus musculus PE=1 SV=2//2.70784e-29
gene11336	1304.38	1042.83	0.32286	0.00011982	0.000742	--	sp|Q3UG20|KMT2E_MOUSE Histone-lysine N-methyltransferase 2E OS=Mus musculus GN=Kmt2e PE=1 SV=2//0
gene11339	77.0392	31.3635	1.2965	0.00088244	0.0047037	--	sp|Q2F7I8|ENV_XMRV4 Envelope glycoprotein OS=Xenotropic MuLV-related virus (isolate VP42) GN=env PE=3 SV=1//0
gene11342	452.477	282.089	0.68169	8.48e-07	7.09e-06	--	sp|Q8BZ36|RINT1_MOUSE RAD50-interacting protein 1 OS=Mus musculus GN=Rint1 PE=2 SV=2//0
gene11352	909.944	491.352	0.88902	1.87e-17	3.81e-16	--	sp|Q8BUL5|KLHL7_MOUSE Kelch-like protein 7 OS=Mus musculus GN=Klhl7 PE=2 SV=1//0
gene11359	91.5867	311.916	-1.7679	2.39e-20	5.89e-19	--	sp|O35219|KCNH2_MOUSE Potassium voltage-gated channel subfamily H member 2 OS=Mus musculus GN=Kcnh2 PE=2 SV=2//0
gene11361	67.3548	191.832	-1.51	1.03e-10	1.28e-09	--	sp|Q6EBV9|ATG9B_MOUSE Autophagy-related protein 9B OS=Mus musculus GN=Atg9b PE=2 SV=2//0
gene11364	137.593	264.699	-0.94395	3.18e-07	2.79e-06	--	sp|Q6X1Y6|ASIC3_MOUSE Acid-sensing ion channel 3 OS=Mus musculus GN=Asic3 PE=1 SV=2//0
gene11367	108.518	173.358	-0.67583	0.0019433	0.0095951	--	sp|Q9JMG3|TMUB1_MOUSE Transmembrane and ubiquitin-like domain-containing protein 1 OS=Mus musculus GN=Tmub1 PE=1 SV=1//2.58058e-97
gene11374	2856.27	3705.22	-0.37543	3.33e-10	3.95e-09	--	sp|Q9P2E5|CHPF2_HUMAN Chondroitin sulfate glucuronyltransferase OS=Homo sapiens GN=CHPF2 PE=2 SV=2//0
gene11376	333.859	456.941	-0.45277	0.00066543	0.0036333	--	sp|Q6P9Z1|SMRD3_MOUSE SWI/SNF-related matrix-associated actin-dependent regulator of chromatin subfamily D member 3 OS=Mus musculus GN=Smarcd3 PE=1 SV=2//0
gene11378	1077.07	1257.16	-0.22306	0.0080453	0.034199	--	sp|P54729|NUB1_MOUSE NEDD8 ultimate buster 1 OS=Mus musculus GN=Nub1 PE=1 SV=2//0
gene11383	2819.95	5257.83	-0.89879	1.16e-55	9.32e-54	--	sp|Q921J2|RHEB_MOUSE GTP-binding protein Rheb OS=Mus musculus GN=Rheb PE=1 SV=1//8.20662e-128
gene11393	2145.54	1508	0.50871	1.25e-12	1.84e-11	--	sp|Q921L8|GLT11_MOUSE Polypeptide N-acetylgalactosaminyltransferase 11 OS=Mus musculus GN=Galnt11 PE=1 SV=1//0
gene11405	33.4407	79.5023	-1.2494	0.0003467	0.0019908	--	sp|Q641P0|ARP3B_MOUSE Actin-related protein 3B OS=Mus musculus GN=Actr3b PE=2 SV=1//0
gene11430	76.5476	265.746	-1.7956	4.8e-18	1.03e-16	--	sp|Q9Z218|DPP6_MOUSE Dipeptidyl aminopeptidase-like protein 6 OS=Mus musculus GN=Dpp6 PE=1 SV=1//0
gene11444	3377.58	2998.07	0.17196	0.0042698	0.019554	--	sp|Q8BGI3|INSI1_MOUSE Insulin-induced gene 1 protein OS=Mus musculus GN=Insig1 PE=2 SV=1//2.92834e-159
gene1148	300.414	468.811	-0.64205	2.03e-06	1.62e-05	--	-//-
gene11483	822.735	1061.37	-0.36742	5.84e-05	0.00037952	--	sp|Q99JY0|ECHB_MOUSE Trifunctional enzyme subunit beta, mitochondrial OS=Mus musculus GN=Hadhb PE=1 SV=1//0
gene11486	2340.63	2670.35	-0.19013	0.0031851	0.014973	--	sp|Q80TA1|EPT1_MOUSE Ethanolaminephosphotransferase 1 OS=Mus musculus GN=Ept1 PE=2 SV=3//0
gene11496	832.929	1426.2	-0.77591	2.27e-12	3.26e-11	--	sp|Q8VE96|S35F6_MOUSE Solute carrier family 35 member F6 OS=Mus musculus GN=Slc35f6 PE=2 SV=1//0
gene11501	438.543	552.652	-0.33365	0.0071095	0.030742	--	sp|Q5XIT1|MARE3_RAT Microtubule-associated protein RP/EB family member 3 OS=Rattus norvegicus GN=Mapre3 PE=1 SV=1//0
gene11507	2127.23	1704.7	0.31946	3.16e-05	0.00021367	--	sp|B0BLS0|OST4_RAT Dolichyl-diphosphooligosaccharide--protein glycosyltransferase subunit 4 OS=Rattus norvegicus GN=Ost4 PE=3 SV=1//9.90713e-17
gene11508	2613.03	5520.3	-1.079	6.11e-79	8.68e-77	--	sp|Q99K41|EMIL1_MOUSE EMILIN-1 OS=Mus musculus GN=Emilin1 PE=1 SV=1//1.76198e-84
gene11509	135.703	212.862	-0.64947	0.00094344	0.0049965	--	sp|P97328|KHK_MOUSE Ketohexokinase OS=Mus musculus GN=Khk PE=2 SV=1//0
gene11512	3368.78	2731.24	0.30267	6.85e-07	5.78e-06	--	sp|Q9WUQ2|PREB_MOUSE Prolactin regulatory element-binding protein OS=Mus musculus GN=Preb PE=1 SV=1//0
gene11513	355.168	67.2215	2.4015	2.34e-34	1.04e-32	--	sp|Q9JLR5|TCF23_MOUSE Transcription factor 23 OS=Mus musculus GN=Tcf23 PE=1 SV=1//4.77413e-108
gene11515	911.353	698.146	0.38448	8.2e-05	0.00052	--	sp|Q6PGD0|ARAID_MOUSE All-trans retinoic acid-induced differentiation factor OS=Mus musculus GN=Atraid PE=2 SV=2//4.83507e-151
gene11516	1547.72	1816.68	-0.23116	0.0043702	0.019968	--	sp|B2RQC6|PYR1_MOUSE CAD protein OS=Mus musculus GN=Cad PE=2 SV=1//0
gene1152	3888.48	5742.75	-0.56254	5.85e-25	1.75e-23	--	sp|P61208|ARL4C_MOUSE ADP-ribosylation factor-like protein 4C OS=Mus musculus GN=Arl4c PE=2 SV=1//6.12852e-120
gene11525	633.208	794.794	-0.3279	0.0014042	0.0071766	--	sp|Q61749|EI2BD_MOUSE Translation initiation factor eIF-2B subunit delta OS=Mus musculus GN=Eif2b4 PE=2 SV=2//0
gene11526	2454.62	2141.42	0.19693	0.0029472	0.01396	--	sp|Q8BVL3|SNX17_MOUSE Sorting nexin-17 OS=Mus musculus GN=Snx17 PE=1 SV=2//0
gene11534	252.896	420.12	-0.73226	3.71e-07	3.23e-06	--	sp|Q6VH22|IF172_MOUSE Intraflagellar transport protein 172 homolog OS=Mus musculus GN=Ift172 PE=1 SV=1//0
gene11548	2132.71	1686.82	0.33839	0.00099091	0.0052133	--	sp|Q9CQP0|RM33_MOUSE 39S ribosomal protein L33, mitochondrial OS=Mus musculus GN=Mrpl33 PE=3 SV=1//3.73602e-27
gene11551	687.055	437.224	0.65205	1.12e-08	1.14e-07	--	sp|Q5REX9|BRE_PONAB BRCA1-A complex subunit BRE OS=Pongo abelii GN=BRE PE=2 SV=1//1.47675e-60
gene11563	732.529	414.438	0.82173	5.03e-13	7.67e-12	--	sp|Q04736|YES_MOUSE Tyrosine-protein kinase Yes OS=Mus musculus GN=Yes1 PE=1 SV=3//0
gene11565	1139.57	1498.44	-0.39497	8.57e-07	7.15e-06	--	sp|Q58DH2|PISD_BOVIN Phosphatidylserine decarboxylase proenzyme OS=Bos taurus GN=PISD PE=2 SV=1//2.59727e-07
gene11566	661.858	808.387	-0.28852	0.0043624	0.019946	--	sp|Q5THK1|PR14L_HUMAN Protein PRR14L OS=Homo sapiens GN=PRR14L PE=1 SV=1//7.74659e-50
gene11568	208.814	353.878	-0.76103	1.18e-06	9.69e-06	--	sp|P61460|DEPD5_MOUSE DEP domain-containing protein 5 OS=Mus musculus GN=Depdc5 PE=1 SV=2//5.8166e-60
gene11569	4520.44	5331.99	-0.23821	6.73e-05	0.00043343	--	sp|P68511|1433F_RAT 14-3-3 protein eta OS=Rattus norvegicus GN=Ywhah PE=1 SV=2//2.53573e-176
gene11574	2444.88	5066.51	-1.0512	2.88e-72	3.4e-70	--	sp|Q8BMS2|SPON2_MOUSE Spondin-2 OS=Mus musculus GN=Spon2 PE=1 SV=2//0
gene11575	2343.2	3898.65	-0.73449	1.8e-33	7.6e-32	--	sp|Q9Z2F5|CTBP1_RAT C-terminal-binding protein 1 OS=Rattus norvegicus GN=Ctbp1 PE=1 SV=3//0
gene1158	187.025	399.777	-1.096	3.61e-12	5.11e-11	--	sp|Q921I6|SH3B4_MOUSE SH3 domain-binding protein 4 OS=Mus musculus GN=Sh3bp4 PE=2 SV=1//0
gene11581	678.335	966.012	-0.51004	1.37e-07	1.25e-06	--	sp|Q6NSI3|FA53A_HUMAN Protein FAM53A OS=Homo sapiens GN=FAM53A PE=2 SV=1//9.70045e-109
gene11584	461.729	309.786	0.57578	2.04e-05	0.00014242	--	sp|P97440|SLBP_MOUSE Histone RNA hairpin-binding protein OS=Mus musculus GN=Slbp PE=1 SV=1//5.99082e-141
gene11586	261.677	131.355	0.99432	1.13e-07	1.03e-06	--	sp|Q9JJ11|TACC3_MOUSE Transforming acidic coiled-coil-containing protein 3 OS=Mus musculus GN=Tacc3 PE=1 SV=1//0
gene11588	754.901	897.707	-0.24996	0.009531	0.039734	--	sp|Q9Z2I0|LETM1_MOUSE LETM1 and EF-hand domain-containing protein 1, mitochondrial OS=Mus musculus GN=Letm1 PE=2 SV=1//0
gene11591	673.518	534.366	0.33389	0.0025029	0.012041	--	sp|Q8BVE8|NSD2_MOUSE Histone-lysine N-methyltransferase NSD2 OS=Mus musculus GN=Whsc1 PE=1 SV=2//0
gene11592	201.543	292.463	-0.53717	0.0012258	0.0063535	--	sp|Q8BG30|NELFA_MOUSE Negative elongation factor A OS=Mus musculus GN=Nelfa PE=2 SV=1//0
gene11600	1065.43	908.728	0.22951	0.01044	0.043117	--	sp|Q60948|MAD4_MOUSE Max dimerization protein 4 OS=Mus musculus GN=Mxd4 PE=1 SV=1//3.64758e-111
gene11615	1047.45	1576.26	-0.58962	8.78e-05	0.00055448	--	sp|P42859|HD_MOUSE Huntingtin OS=Mus musculus GN=Htt PE=1 SV=2//0
gene11617	380.79	540.267	-0.50468	5.01e-05	0.00032899	--	sp|Q8CGE9|RGS12_MOUSE Regulator of G-protein signaling 12 OS=Mus musculus GN=Rgs12 PE=1 SV=2//0
gene11621	3492.28	2542.47	0.45794	7.55e-14	1.22e-12	--	sp|P55302|AMRP_MOUSE Alpha-2-macroglobulin receptor-associated protein OS=Mus musculus GN=Lrpap1 PE=1 SV=1//0
gene11634	577.042	768.003	-0.41244	8.91e-05	0.00056245	--	sp|Q9EPL9|ACOX3_MOUSE Peroxisomal acyl-coenzyme A oxidase 3 OS=Mus musculus GN=Acox3 PE=1 SV=2//0
gene11635	10978.3	7948.9	0.46582	1.46e-20	3.62e-19	--	sp|Q9D236|HTRA3_MOUSE Serine protease HTRA3 OS=Mus musculus GN=Htra3 PE=1 SV=3//0
gene11639	1008.74	1500.22	-0.57261	2.75e-12	3.93e-11	--	sp|Q80YS6|AFAP1_MOUSE Actin filament-associated protein 1 OS=Mus musculus GN=Afap1 PE=1 SV=1//7.13673e-113
gene11641	161.341	385.694	-1.2573	6.45e-15	1.11e-13	--	sp|Q9EPR5|SORC2_MOUSE VPS10 domain-containing receptor SorCS2 OS=Mus musculus GN=Sorcs2 PE=1 SV=2//0
gene11651	607.198	1039.83	-0.77611	1.39e-15	2.51e-14	--	sp|Q8CGA2|TBC14_MOUSE TBC1 domain family member 14 OS=Mus musculus GN=Tbc1d14 PE=2 SV=2//0
gene11653	1478.71	1005.48	0.55645	1.39e-11	1.87e-10	--	sp|Q80U59|K0232_MOUSE Uncharacterized protein KIAA0232 OS=Mus musculus GN=Kiaa0232 PE=2 SV=2//0
gene11658	272.762	558.162	-1.033	4.8e-15	8.36e-14	--	sp|Q8VED2|BL1S4_MOUSE Biogenesis of lysosome-related organelles complex 1 subunit 4 OS=Mus musculus GN=Bloc1s4 PE=1 SV=1//4.91374e-123
gene11660	6982.83	8617.14	-0.3034	7.06e-08	6.61e-07	--	sp|Q9CQL7|MOFA1_MOUSE MORF4 family-associated protein 1 OS=Mus musculus GN=Mrfap1 PE=1 SV=1//2.95625e-50
gene11664	1604.62	1973.52	-0.29854	3.33e-05	0.00022465	--	sp|P56695|WFS1_MOUSE Wolframin OS=Mus musculus GN=Wfs1 PE=1 SV=1//0
gene11668	131.271	981.637	-2.9026	1.13e-64	1.13e-62	--	sp|P97427|DPYL1_MOUSE Dihydropyrimidinase-related protein 1 OS=Mus musculus GN=Crmp1 PE=1 SV=1//0
gene11669	311.539	447.859	-0.52363	0.00011526	0.00071604	--	sp|P57680|EVC_MOUSE Ellis-van Creveld syndrome protein homolog OS=Mus musculus GN=Evc PE=1 SV=2//0
gene11685	614.805	751.645	-0.28992	0.0055741	0.024765	--	sp|Q08288|LYAR_MOUSE Cell growth-regulating nucleolar protein OS=Mus musculus GN=Lyar PE=1 SV=2//0
gene11686	1330.04	1063.1	0.32319	0.00010285	0.00064315	--	sp|Q9CZB9|TM128_MOUSE Transmembrane protein 128 OS=Mus musculus GN=Tmem128 PE=2 SV=2//1.78229e-114
gene11695	8407.31	6542.02	0.36191	1.53e-11	2.05e-10	--	sp|O88342|WDR1_MOUSE WD repeat-containing protein 1 OS=Mus musculus GN=Wdr1 PE=1 SV=3//0
gene11712	749.55	536.564	0.48228	7.2e-06	5.36e-05	--	sp|Q99KL7|RAB28_MOUSE Ras-related protein Rab-28 OS=Mus musculus GN=Rab28 PE=2 SV=1//1.2811e-11
gene11729	49.4087	23.0564	1.0996	0.012152	0.049286	--	sp|Q8BVD7|C1QT7_MOUSE Complement C1q tumor necrosis factor-related protein 7 OS=Mus musculus GN=C1qtnf7 PE=2 SV=2//8.86981e-14
gene11735	25.2089	89.8458	-1.8335	1.54e-05	0.00010945	--	sp|P56528|CD38_MOUSE ADP-ribosyl cyclase/cyclic ADP-ribose hydrolase 1 OS=Mus musculus GN=Cd38 PE=1 SV=2//0
gene1174	10090.3	11040.9	-0.1299	0.006145	0.026977	--	sp|P56485|ACKR3_MOUSE Atypical chemokine receptor 3 OS=Mus musculus GN=Ackr3 PE=1 SV=2//0
gene11740	47.4866	174.983	-1.8816	2.59e-13	4.01e-12	--	sp|O54990|PROM1_MOUSE Prominin-1 OS=Mus musculus GN=Prom1 PE=1 SV=1//0
gene11753	240.838	470.441	-0.96595	8.03e-12	1.1e-10	--	sp|Q8BVI4|DHPR_MOUSE Dihydropteridine reductase OS=Mus musculus GN=Qdpr PE=1 SV=2//1.88639e-150
gene11757	8.7173	35.9467	-2.0439	0.00049906	0.0027856	--	sp|Q0KK56|F184B_MOUSE Protein FAM184B OS=Mus musculus GN=Fam184b PE=2 SV=1//0
gene1179	501.925	287.193	0.80545	2.07e-09	2.27e-08	--	-//-
gene11795	2908.03	2576.82	0.17445	0.0054694	0.024371	--	sp|Q5RAZ4|DHX15_PONAB Pre-mRNA-splicing factor ATP-dependent RNA helicase DHX15 OS=Pongo abelii GN=DHX15 PE=2 SV=2//0
gene11806	1272.41	839.782	0.59947	8.32e-12	1.14e-10	--	sp|Q8CBQ5|P4K2B_MOUSE Phosphatidylinositol 4-kinase type 2-beta OS=Mus musculus GN=Pi4k2b PE=1 SV=1//0
gene11808	1562.61	1290.8	0.27569	0.000403	0.0022873	--	sp|Q91W96|APC4_MOUSE Anaphase-promoting complex subunit 4 OS=Mus musculus GN=Anapc4 PE=1 SV=1//0
gene11819	1112.4	866.755	0.35998	6.08e-05	0.00039417	--	sp|P31266|SUH_MOUSE Recombining binding protein suppressor of hairless OS=Mus musculus GN=Rbpj PE=1 SV=1//0
gene11822	360.019	483.337	-0.42496	0.0010225	0.0053654	--	sp|Q8N5T2|TBC19_HUMAN TBC1 domain family member 19 OS=Homo sapiens GN=TBC1D19 PE=1 SV=2//7.42145e-32
gene11825	380.804	275.021	0.46951	0.0012301	0.0063721	--	sp|P83093|STIM2_MOUSE Stromal interaction molecule 2 OS=Mus musculus GN=Stim2 PE=1 SV=2//0
gene1183	1981.67	2293.29	-0.2107	0.0018946	0.0093893	--	sp|Q8VBV7|CSN8_MOUSE COP9 signalosome complex subunit 8 OS=Mus musculus GN=Cops8 PE=1 SV=1//1.94772e-144
gene11839	3287.01	3914.61	-0.25209	1.49e-05	0.00010656	--	sp|O60245|PCDH7_HUMAN Protocadherin-7 OS=Homo sapiens GN=PCDH7 PE=1 SV=2//0
gene11860	2437.17	2126.27	0.19688	0.003046	0.014384	--	sp|Q8K2J7|RELL1_MOUSE RELT-like protein 1 OS=Mus musculus GN=Rell1 PE=2 SV=2//1.68457e-158
gene11862	1559.29	1966.2	-0.33452	7.45e-05	0.00047643	--	sp|Q7TSV4|PGM2_MOUSE Phosphoglucomutase-2 OS=Mus musculus GN=Pgm2 PE=1 SV=1//0
gene11863	2517.03	4948.97	-0.97541	1.45e-62	1.35e-60	--	sp|Q60949|TBCD1_MOUSE TBC1 domain family member 1 OS=Mus musculus GN=Tbc1d1 PE=1 SV=3//0
gene11878	2954.61	1230.74	1.2634	5.68e-73	6.88e-71	--	sp|Q60980|KLF3_MOUSE Krueppel-like factor 3 OS=Mus musculus GN=Klf3 PE=1 SV=1//0
gene1188	34860.4	69230	-0.98981	1.67e-84	2.64e-82	--	sp|P12111|CO6A3_HUMAN Collagen alpha-3(VI) chain OS=Homo sapiens GN=COL6A3 PE=1 SV=5//4.05327e-09
gene11884	3274.22	2911.69	0.16929	0.0052789	0.02363	--	sp|Q9D281|NXP20_MOUSE Protein Noxp20 OS=Mus musculus GN=Fam114a1 PE=2 SV=1//0
gene11888	1158.45	743.332	0.64011	2.68e-12	3.84e-11	--	sp|Q96PQ7|KLHL5_HUMAN Kelch-like protein 5 OS=Homo sapiens GN=KLHL5 PE=2 SV=3//0
gene11892	12923.7	9135.7	0.50043	2.24e-18	4.91e-17	--	sp|P51410|RL9_MOUSE 60S ribosomal protein L9 OS=Mus musculus GN=Rpl9 PE=1 SV=2//1.21923e-127
gene11895	2245.84	1764.99	0.3476	5.34e-07	4.56e-06	--	sp|Q91VT8|SIM14_MOUSE Small integral membrane protein 14 OS=Mus musculus GN=Smim14 PE=2 SV=1//3.8538e-58
gene11898	1753.44	1401.89	0.32281	1.77e-05	0.00012495	--	sp|A4L9P7|PDS5A_RAT Sister chromatid cohesion protein PDS5 homolog A OS=Rattus norvegicus GN=Pds5a PE=2 SV=1//0
gene119	237.449	533.449	-1.1677	1.61e-17	3.3e-16	--	sp|O88940|MUSC_MOUSE Musculin OS=Mus musculus GN=Msc PE=1 SV=1//4.06722e-85
gene11900	464.253	298.005	0.63958	0.00011993	0.00074254	--	sp|Q86UW6|N4BP2_HUMAN NEDD4-binding protein 2 OS=Homo sapiens GN=N4BP2 PE=1 SV=2//0
gene11919	89.6506	37.9569	1.2399	0.00016828	0.0010206	--	sp|Q3UH68|LIMC1_MOUSE LIM and calponin homology domains-containing protein 1 OS=Mus musculus GN=Limch1 PE=1 SV=2//0
gene11927	1899.31	1307.47	0.5387	6.77e-13	1.02e-11	--	sp|Q9CR67|TMM33_MOUSE Transmembrane protein 33 OS=Mus musculus GN=Tmem33 PE=2 SV=1//1.75748e-161
gene11928	1978.37	2780.39	-0.49097	7.53e-14	1.22e-12	--	sp|Q5IRJ6|ZNT9_MOUSE Zinc transporter 9 OS=Mus musculus GN=Slc30a9 PE=1 SV=2//0
gene11929	54.7554	13.3485	2.0363	1.69e-05	0.00011976	--	sp|P86174|BEND4_MOUSE BEN domain-containing protein 4 OS=Mus musculus GN=Bend4 PE=3 SV=2//0
gene1193	6261.96	8220.51	-0.39262	5.39e-15	9.37e-14	--	sp|Q3UZ39|LRRF1_MOUSE Leucine-rich repeat flightless-interacting protein 1 OS=Mus musculus GN=Lrrfip1 PE=1 SV=2//0
gene11935	3969.64	1243	1.6752	4.06e-140	1.48e-137	--	sp|P70704|AT8A1_MOUSE Phospholipid-transporting ATPase IA OS=Mus musculus GN=Atp8a1 PE=1 SV=2//0
gene11952	109.978	213.878	-0.95957	2.87e-06	2.25e-05	--	sp|P50571|GBRB1_MOUSE Gamma-aminobutyric acid receptor subunit beta-1 OS=Mus musculus GN=Gabrb1 PE=1 SV=1//0
gene11960	802.797	629.415	0.35103	0.00061434	0.0033774	--	sp|Q6ZNB6|NFXL1_HUMAN NF-X1-type zinc finger protein NFXL1 OS=Homo sapiens GN=NFXL1 PE=1 SV=2//0
gene1197	402.221	1131.75	-1.4925	8.97e-48	5.76e-46	--	sp|Q9WTJ5|RAMP1_MOUSE Receptor activity-modifying protein 1 OS=Mus musculus GN=Ramp1 PE=2 SV=1//1.00749e-85
gene11977	3308.01	2433.2	0.44311	9.78e-13	1.45e-11	--	sp|Q9CRD0|OCAD1_MOUSE OCIA domain-containing protein 1 OS=Mus musculus GN=Ociad1 PE=1 SV=1//6.5724e-123
gene11978	85.7705	137.5	-0.68088	0.0054082	0.024149	--	sp|Q9D8W7|OCAD2_MOUSE OCIA domain-containing protein 2 OS=Mus musculus GN=Ociad2 PE=1 SV=1//1.04136e-91
gene1198	751.484	1733.55	-1.2059	4.75e-47	2.98e-45	--	sp|Q5U203|UBE2F_RAT NEDD8-conjugating enzyme UBE2F OS=Rattus norvegicus GN=Ube2f PE=2 SV=2//4.70047e-113
gene11984	612.511	421.37	0.53965	0.00088024	0.0046929	--	sp|Q8CCA0|DCNL4_MOUSE DCN1-like protein 4 OS=Mus musculus GN=Dcun1d4 PE=2 SV=1//0
gene11986	1154.19	817.605	0.4974	3.31e-08	3.2e-07	--	sp|P82349|SGCB_MOUSE Beta-sarcoglycan OS=Mus musculus GN=Sgcb PE=1 SV=1//0
gene11997	1058.66	692.683	0.61197	9.62e-11	1.2e-09	--	sp|Q922H7|RSLBB_MOUSE Ras-like protein family member 11B OS=Mus musculus GN=Rasl11b PE=2 SV=1//2.92751e-174
gene12012	10142.7	4533.94	1.1616	3.37e-115	8.61e-113	--	sp|P26618|PGFRA_MOUSE Platelet-derived growth factor receptor alpha OS=Mus musculus GN=Pdgfra PE=1 SV=3//0
gene12017	1702.51	1019.21	0.7402	1.94e-20	4.79e-19	--	sp|P35918|VGFR2_MOUSE Vascular endothelial growth factor receptor 2 OS=Mus musculus GN=Kdr PE=1 SV=1//0
gene1202	242.78	96.9131	1.3249	8.17e-11	1.03e-09	--	sp|Q8C3F7|KLH30_MOUSE Kelch-like protein 30 OS=Mus musculus GN=Klhl30 PE=2 SV=1//0
gene12021	531.512	261.532	1.0231	3.57e-14	5.88e-13	--	sp|Q9WUP4|PORED_MOUSE Polyprenol reductase OS=Mus musculus GN=Srd5a3 PE=2 SV=2//2.65172e-179
gene12023	51.8483	23.5825	1.1366	0.0081794	0.034711	--	-//-
gene12024	2195.7	1484.78	0.56443	6.64e-05	0.00042822	--	sp|P52875|TM165_MOUSE Transmembrane protein 165 OS=Mus musculus GN=Tmem165 PE=2 SV=2//2.89329e-165
gene12026	1834.22	1152.08	0.67092	3.24e-18	7.02e-17	--	sp|O08785|CLOCK_MOUSE Circadian locomoter output cycles protein kaput OS=Mus musculus GN=Clock PE=1 SV=1//0
gene12034	902.664	729.202	0.30787	0.0015362	0.0077733	--	sp|Q8R3S6|EXOC1_MOUSE Exocyst complex component 1 OS=Mus musculus GN=Exoc1 PE=1 SV=4//0
gene12037	101.273	311.78	-1.6223	5.09e-18	1.08e-16	--	sp|Q5PR69|K1211_MOUSE Uncharacterized protein KIAA1211 OS=Mus musculus GN=Kiaa1211 PE=2 SV=3//1.06389e-127
gene12040	592.019	467.9	0.33945	0.0036241	0.016821	--	sp|P35433|PUR1_RAT Amidophosphoribosyltransferase OS=Rattus norvegicus GN=Ppat PE=1 SV=1//0
gene12042	2364.43	1563.86	0.59638	1.56e-17	3.2e-16	--	sp|Q9DCL9|PUR6_MOUSE Multifunctional protein ADE2 OS=Mus musculus GN=Paics PE=1 SV=4//0
gene12043	2510.71	2837.9	-0.17673	0.0051577	0.023148	--	sp|O76094|SRP72_HUMAN Signal recognition particle subunit SRP72 OS=Homo sapiens GN=SRP72 PE=1 SV=3//0
gene12054	720.006	1381.19	-0.93983	2.33e-26	7.4e-25	--	sp|Q8VIG1|REST_MOUSE RE1-silencing transcription factor OS=Mus musculus GN=Rest PE=1 SV=2//0
gene12056	545.166	739.291	-0.43945	4.23e-05	0.00028029	--	sp|Q9JJG9|NOA1_MOUSE Nitric oxide-associated protein 1 OS=Mus musculus GN=Noa1 PE=1 SV=1//0
gene12059	268.886	371.283	-0.46553	0.0015122	0.0076672	--	-//-
gene1206	514.101	1098.97	-1.096	1.75e-28	6.13e-27	--	sp|Q9JHE6|HES6_MOUSE Transcription cofactor HES-6 OS=Mus musculus GN=Hes6 PE=1 SV=1//2.45842e-118
gene1207	365.328	505.632	-0.4689	0.0002312	0.0013713	--	sp|O54943|PER2_MOUSE Period circadian protein homolog 2 OS=Mus musculus GN=Per2 PE=1 SV=3//0
gene1211	234.093	344.253	-0.55639	0.0019536	0.0096319	--	sp|Q5XIN3|MIPT3_RAT TRAF3-interacting protein 1 OS=Rattus norvegicus GN=Traf3ip1 PE=2 SV=1//3.97409e-99
gene1212	353.228	555.938	-0.65433	1.76e-07	1.58e-06	--	sp|Q9WV74|ASB1_MOUSE Ankyrin repeat and SOCS box protein 1 OS=Mus musculus GN=Asb1 PE=2 SV=1//9.9331e-21
gene1214	1858.05	2565.8	-0.46562	4.09e-12	5.77e-11	--	sp|P97831|TWST2_RAT Twist-related protein 2 OS=Rattus norvegicus GN=Twist2 PE=2 SV=2//1.33214e-109
gene12153	362.449	235.018	0.62501	3.98e-05	0.00026512	--	sp|Q9D394|RUFY3_MOUSE Protein RUFY3 OS=Mus musculus GN=Rufy3 PE=1 SV=1//0
gene12155	737.94	483.571	0.60978	3.14e-08	3.05e-07	--	sp|Q8BPB0|MOB1B_MOUSE MOB kinase activator 1B OS=Mus musculus GN=Mob1b PE=2 SV=3//7.93475e-152
gene12157	2259.2	386.168	2.5485	1.4e-181	8.5e-179	--	sp|P43346|DCK_MOUSE Deoxycytidine kinase OS=Mus musculus GN=Dck PE=1 SV=1//0
gene12158	2161.87	722.797	1.5806	2.27e-85	3.62e-83	--	sp|O88343|S4A4_MOUSE Electrogenic sodium bicarbonate cotransporter 1 OS=Mus musculus GN=Slc4a4 PE=1 SV=2//0
gene12165	377.937	126.725	1.5764	2.69e-20	6.59e-19	--	sp|O15072|ATS3_HUMAN A disintegrin and metalloproteinase with thrombospondin motifs 3 OS=Homo sapiens GN=ADAMTS3 PE=2 SV=4//0
gene12188	114.833	203.185	-0.82325	6.57e-05	0.0004238	--	sp|D3YZG8|MTD2L_MOUSE Probable bifunctional methylenetetrahydrofolate dehydrogenase/cyclohydrolase 2 OS=Mus musculus GN=Mthfd2l PE=3 SV=1//0
gene12191	581.394	264.12	1.1383	5.53e-18	1.17e-16	--	sp|Q61521|EREG_MOUSE Proepiregulin OS=Mus musculus GN=Ereg PE=1 SV=1//4.8415e-94
gene12194	21.8182	141.073	-2.6928	2.8e-17	5.63e-16	--	sp|Q05928|BTC_MOUSE Probetacellulin OS=Mus musculus GN=Btc PE=1 SV=1//3.27814e-63
gene12196	1723.02	2997.47	-0.7988	1.59e-33	6.74e-32	--	sp|Q923D3|PARM1_MOUSE Prostate androgen-regulated mucin-like protein 1 homolog OS=Mus musculus GN=Parm1 PE=2 SV=1//1.75846e-155
gene12214	3175	2518.76	0.33404	7.79e-08	7.27e-07	--	sp|Q9Z1Z0|USO1_MOUSE General vesicular transport factor p115 OS=Mus musculus GN=Uso1 PE=1 SV=2//0
gene12220	152.65	285.287	-0.90219	3.49e-07	3.05e-06	--	sp|Q9D7V9|NAAA_MOUSE N-acylethanolamine-hydrolyzing acid amidase OS=Mus musculus GN=Naaa PE=2 SV=2//0
gene12221	1018.4	1318.41	-0.37249	9.28e-06	6.82e-05	--	sp|Q80UZ2|SDA1_MOUSE Protein SDA1 homolog OS=Mus musculus GN=Sdad1 PE=1 SV=1//0
gene12229	1229.24	1027.75	0.25827	0.0023918	0.011558	--	sp|O35114|SCRB2_MOUSE Lysosome membrane protein 2 OS=Mus musculus GN=Scarb2 PE=1 SV=3//0
gene12232	295.1	840.23	-1.5096	4.59e-38	2.25e-36	--	sp|Q8C7E7|STBD1_MOUSE Starch-binding domain-containing protein 1 OS=Mus musculus GN=Stbd1 PE=1 SV=1//0
gene12240	2791.59	4027.13	-0.52867	4.6e-19	1.06e-17	--	sp|B3GNI6|SEP11_RAT Septin-11 OS=Rattus norvegicus GN=Sept11 PE=1 SV=1//0
gene12241	3714.22	2382.08	0.64084	1.27e-25	3.9e-24	--	sp|Q9Z2V9|CCNI_MOUSE Cyclin-I OS=Mus musculus GN=Ccni PE=2 SV=4//0
gene12245	1902.26	5305.57	-1.4798	2.08e-134	7.01e-132	--	sp|O08918|CCNG2_MOUSE Cyclin-G2 OS=Mus musculus GN=Ccng2 PE=2 SV=3//0
gene12295	685.554	410.975	0.73822	1.76e-10	2.15e-09	--	sp|Q8VEG6|CNO6L_MOUSE CCR4-NOT transcription complex subunit 6-like OS=Mus musculus GN=Cnot6l PE=1 SV=2//0
gene12300	19438.1	13221.6	0.55599	9.38e-35	4.21e-33	--	sp|O35639|ANXA3_MOUSE Annexin A3 OS=Mus musculus GN=Anxa3 PE=1 SV=4//0
gene12317	2364.95	1896.51	0.31847	2.75e-06	2.16e-05	--	sp|Q6DFX2|ANTR2_MOUSE Anthrax toxin receptor 2 OS=Mus musculus GN=Antxr2 PE=2 SV=1//0
gene12334	248.051	107.652	1.2043	1.28e-09	1.43e-08	--	sp|Q64595|KGP2_RAT cGMP-dependent protein kinase 2 OS=Rattus norvegicus GN=Prkg2 PE=1 SV=1//0
gene1235	2067.02	4036.35	-0.9655	2.52e-55	2.01e-53	--	sp|Q9QZF2|GPC1_MOUSE Glypican-1 OS=Mus musculus GN=Gpc1 PE=1 SV=1//0
gene12352	2397.49	2053.35	0.22355	0.00083109	0.0044494	--	sp|Q60668|HNRPD_MOUSE Heterogeneous nuclear ribonucleoprotein D0 OS=Mus musculus GN=Hnrnpd PE=1 SV=2//3.34535e-130
gene12365	5611.11	5056.21	0.15023	0.0047487	0.021505	--	sp|Q3UPL0|SC31A_MOUSE Protein transport protein Sec31A OS=Mus musculus GN=Sec31a PE=1 SV=2//0
gene12366	176.376	105.158	0.7461	0.00065624	0.0035854	--	-//-
gene12367	438.527	202.539	1.1145	8.96e-14	1.43e-12	--	sp|Q571G4|LIN54_MOUSE Protein lin-54 homolog OS=Mus musculus GN=Lin54 PE=2 SV=2//0
gene12370	5303.06	7603.94	-0.51992	4.31e-24	1.24e-22	--	sp|Q9JI48|PLAC8_MOUSE Placenta-specific gene 8 protein OS=Mus musculus GN=Plac8 PE=3 SV=1//1.4396e-68
gene12374	152.596	252.267	-0.72523	0.00026415	0.0015502	--	sp|Q2VPA6|HELQ_MOUSE Helicase POLQ-like OS=Mus musculus GN=Helq PE=2 SV=2//1.08733e-18
gene124	142.02	360.159	-1.3425	7.02e-15	1.21e-13	--	sp|Q8BLA8|TRPA1_MOUSE Transient receptor potential cation channel subfamily A member 1 OS=Mus musculus GN=Trpa1 PE=1 SV=1//0
gene12400	368.734	250.345	0.55866	0.00018679	0.0011241	--	sp|Q8C4V1|RHG24_MOUSE Rho GTPase-activating protein 24 OS=Mus musculus GN=Arhgap24 PE=1 SV=2//0
gene12409	88.6636	17.4264	2.3471	1.27e-09	1.43e-08	--	sp|Q9CXB2|SOAT_MOUSE Solute carrier family 10 member 6 OS=Mus musculus GN=Slc10a6 PE=2 SV=1//0
gene12412	2657.95	3554.2	-0.41921	4.89e-12	6.87e-11	--	sp|O88573|AFF1_MOUSE AF4/FMR2 family member 1 OS=Mus musculus GN=Aff1 PE=2 SV=2//0
gene12416	660.357	930.399	-0.4946	0.00013873	0.00085128	--	sp|Q9EQ06|DHB11_MOUSE Estradiol 17-beta-dehydrogenase 11 OS=Mus musculus GN=Hsd17b11 PE=2 SV=1//0
gene12417	745.283	905.941	-0.28163	0.0034881	0.01626	--	sp|Q8BVU5|NUDT9_MOUSE ADP-ribose pyrophosphatase, mitochondrial OS=Mus musculus GN=Nudt9 PE=2 SV=1//0
gene12420	10327.6	8855.03	0.22194	3.73e-06	2.88e-05	--	sp|P70663|SPRL1_MOUSE SPARC-like protein 1 OS=Mus musculus GN=Sparcl1 PE=2 SV=3//0
gene12427	367.677	216.659	0.76301	0.0016453	0.008268	--	sp|P10923|OSTP_MOUSE Osteopontin OS=Mus musculus GN=Spp1 PE=1 SV=1//5.27469e-165
gene1243	273.241	428.865	-0.65035	4.01e-06	3.09e-05	--	sp|Q9ESK3|CAN10_MOUSE Calpain-10 OS=Mus musculus GN=Capn10 PE=2 SV=2//0
gene1244	183.605	613.098	-1.7395	5.42e-36	2.49e-34	--	sp|Q9ES90|GPR35_MOUSE G-protein coupled receptor 35 OS=Mus musculus GN=Gpr35 PE=2 SV=1//0
gene12447	45.5546	178.499	-1.9702	2.08e-14	3.49e-13	--	sp|Q6ZN66|GBP6_HUMAN Guanylate-binding protein 6 OS=Homo sapiens GN=GBP6 PE=2 SV=1//0
gene12448	4.36165	28.749	-2.7206	0.00016674	0.0010118	--	sp|Q6ZN66|GBP6_HUMAN Guanylate-binding protein 6 OS=Homo sapiens GN=GBP6 PE=2 SV=1//0
gene12451	0.483517	12.8224	-4.729	0.0014091	0.0071958	--	sp|Q6ZN66|GBP6_HUMAN Guanylate-binding protein 6 OS=Homo sapiens GN=GBP6 PE=2 SV=1//0
gene12452	22.2838	69.1744	-1.6342	0.0017593	0.0087858	--	sp|Q6ZN66|GBP6_HUMAN Guanylate-binding protein 6 OS=Homo sapiens GN=GBP6 PE=2 SV=1//0
gene12457	77.5267	206.128	-1.4108	2.26e-10	2.73e-09	--	sp|Q5DU41|LRC8B_MOUSE Volume-regulated anion channel subunit LRRC8B OS=Mus musculus GN=Lrrc8b PE=2 SV=3//0
gene12461	598.849	1566.28	-1.3871	7.79e-55	6.09e-53	--	sp|Q8R502|LRC8C_MOUSE Volume-regulated anion channel subunit LRRC8C OS=Mus musculus GN=Lrrc8c PE=2 SV=1//0
gene12469	772.336	552.443	0.4834	5.24e-06	3.98e-05	--	sp|O88291|ZN326_MOUSE DBIRD complex subunit ZNF326 OS=Mus musculus GN=Znf326 PE=2 SV=1//3.30558e-27
gene1248	1146.32	4134.86	-1.8508	6.3e-170	3.58e-167	--	sp|O60333|KIF1B_HUMAN Kinesin-like protein KIF1B OS=Homo sapiens GN=KIF1B PE=1 SV=5//0
gene12491	8.24178	0	Inf	0.0072745	0.031344	--	-//-
gene12492	41.1829	5.64042	2.8682	3.02e-06	2.37e-05	--	-//-
gene12493	5822.29	1702.28	1.7741	1.7e-190	1.15e-187	--	sp|O88393|TGBR3_MOUSE Transforming growth factor beta receptor type 3 OS=Mus musculus GN=Tgfbr3 PE=1 SV=1//0
gene1251	4.36165	26.6761	-2.6126	0.00042262	0.0023902	--	sp|Q8CEZ4|CB054_MOUSE Uncharacterized protein C2orf54 homolog OS=Mus musculus PE=2 SV=2//0
gene12515	16979.6	10650.2	0.67293	2.56e-48	1.67e-46	--	sp|P47962|RL5_MOUSE 60S ribosomal protein L5 OS=Mus musculus GN=Rpl5 PE=1 SV=3//0
gene12520	1748.71	844.948	1.0494	2e-37	9.61e-36	--	sp|Q9CXE7|TMED5_MOUSE Transmembrane emp24 domain-containing protein 5 OS=Mus musculus GN=Tmed5 PE=2 SV=1//1.85994e-128
gene12524	1178.82	907.805	0.37689	1.82e-05	0.00012786	--	sp|Q91WV0|NC2B_MOUSE Protein Dr1 OS=Mus musculus GN=Dr1 PE=2 SV=1//8.10665e-71
gene12537	2158.49	2560.31	-0.2463	0.00017785	0.0010736	--	sp|Q99KY4|GAK_MOUSE Cyclin-G-associated kinase OS=Mus musculus GN=Gak PE=1 SV=2//0
gene12539	258.202	375.054	-0.5386	0.00026919	0.001578	--	sp|Q6P5E8|DGKQ_MOUSE Diacylglycerol kinase theta OS=Mus musculus GN=Dgkq PE=2 SV=1//0
gene12586	18.4296	49.2169	-1.4171	0.0029054	0.013774	--	sp|Q8CHS4|PLCX1_MOUSE PI-PLC X domain-containing protein 1 OS=Mus musculus GN=Plcxd1 PE=2 SV=1//0
gene12595	888.644	512.487	0.79409	2.61e-14	4.34e-13	--	sp|Q8BX10|PGAM5_MOUSE Serine/threonine-protein phosphatase PGAM5, mitochondrial OS=Mus musculus GN=Pgam5 PE=2 SV=1//0
gene12596	8.22779	34.3477	-2.0616	0.00061756	0.0033929	--	sp|P42925|PXMP2_MOUSE Peroxisomal membrane protein 2 OS=Mus musculus GN=Pxmp2 PE=2 SV=2//2.99041e-99
gene12600	726.266	1001.83	-0.46407	9.75e-07	8.1e-06	--	sp|Q9HCM7|FBSL_HUMAN Fibrosin-1-like protein OS=Homo sapiens GN=FBRSL1 PE=1 SV=4//0
gene12606	1262.14	1730.77	-0.45555	2.29e-05	0.00015839	--	sp|Q96L91|EP400_HUMAN E1A-binding protein p400 OS=Homo sapiens GN=EP400 PE=1 SV=4//1.10354e-141
gene12611	1120.79	1511.22	-0.43119	7.9e-08	7.36e-07	--	sp|O70405|ULK1_MOUSE Serine/threonine-protein kinase ULK1 OS=Mus musculus GN=Ulk1 PE=1 SV=1//0
gene12614	1525.18	2808.72	-0.88093	1.27e-12	1.85e-11	--	sp|Q80XJ3|TTC28_MOUSE Tetratricopeptide repeat protein 28 OS=Mus musculus GN=Ttc28 PE=2 SV=3//0
gene12618	2216.76	1946.16	0.18783	0.0060749	0.02672	--	sp|P53811|PIPNB_MOUSE Phosphatidylinositol transfer protein beta isoform OS=Mus musculus GN=Pitpnb PE=1 SV=2//0
gene1263	15395.3	20159.5	-0.38897	3.79e-18	8.2e-17	--	sp|Q8VDJ3|VIGLN_MOUSE Vigilin OS=Mus musculus GN=Hdlbp PE=1 SV=1//0
gene12643	2394.48	3059.72	-0.35369	9.67e-06	7.09e-05	--	sp|O88856|TPST2_MOUSE Protein-tyrosine sulfotransferase 2 OS=Mus musculus GN=Tpst2 PE=1 SV=1//0
gene12644	1255.83	1661.13	-0.40353	1.82e-07	1.64e-06	--	sp|Q9ERA6|TFP11_MOUSE Tuftelin-interacting protein 11 OS=Mus musculus GN=Tfip11 PE=1 SV=1//0
gene12646	236.912	335.467	-0.50182	0.0011884	0.006175	--	sp|Q99KG7|HPS4_MOUSE Hermansky-Pudlak syndrome 4 protein homolog OS=Mus musculus GN=Hps4 PE=1 SV=2//0
gene1265	6412.79	4186.68	0.61515	1.37e-30	5.19e-29	--	sp|P42208|SEPT2_MOUSE Septin-2 OS=Mus musculus GN=Sept2 PE=1 SV=2//0
gene12650	47.4926	154.895	-1.7055	1.58e-10	1.94e-09	--	sp|Q80VP9|ASPH2_MOUSE Aspartate beta-hydroxylase domain-containing protein 2 OS=Mus musculus GN=Asphd2 PE=2 SV=1//0
gene12656	1168.71	4494.65	-1.9433	5.29e-160	2.29e-157	--	sp|Q8IUG5|MY18B_HUMAN Unconventional myosin-XVIIIb OS=Homo sapiens GN=MYO18B PE=1 SV=1//2.54758e-55
gene12658	272.25	353.435	-0.37651	0.011232	0.046017	--	sp|Q3UYH7|ARBK2_MOUSE Beta-adrenergic receptor kinase 2 OS=Mus musculus GN=Adrbk2 PE=2 SV=2//0
gene1266	324.075	233.335	0.47392	0.0097647	0.040596	--	sp|Q91VS8|FARP2_MOUSE FERM, RhoGEF and pleckstrin domain-containing protein 2 OS=Mus musculus GN=Farp2 PE=1 SV=2//0
gene12662	407.494	178.483	1.191	2.54e-14	4.23e-13	--	sp|Q9BY89|K1671_HUMAN Uncharacterized protein KIAA1671 OS=Homo sapiens GN=KIAA1671 PE=1 SV=2//0
gene12666	294.083	556.1	-0.91912	1.59e-12	2.31e-11	--	sp|Q8BPQ7|SGSM1_MOUSE Small G protein signaling modulator 1 OS=Mus musculus GN=Sgsm1 PE=1 SV=2//0
gene12672	304.746	148.229	1.0398	3.09e-09	3.34e-08	--	sp|D4PHA7|WSCD2_MOUSE WSC domain-containing protein 2 OS=Mus musculus GN=Wscd2 PE=2 SV=1//0
gene12673	104.636	62.0341	0.75424	0.0079845	0.033985	--	-//-
gene12674	394.994	223.466	0.82178	0.010627	0.043811	--	sp|P97468|CML1_MOUSE Chemokine-like receptor 1 OS=Mus musculus GN=Cmklr1 PE=1 SV=1//0
gene12679	468.075	614.608	-0.39293	0.00067736	0.0036909	--	sp|Q9JLI8|SART3_MOUSE Squamous cell carcinoma antigen recognized by T-cells 3 OS=Mus musculus GN=Sart3 PE=1 SV=1//0
gene12681	2334.18	1518.52	0.62025	1.11e-09	1.25e-08	--	sp|Q9D7P6|ISCU_MOUSE Iron-sulfur cluster assembly enzyme ISCU, mitochondrial OS=Mus musculus GN=Iscu PE=1 SV=1//1.04296e-84
gene12682	695.304	1267.71	-0.86651	1.31e-21	3.4e-20	--	sp|Q8R138|TM119_MOUSE Transmembrane protein 119 OS=Mus musculus GN=Tmem119 PE=2 SV=1//7.50332e-147
gene12686	5810.58	7308.44	-0.33088	9.23e-11	1.15e-09	--	sp|Q9WUM4|COR1C_MOUSE Coronin-1C OS=Mus musculus GN=Coro1c PE=1 SV=2//0
gene12688	682.667	1200.33	-0.81417	9.8e-19	2.2e-17	--	sp|Q76I79|SSH1_MOUSE Protein phosphatase Slingshot homolog 1 OS=Mus musculus GN=Ssh1 PE=1 SV=1//0
gene12690	4.84517	60.0447	-3.6314	5.66e-11	7.22e-10	--	sp|Q8BFT9|SVOP_MOUSE Synaptic vesicle 2-related protein OS=Mus musculus GN=Svop PE=2 SV=1//0
gene12696	50.8853	93.8142	-0.88256	0.0037617	0.017405	--	sp|E9Q4Z2|ACACB_MOUSE Acetyl-CoA carboxylase 2 OS=Mus musculus GN=Acacb PE=1 SV=1//0
gene12699	5429.11	6061.93	-0.15906	0.0023964	0.011578	--	sp|Q922M3|BACD3_MOUSE BTB/POZ domain-containing adapter for CUL3-mediated RhoA degradation protein 3 OS=Mus musculus GN=Kctd10 PE=1 SV=1//0
gene1270	303.325	3016.7	-3.314	1e-93	1.82e-91	--	sp|Q792S6|BOK_RAT Bcl-2-related ovarian killer protein OS=Rattus norvegicus GN=Bok PE=2 SV=1//9.40307e-147
gene12708	198.666	86.627	1.1975	5.85e-08	5.52e-07	--	sp|Q9EPK8|TRPV4_MOUSE Transient receptor potential cation channel subfamily V member 4 OS=Mus musculus GN=Trpv4 PE=1 SV=1//0
gene1271	417.244	539.058	-0.36955	0.0032966	0.015435	--	sp|Q6P3Z3|THAP4_MOUSE THAP domain-containing protein 4 OS=Mus musculus GN=Thap4 PE=2 SV=1//0
gene12715	1756.77	2012.62	-0.19615	0.0055441	0.024657	--	sp|Q80UP5|AN13A_MOUSE Ankyrin repeat domain-containing protein 13A OS=Mus musculus GN=Ankrd13a PE=1 SV=2//0
gene12716	348.894	205.3	0.76506	1.29e-06	1.05e-05	--	sp|Q8N812|CL076_HUMAN Uncharacterized protein C12orf76 OS=Homo sapiens GN=C12orf76 PE=2 SV=1//1.9714e-07
gene12717	304.296	216.508	0.49106	0.0024429	0.011768	--	sp|P31789|ENV_IPMAE Envelope glycoprotein OS=Mouse intracisternal a-particle MIAE GN=env PE=2 SV=1//3.96052e-26
gene1272	1166.17	1409.79	-0.2737	0.00072321	0.003917	--	sp|Q8BGE6|ATG4B_MOUSE Cysteine protease ATG4B OS=Mus musculus GN=Atg4b PE=2 SV=2//0
gene12724	190.88	764.852	-2.0025	1.41e-53	1.07e-51	--	sp|Q9Z2F2|OASL2_MOUSE 2&apos;-5&apos;-oligoadenylate synthase-like protein 2 OS=Mus musculus GN=Oasl2 PE=1 SV=2//0
gene12726	208.832	472.462	-1.1779	4.94e-16	9.21e-15	--	sp|Q8VI94|OASL1_MOUSE 2&apos;-5&apos;-oligoadenylate synthase-like protein 1 OS=Mus musculus GN=Oasl1 PE=2 SV=1//0
gene12727	398.303	728.989	-0.87203	2.65e-14	4.41e-13	--	sp|Q3UY34|CL043_MOUSE Uncharacterized protein C12orf43 homolog OS=Mus musculus PE=2 SV=1//1.30878e-101
gene12731	859.97	701.344	0.29416	0.002887	0.013703	--	sp|P61928|RL37_RAT 60S ribosomal protein L37 OS=Rattus norvegicus GN=Rpl37 PE=1 SV=2//5.30364e-55
gene12734	11065.6	7479.54	0.56506	1.78e-31	6.98e-30	--	sp|Q6ZQI3|MLEC_MOUSE Malectin OS=Mus musculus GN=Mlec PE=2 SV=2//4.30306e-159
gene12739	6022.77	5399.25	0.15767	0.0026479	0.012648	--	sp|Q3UIW5|RNF10_MOUSE RING finger protein 10 OS=Mus musculus GN=Rnf10 PE=2 SV=2//0
gene1274	169.097	236.439	-0.48362	0.0079913	0.034009	--	sp|Q9D8Y8|ING5_MOUSE Inhibitor of growth protein 5 OS=Mus musculus GN=Ing5 PE=1 SV=1//7.85796e-138
gene12740	254.36	518.325	-1.027	4.2e-11	5.41e-10	--	sp|Q9CXI0|COQ5_MOUSE 2-methoxy-6-polyprenyl-1,4-benzoquinol methylase, mitochondrial OS=Mus musculus GN=Coq5 PE=2 SV=2//0
gene12741	5079.34	6003.88	-0.24125	4.88e-06	3.72e-05	--	sp|P63170|DYL1_RAT Dynein light chain 1, cytoplasmic OS=Rattus norvegicus GN=Dynll1 PE=1 SV=1//1.24329e-55
gene12754	3948.94	5146.03	-0.38199	4.09e-12	5.77e-11	--	sp|Q8VI36|PAXI_MOUSE Paxillin OS=Mus musculus GN=Pxn PE=1 SV=1//8.32682e-114
gene12756	45446.8	34489.5	0.39802	8.09e-21	2.03e-19	--	sp|P14869|RLA0_MOUSE 60S acidic ribosomal protein P0 OS=Mus musculus GN=Rplp0 PE=1 SV=3//0
gene12774	4401.76	5015.93	-0.18844	0.0005661	0.0031311	--	sp|Q9JK92|HSPB8_MOUSE Heat shock protein beta-8 OS=Mus musculus GN=Hspb8 PE=1 SV=1//1.91244e-120
gene12778	28.5895	69.7735	-1.2872	0.00060467	0.0033264	--	sp|Q8BKA3|SRRM4_MOUSE Serine/arginine repetitive matrix protein 4 OS=Mus musculus GN=Srrm4 PE=1 SV=1//5.5966e-08
gene12789	4464.29	2228.04	1.0027	3.52e-62	3.23e-60	--	sp|P70296|PEBP1_MOUSE Phosphatidylethanolamine-binding protein 1 OS=Mus musculus GN=Pebp1 PE=1 SV=3//2.88327e-134
gene12791	198.194	290.791	-0.55307	0.00090694	0.0048222	--	sp|D3YX43|VSI10_MOUSE V-set and immunoglobulin domain-containing protein 10 OS=Mus musculus GN=Vsig10 PE=3 SV=2//0
gene12794	4001.35	4464.05	-0.15787	0.0048289	0.021823	--	sp|O54929|WSB2_MOUSE WD repeat and SOCS box-containing protein 2 OS=Mus musculus GN=Wsb2 PE=2 SV=2//0
gene12808	106.612	202.149	-0.92305	1.07e-05	7.83e-05	--	sp|Q3UF64|RNFT2_MOUSE RING finger and transmembrane domain-containing protein 2 OS=Mus musculus GN=Rnft2 PE=2 SV=2//0
gene12809	474.838	610.321	-0.36213	0.0016949	0.0084892	--	sp|Q8BTG6|CL049_MOUSE UPF0454 protein C12orf49 homolog OS=Mus musculus PE=2 SV=1//9.13327e-124
gene12816	1927.2	1568.33	0.29728	0.003561	0.016579	--	sp|Q6JPI3|MD13L_MOUSE Mediator of RNA polymerase II transcription subunit 13-like OS=Mus musculus GN=Med13l PE=2 SV=2//0
gene12831	1541.35	2602.46	-0.75568	1.91e-25	5.81e-24	--	sp|P70324|TBX3_MOUSE T-box transcription factor TBX3 OS=Mus musculus GN=Tbx3 PE=1 SV=3//0
gene12840	549.046	705.954	-0.36265	0.00085111	0.004549	--	sp|Q8R3C6|RBM19_MOUSE Probable RNA-binding protein 19 OS=Mus musculus GN=Rbm19 PE=1 SV=1//0
gene12846	30.5256	271.454	-3.1526	6.71e-38	3.27e-36	--	sp|Q8R238|SDSL_MOUSE Serine dehydratase-like OS=Mus musculus GN=Sdsl PE=2 SV=1//0
gene12848	3813.74	3440.41	0.14863	0.010698	0.044076	--	sp|Q3TCN2|PLBL2_MOUSE Putative phospholipase B-like 2 OS=Mus musculus GN=Plbd2 PE=1 SV=2//0
gene12849	1266.4	894.338	0.50185	5.12e-08	4.86e-07	--	sp|Q925Q3|NCKX6_MOUSE Sodium/potassium/calcium exchanger 6, mitochondrial OS=Mus musculus GN=Slc8b1 PE=2 SV=2//0
gene12850	3705.51	2755.36	0.42743	1.16e-12	1.71e-11	--	sp|Q9EQJ0|TPC1_MOUSE Two pore calcium channel protein 1 OS=Mus musculus GN=Tpcn1 PE=2 SV=1//0
gene12853	20.3457	2.57805	2.9804	0.001019	0.0053479	--	sp|Q9D3V1|IQCD_MOUSE IQ domain-containing protein D OS=Mus musculus GN=Iqcd PE=2 SV=1//8.86768e-33
gene12855	3160.57	3980.26	-0.33268	1.26e-08	1.28e-07	--	sp|Q8K4L0|DDX54_MOUSE ATP-dependent RNA helicase DDX54 OS=Mus musculus GN=Ddx54 PE=1 SV=1//0
gene12858	32.9491	273.474	-3.0531	8.8e-37	4.15e-35	--	sp|Q61010|DTX1_MOUSE E3 ubiquitin-protein ligase DTX1 OS=Mus musculus GN=Dtx1 PE=1 SV=2//0
gene12859	30.5236	103.085	-1.7558	9.29e-08	8.58e-07	--	sp|E9Q9A9|OAS2_MOUSE 2&apos;-5&apos;-oligoadenylate synthase 2 OS=Mus musculus GN=Oas2 PE=2 SV=1//0
gene12860	50.8533	133.334	-1.3906	4.26e-07	3.68e-06	--	sp|Q8VI93|OAS3_MOUSE 2&apos;-5&apos;-oligoadenylate synthase 3 OS=Mus musculus GN=Oas3 PE=2 SV=1//0
gene12866	30.046	108.668	-1.8547	1.04e-06	8.61e-06	--	sp|P11928|OAS1A_MOUSE 2&apos;-5&apos;-oligoadenylate synthase 1A OS=Mus musculus GN=Oas1a PE=1 SV=2//0
gene12867	197.683	623.67	-1.6576	4.9e-34	2.13e-32	--	sp|P11928|OAS1A_MOUSE 2&apos;-5&apos;-oligoadenylate synthase 1A OS=Mus musculus GN=Oas1a PE=1 SV=2//0
gene12872	8512.41	9713.33	-0.1904	8.2e-05	0.00052	--	sp|P35235|PTN11_MOUSE Tyrosine-protein phosphatase non-receptor type 11 OS=Mus musculus GN=Ptpn11 PE=1 SV=2//0
gene12873	21045.5	16624.6	0.34019	0.00017838	0.0010765	--	sp|P47911|RL6_MOUSE 60S ribosomal protein L6 OS=Mus musculus GN=Rpl6 PE=1 SV=3//4.35367e-156
gene12878	3057.92	1551.51	0.97888	3.52e-48	2.28e-46	--	sp|P57759|ERP29_MOUSE Endoplasmic reticulum resident protein 29 OS=Mus musculus GN=Erp29 PE=1 SV=2//3.23559e-168
gene1288	402.143	237.59	0.75923	2.76e-07	2.44e-06	--	sp|Q9D3L0|F174A_MOUSE Membrane protein FAM174A OS=Mus musculus GN=Fam174a PE=2 SV=2//2.84471e-79
gene12888	1086.68	775.539	0.48665	1.25e-07	1.15e-06	--	sp|O70305|ATX2_MOUSE Ataxin-2 OS=Mus musculus GN=Atxn2 PE=1 SV=1//0
gene12889	912.895	1077.56	-0.23925	0.0073598	0.031642	--	sp|O09039|SH2B3_MOUSE SH2B adapter protein 3 OS=Mus musculus GN=Sh2b3 PE=2 SV=2//0
gene12902	928.36	746.676	0.3142	0.0010808	0.0056524	--	sp|Q6NVE9|PPTC7_MOUSE Protein phosphatase PTC7 homolog OS=Mus musculus GN=Pptc7 PE=2 SV=1//0
gene12908	2883.07	2451.22	0.23411	0.00021887	0.0013039	--	sp|Q9JM76|ARPC3_MOUSE Actin-related protein 2/3 complex subunit 3 OS=Mus musculus GN=Arpc3 PE=1 SV=3//2.27182e-130
gene12910	8672.23	7346.08	0.23943	1.23e-06	1.01e-05	--	sp|O55143|AT2A2_MOUSE Sarcoplasmic/endoplasmic reticulum calcium ATPase 2 OS=Mus musculus GN=Atp2a2 PE=1 SV=2//0
gene12918	1481.14	1907.92	-0.36529	6.29e-07	5.34e-06	--	sp|Q9JJX6|P2RX4_MOUSE P2X purinoceptor 4 OS=Mus musculus GN=P2rx4 PE=2 SV=1//0
gene12922	570.343	746.754	-0.3888	0.00024508	0.0014473	--	sp|Q99KR6|RNF34_MOUSE E3 ubiquitin-protein ligase RNF34 OS=Mus musculus GN=Rnf34 PE=1 SV=1//0
gene12927	523.304	307.749	0.76589	5.22e-09	5.52e-08	--	sp|Q8BWG9|CRCM1_MOUSE Calcium release-activated calcium channel protein 1 OS=Mus musculus GN=Orai1 PE=2 SV=1//1.30774e-180
gene12933	178.312	111.329	0.67957	0.0016238	0.0081745	--	-//-
gene12934	1052.32	696.844	0.59467	3.02e-08	2.94e-07	--	sp|Q8CFT2|SET1B_MOUSE Histone-lysine N-methyltransferase SETD1B OS=Mus musculus GN=Setd1b PE=1 SV=2//7.16956e-13
gene12937	371.673	612.072	-0.71967	2.87e-09	3.1e-08	--	sp|Q9CR00|PSMD9_MOUSE 26S proteasome non-ATPase regulatory subunit 9 OS=Mus musculus GN=Psmd9 PE=1 SV=1//5.742e-131
gene12943	1232.6	1690.2	-0.45548	3.82e-09	4.09e-08	--	sp|Q2VPU4|MLXIP_MOUSE MLX-interacting protein OS=Mus musculus GN=Mlxip PE=1 SV=1//0
gene12950	991.257	1273.36	-0.36131	2.16e-05	0.00015032	--	sp|Q96AX1|VP33A_HUMAN Vacuolar protein sorting-associated protein 33A OS=Homo sapiens GN=VPS33A PE=1 SV=1//0
gene12951	2187.12	1833.84	0.25417	0.00024008	0.0014184	--	sp|Q922J3|CLIP1_MOUSE CAP-Gly domain-containing linker protein 1 OS=Mus musculus GN=Clip1 PE=1 SV=1//1.03874e-174
gene12956	11.6304	69.3466	-2.5759	0.00038443	0.0021897	--	sp|Q9EP66|HCAR2_MOUSE Hydroxycarboxylic acid receptor 2 OS=Mus musculus GN=Hcar2 PE=2 SV=1//0
gene12957	48.4677	187.806	-1.9541	6.73e-15	1.16e-13	--	sp|Q8C131|HCAR1_MOUSE Hydroxycarboxylic acid receptor 1 OS=Mus musculus GN=Hcar1 PE=1 SV=1//0
gene12963	423.979	255.985	0.72793	4.01e-07	3.47e-06	--	sp|Q8R0J7|VP37B_MOUSE Vacuolar protein sorting-associated protein 37B OS=Mus musculus GN=Vps37b PE=2 SV=1//1.29554e-147
gene12972	232.576	168.671	0.46349	0.011763	0.047869	--	sp|A6H5Y1|MPP9_MOUSE M-phase phosphoprotein 9 OS=Mus musculus GN=Mphosph9 PE=2 SV=1//0
gene12974	388.309	768.493	-0.98483	0.00016256	0.00098735	--	sp|O35207|CDKA1_MOUSE Cyclin-dependent kinase 2-associated protein 1 OS=Mus musculus GN=Cdk2ap1 PE=1 SV=2//1.55744e-73
gene12975	1742.8	888.957	0.97122	8.5e-33	3.55e-31	--	sp|Q689Z5|SBNO1_MOUSE Protein strawberry notch homolog 1 OS=Mus musculus GN=Sbno1 PE=1 SV=2//0
gene12979	152.154	101.116	0.58952	0.010337	0.042758	--	sp|Q9D384|U1SBP_MOUSE U11/U12 small nuclear ribonucleoprotein 35 kDa protein OS=Mus musculus GN=Snrnp35 PE=2 SV=1//3.66536e-118
gene12980	1685.71	753.228	1.1622	3.43e-43	1.95e-41	--	sp|Q9JJC6|RIPL1_MOUSE RILP-like protein 1 OS=Mus musculus GN=Rilpl1 PE=2 SV=1//1.10761e-19
gene12982	9318.56	5871.66	0.66634	0.0092086	0.038554	--	sp|Q9R0Q3|TMED2_MOUSE Transmembrane emp24 domain-containing protein 2 OS=Mus musculus GN=Tmed2 PE=1 SV=1//1.19844e-128
gene12985	683.592	555.058	0.3005	0.0058446	0.025823	--	sp|Q8VD76|TF2H3_MOUSE General transcription factor IIH subunit 3 OS=Mus musculus GN=Gtf2h3 PE=1 SV=1//0
gene12986	168.104	289.729	-0.78535	5.46e-06	4.14e-05	--	sp|Q2MV57|TECT2_MOUSE Tectonic-2 OS=Mus musculus GN=Tctn2 PE=1 SV=2//0
gene12987	2730.09	2368.63	0.2049	0.0013994	0.0071562	--	sp|P15920|VPP2_MOUSE V-type proton ATPase 116 kDa subunit a isoform 2 OS=Mus musculus GN=Atp6v0a2 PE=1 SV=2//0
gene12990	1935.73	1540.26	0.32971	5.67e-06	4.29e-05	--	sp|Q8N3J9|ZN664_HUMAN Zinc finger protein 664 OS=Homo sapiens GN=ZNF664 PE=2 SV=1//4.03416e-178
gene12998	1582.95	1951.03	-0.30162	2.97e-05	0.00020218	--	sp|Q61009|SCRB1_MOUSE Scavenger receptor class B member 1 OS=Mus musculus GN=Scarb1 PE=1 SV=1//0
gene130	196.734	125.152	0.65257	0.001442	0.0073435	--	sp|P70371|TERF1_MOUSE Telomeric repeat-binding factor 1 OS=Mus musculus GN=Terf1 PE=1 SV=1//0
gene13008	442.315	638.789	-0.53027	4.78e-06	3.65e-05	--	sp|Q8IY37|DHX37_HUMAN Probable ATP-dependent RNA helicase DHX37 OS=Homo sapiens GN=DHX37 PE=1 SV=1//6.86016e-38
gene13011	2050.06	2737.01	-0.41693	1.94e-10	2.36e-09	--	sp|Q9D2R0|AACS_MOUSE Acetoacetyl-CoA synthetase OS=Mus musculus GN=Aacs PE=2 SV=1//0
gene13030	35.3727	109.303	-1.6276	2.15e-07	1.92e-06	--	sp|Q8CEF9|T132C_MOUSE Transmembrane protein 132C OS=Mus musculus GN=Tmem132c PE=2 SV=3//0
gene13032	378.948	541.678	-0.51544	3.38e-05	0.00022786	--	sp|Q91W98|S15A4_MOUSE Solute carrier family 15 member 4 OS=Mus musculus GN=Slc15a4 PE=1 SV=1//0
gene13033	22.7713	182.118	-2.9996	9.77e-25	2.89e-23	--	sp|A4FUP9|GL1D1_MOUSE Glycosyltransferase 1 domain-containing protein 1 OS=Mus musculus GN=Glt1d1 PE=2 SV=2//0
gene13044	1153.15	957.715	0.26791	0.0021817	0.010648	--	sp|Q00262|STX2_MOUSE Syntaxin-2 OS=Mus musculus GN=Stx2 PE=1 SV=1//3.16031e-166
gene13045	4219.37	5914.01	-0.48711	1.55e-19	3.65e-18	--	sp|P62828|RAN_RAT GTP-binding nuclear protein Ran OS=Rattus norvegicus GN=Ran PE=1 SV=3//5.25907e-147
gene13047	1983.66	1215.78	0.70628	1.03e-13	1.64e-12	--	sp|Q80T32|AGRD1_MOUSE Adhesion G-protein coupled receptor D1 OS=Mus musculus GN=Adgrd1 PE=2 SV=2//0
gene13056	1752	2612.74	-0.57657	1.41e-17	2.91e-16	--	sp|Q9R0S3|MMP17_MOUSE Matrix metalloproteinase-17 OS=Mus musculus GN=Mmp17 PE=1 SV=3//0
gene13062	1035.89	806.34	0.36141	9.13e-05	0.00057499	--	sp|O55126|NIPS2_MOUSE Protein NipSnap homolog 2 OS=Mus musculus GN=Gbas PE=2 SV=1//0
gene13063	975.879	678.079	0.52525	5.66e-08	5.35e-07	--	sp|Q99LS3|SERB_MOUSE Phosphoserine phosphatase OS=Mus musculus GN=Psph PE=2 SV=1//3.44914e-152
gene13066	1265.98	1026.68	0.30227	0.00035026	0.0020099	--	sp|Q8BPG6|SUMF2_MOUSE Sulfatase-modifying factor 2 OS=Mus musculus GN=Sumf2 PE=2 SV=2//0
gene13072	1058.15	1398.58	-0.40241	1.06e-06	8.79e-06	--	sp|P12265|BGLR_MOUSE Beta-glucuronidase OS=Mus musculus GN=Gusb PE=2 SV=2//0
gene13073	827.529	1315.86	-0.66913	1.72e-14	2.89e-13	--	sp|Q91YI0|ARLY_MOUSE Argininosuccinate lyase OS=Mus musculus GN=Asl PE=1 SV=1//3.99595e-26
gene13077	135.209	225.768	-0.73965	0.00013286	0.00081784	--	sp|Q8BJK1|KCTD7_MOUSE BTB/POZ domain-containing protein KCTD7 OS=Mus musculus GN=Kctd7 PE=1 SV=1//1.03952e-161
gene13078	1712.35	1400.52	0.29001	0.00012339	0.00076248	--	sp|Q9JM13|RABX5_MOUSE Rab5 GDP/GTP exchange factor OS=Mus musculus GN=Rabgef1 PE=1 SV=1//0
gene13083	2056.69	1660.99	0.30828	2.64e-05	0.00018056	--	sp|P70122|SBDS_MOUSE Ribosome maturation protein SBDS OS=Mus musculus GN=Sbds PE=1 SV=4//1.492e-161
gene13089	621.616	908.524	-0.5475	4.1e-08	3.93e-07	--	sp|Q7TT15|GLTL3_MOUSE Putative polypeptide N-acetylgalactosaminyltransferase-like protein 3 OS=Mus musculus GN=Wbscr17 PE=1 SV=1//0
gene1309	689.518	192.915	1.8376	7.17e-43	4.05e-41	--	sp|Q6ZQB6|VIP2_MOUSE Inositol hexakisphosphate and diphosphoinositol-pentakisphosphate kinase 2 OS=Mus musculus GN=Ppip5k2 PE=1 SV=3//0
gene1310	97.8924	51.868	0.91635	0.0022842	0.011078	--	sp|Q8K259|GIN1_MOUSE Gypsy retrotransposon integrase-like protein 1 OS=Mus musculus GN=Gin1 PE=2 SV=2//0
gene13103	326.093	155.369	1.0696	3.7e-10	4.37e-09	--	sp|Q8CAB8|GATL2_MOUSE GATS-like protein 2 OS=Mus musculus GN=Gatsl2 PE=2 SV=1//0
gene13107	1871.48	1331.67	0.49094	7.57e-05	0.00048329	--	sp|Q9ESZ8|GTF2I_MOUSE General transcription factor II-I OS=Mus musculus GN=Gtf2i PE=1 SV=3//0
gene1311	1968.57	1697.02	0.21414	0.0026807	0.012788	--	sp|P97467|AMD_MOUSE Peptidyl-glycine alpha-amidating monooxygenase OS=Mus musculus GN=Pam PE=2 SV=2//0
gene13114	1328.55	1825.21	-0.45822	1.13e-09	1.27e-08	--	sp|Q9Z0H8|CLIP2_MOUSE CAP-Gly domain-containing linker protein 2 OS=Mus musculus GN=Clip2 PE=1 SV=2//0
gene13117	404.522	511.539	-0.33862	0.0066231	0.028898	--	sp|Q9WUK4|RFC2_MOUSE Replication factor C subunit 2 OS=Mus musculus GN=Rfc2 PE=2 SV=1//0
gene13122	1275.28	576.667	1.145	3.59e-34	1.57e-32	--	sp|P54320|ELN_MOUSE Elastin OS=Mus musculus GN=Eln PE=2 SV=2//7.78849e-10
gene13127	140.995	90.3353	0.64229	0.0075822	0.032479	--	sp|Q8N6F8|WBS27_HUMAN Williams-Beuren syndrome chromosomal region 27 protein OS=Homo sapiens GN=WBSCR27 PE=1 SV=2//2.37201e-94
gene13132	26.6434	64.6226	-1.2783	0.0010402	0.0054557	--	-//-
gene13133	253.929	357.159	-0.49214	0.001051	0.0055077	--	sp|O35526|STX1A_MOUSE Syntaxin-1A OS=Mus musculus GN=Stx1a PE=1 SV=3//3.07015e-168
gene13134	615.382	830.621	-0.43271	2.24e-05	0.0001548	--	sp|Q9CY21|WBS22_MOUSE Probable 18S rRNA (guanine-N(7))-methyltransferase OS=Mus musculus GN=Wbscr22 PE=2 SV=1//0
gene13135	175.883	315.337	-0.84228	2.05e-06	1.64e-05	--	sp|P59041|DJC30_MOUSE DnaJ homolog subfamily C member 30 OS=Mus musculus GN=Dnajc30 PE=2 SV=1//5.76914e-104
gene13138	651.13	1549.17	-1.2505	5.9e-46	3.61e-44	--	sp|Q9R099|TBL2_MOUSE Transducin beta-like protein 2 OS=Mus musculus GN=Tbl2 PE=2 SV=2//0
gene13139	1414.31	1130.83	0.32272	7.18e-05	0.0004608	--	sp|Q921K9|BCL7B_MOUSE B-cell CLL/lymphoma 7 protein family member B OS=Mus musculus GN=Bcl7b PE=1 SV=1//3.66926e-102
gene13144	224.82	324.634	-0.53004	0.00077816	0.0041853	--	sp|Q8K4F6|NSUN5_MOUSE Probable 28S rRNA (cytosine-C(5))-methyltransferase OS=Mus musculus GN=Nsun5 PE=2 SV=2//0
gene13145	744.661	1440.28	-0.95169	9.61e-28	3.25e-26	--	sp|Q8K3Z9|PO121_MOUSE Nuclear envelope pore membrane protein POM 121 OS=Mus musculus GN=Pom121 PE=1 SV=2//8.98048e-49
gene13150	290.223	500.69	-0.78676	4.22e-09	4.5e-08	--	sp|Q8VEK2|RHBD2_MOUSE Rhomboid domain-containing protein 2 OS=Mus musculus GN=Rhbdd2 PE=1 SV=1//0
gene13152	1064.39	1736.2	-0.70591	3.67e-19	8.46e-18	--	sp|P37040|NCPR_MOUSE NADPH--cytochrome P450 reductase OS=Mus musculus GN=Por PE=2 SV=2//0
gene13162	11357.8	14995	-0.4008	3.82e-18	8.25e-17	--	sp|P61983|1433G_RAT 14-3-3 protein gamma OS=Rattus norvegicus GN=Ywhag PE=1 SV=2//2.9977e-160
gene13170	536.889	1020.71	-0.92687	1.67e-20	4.13e-19	--	sp|Q6PFQ7|RASL2_MOUSE Ras GTPase-activating protein 4 OS=Mus musculus GN=Rasa4 PE=2 SV=1//0
gene13173	321.739	442.208	-0.45883	0.00069647	0.0037818	--	sp|Q8BUI3|LRWD1_MOUSE Leucine-rich repeat and WD repeat-containing protein 1 OS=Mus musculus GN=LRWD1 PE=2 SV=1//0
gene13175	858.568	626.79	0.45395	7.07e-06	5.27e-05	--	sp|Q8BH10|ORAI2_MOUSE Protein orai-2 OS=Mus musculus GN=Orai2 PE=2 SV=1//4.97268e-170
gene13178	138.11	263.194	-0.9303	4.77e-07	4.1e-06	--	sp|Q9JID9|SH2B2_MOUSE SH2B adapter protein 2 OS=Mus musculus GN=Sh2b2 PE=1 SV=2//0
gene13185	14.046	47.7275	-1.7647	0.00029475	0.0017168	--	sp|Q91VF6|COQA1_MOUSE Collagen alpha-1(XXVI) chain OS=Mus musculus GN=Col26a1 PE=1 SV=1//0
gene13191	1653.27	1137.84	0.53902	7.98e-12	1.1e-10	--	sp|Q9CQ92|FIS1_MOUSE Mitochondrial fission 1 protein OS=Mus musculus GN=Fis1 PE=1 SV=1//2.30269e-70
gene13198	129.353	75.9087	0.76898	0.0026745	0.012768	--	sp|P20156|VGF_RAT Neurosecretory protein VGF OS=Rattus norvegicus GN=Vgf PE=1 SV=3//2.32282e-60
gene13199	2763.74	2418.95	0.19224	0.0026039	0.012461	--	sp|Q1JQ98|AP1S1_BOVIN AP-1 complex subunit sigma-1A OS=Bos taurus GN=AP1S1 PE=2 SV=1//1.17406e-102
gene13200	82478.3	130929	-0.6667	4.14e-58	3.5e-56	--	sp|P22777|PAI1_MOUSE Plasminogen activator inhibitor 1 OS=Mus musculus GN=Serpine1 PE=1 SV=1//0
gene13201	687.067	1189.84	-0.79224	1.57e-17	3.23e-16	--	sp|Q80VI1|TRI56_MOUSE E3 ubiquitin-protein ligase TRIM56 OS=Mus musculus GN=Trim56 PE=1 SV=1//0
gene13207	13.5665	180.598	-3.7347	4.77e-31	1.84e-29	--	sp|P21836|ACES_MOUSE Acetylcholinesterase OS=Mus musculus GN=Ache PE=1 SV=1//7.43942e-09
gene13212	1616.86	2474.11	-0.61372	5.99e-19	1.37e-17	--	sp|Q9Z1Y4|TRIP6_MOUSE Thyroid receptor-interacting protein 6 OS=Mus musculus GN=Trip6 PE=1 SV=1//8.63783e-10
gene13214	1174.05	1682.79	-0.51936	2.84e-11	3.72e-10	--	sp|P54761|EPHB4_MOUSE Ephrin type-B receptor 4 OS=Mus musculus GN=Ephb4 PE=1 SV=2//0
gene13221	693.374	879.333	-0.34277	0.0004993	0.0027863	--	sp|Q99MR1|PERQ1_MOUSE PERQ amino acid-rich with GYF domain-containing protein 1 OS=Mus musculus GN=Gigyf1 PE=1 SV=2//7.37616e-27
gene13225	13.075	66.1538	-2.339	1.49e-07	1.35e-06	--	sp|Q9JKX3|TFR2_MOUSE Transferrin receptor protein 2 OS=Mus musculus GN=Tfr2 PE=2 SV=2//0
gene13228	13176.5	9784.06	0.42946	5.45e-20	1.32e-18	--	sp|Q61398|PCOC1_MOUSE Procollagen C-endopeptidase enhancer 1 OS=Mus musculus GN=Pcolce PE=1 SV=2//0
gene13236	1166.32	835.699	0.48091	7.56e-08	7.06e-07	--	sp|Q80WC7|AGFG2_MOUSE Arf-GAP domain and FG repeat-containing protein 2 OS=Mus musculus GN=Agfg2 PE=1 SV=1//0
gene13239	268.934	487.878	-0.85927	3.43e-10	4.07e-09	--	sp|Q6PFX7|NYAP1_MOUSE Neuronal tyrosine-phosphorylated phosphoinositide-3-kinase adapter 1 OS=Mus musculus GN=Nyap1 PE=1 SV=1//0
gene13261	385.667	285.261	0.43508	0.0024749	0.011915	--	sp|Q61881|MCM7_MOUSE DNA replication licensing factor MCM7 OS=Mus musculus GN=Mcm7 PE=1 SV=1//1.53918e-43
gene13267	1092.56	703.928	0.63422	1.25e-11	1.69e-10	--	sp|Q8BQ47|CNPY4_MOUSE Protein canopy homolog 4 OS=Mus musculus GN=Cnpy4 PE=1 SV=1//3.45729e-145
gene13271	205.905	452.457	-1.1358	1.24e-14	2.11e-13	--	sp|Q8CF66|LTOR4_MOUSE Ragulator complex protein LAMTOR4 OS=Mus musculus GN=Lamtor4 PE=3 SV=2//1.18113e-63
gene13276	103.179	195.977	-0.92554	1.4e-05	0.00010036	--	sp|Q8BKV1|GPC2_MOUSE Glypican-2 OS=Mus musculus GN=Gpc2 PE=2 SV=1//2.07824e-07
gene13287	2729.85	2101.43	0.37745	7.71e-09	8.02e-08	--	sp|Q5MJS3|FA20C_MOUSE Extracellular serine/threonine protein kinase FAM20C OS=Mus musculus GN=Fam20c PE=1 SV=1//0
gene13293	612.909	948.08	-0.62934	2.15e-10	2.61e-09	--	sp|P12849|KAP1_MOUSE cAMP-dependent protein kinase type I-beta regulatory subunit OS=Mus musculus GN=Prkar1b PE=2 SV=2//0
gene13294	368.752	469.374	-0.34808	0.0072408	0.031225	--	sp|B9EJR8|DAAF5_MOUSE Dynein assembly factor 5, axonemal OS=Mus musculus GN=Dnaaf5 PE=2 SV=1//7.94969e-08
gene13295	1084.16	2148.54	-0.98678	6.53e-31	2.51e-29	--	sp|Q9D666|SUN1_MOUSE SUN domain-containing protein 1 OS=Mus musculus GN=Sun1 PE=1 SV=2//0
gene13301	289.237	436.547	-0.59388	1.87e-05	0.00013158	--	sp|Q9CXL3|CG050_MOUSE Uncharacterized protein C7orf50 homolog OS=Mus musculus PE=1 SV=3//1.71233e-68
gene13303	296.498	434.442	-0.55114	6.66e-05	0.00042963	--	sp|Q99LE2|GP146_MOUSE Probable G-protein coupled receptor 146 OS=Mus musculus GN=Gpr146 PE=2 SV=2//0
gene13307	1275.24	1583.29	-0.31216	6e-05	0.00038899	--	sp|Q9JII7|ZFN2A_MOUSE AN1-type zinc finger protein 2A OS=Mus musculus GN=Zfand2a PE=2 SV=1//3.7453e-100
gene13312	2052.61	2672.44	-0.3807	0.00043083	0.0024324	--	sp|Q6P4S8|INT1_MOUSE Integrator complex subunit 1 OS=Mus musculus GN=Ints1 PE=2 SV=2//0
gene13314	4176.27	5842.99	-0.48449	2.92e-19	6.78e-18	--	sp|Q61827|MAFK_MOUSE Transcription factor MafK OS=Mus musculus GN=Mafk PE=2 SV=1//6.95114e-82
gene13336	239.875	60.5708	1.9856	9.45e-19	2.12e-17	--	sp|O09010|LFNG_MOUSE Beta-1,3-N-acetylglucosaminyltransferase lunatic fringe OS=Mus musculus GN=Lfng PE=1 SV=1//0
gene13337	779.125	1213.55	-0.63931	1.01e-12	1.5e-11	--	sp|Q6P5F7|TTYH3_MOUSE Protein tweety homolog 3 OS=Mus musculus GN=Ttyh3 PE=1 SV=1//0
gene13339	368.177	512.95	-0.47842	0.0001623	0.00098621	--	sp|Q8C3R1|BRAT1_MOUSE BRCA1-associated ATM activator 1 OS=Mus musculus GN=Brat1 PE=2 SV=1//0
gene13340	270.354	571.422	-1.0797	1.98e-16	3.75e-15	--	sp|Q8BVF9|AMZ1_MOUSE Archaemetzincin-1 OS=Mus musculus GN=Amz1 PE=2 SV=1//0
gene13342	1052.39	1951.6	-0.89099	8.75e-31	3.35e-29	--	sp|P27600|GNA12_MOUSE Guanine nucleotide-binding protein subunit alpha-12 OS=Mus musculus GN=Gna12 PE=1 SV=3//0
gene13348	1020.44	1256.46	-0.30018	0.00040329	0.0022885	--	sp|Q3UH53|SDK1_MOUSE Protein sidekick-1 OS=Mus musculus GN=Sdk1 PE=2 SV=1//0
gene13354	930.348	1128.55	-0.27863	0.0015777	0.0079664	--	sp|P42128|FOXK1_MOUSE Forkhead box protein K1 OS=Mus musculus GN=Foxk1 PE=1 SV=2//0
gene13356	30.5336	138.058	-2.1768	4.7e-13	7.18e-12	--	sp|Q69Z89|RADIL_MOUSE Ras-associating and dilute domain-containing protein OS=Mus musculus GN=Radil PE=2 SV=2//0
gene13361	1175.05	1583.88	-0.43074	4.92e-08	4.68e-07	--	sp|Q80W47|WIPI2_MOUSE WD repeat domain phosphoinositide-interacting protein 2 OS=Mus musculus GN=Wipi2 PE=1 SV=1//0
gene13364	5204.9	6705.78	-0.36554	0.00035895	0.0020556	--	sp|Q80WC3|TNC18_MOUSE Trinucleotide repeat-containing gene 18 protein OS=Mus musculus GN=Tnrc18 PE=2 SV=2//4.42974e-150
gene13367	240.358	351.383	-0.54786	0.00032449	0.0018717	--	sp|Q96ME1|FXL18_HUMAN F-box/LRR-repeat protein 18 OS=Homo sapiens GN=FBXL18 PE=1 SV=2//0
gene13369	64478.7	83255	-0.36871	6.18e-10	7.15e-09	--	sp|P60707|ACTB_TRIVU Actin, cytoplasmic 1 OS=Trichosurus vulpecula GN=ACTB PE=2 SV=1//0
gene13381	442.764	322.259	0.45832	0.0068088	0.029602	--	sp|Q7TSI0|ZNF12_MOUSE Zinc finger protein 12 OS=Mus musculus GN=Znf12 PE=2 SV=1//5.86055e-22
gene13382	335.769	432.943	-0.36671	0.0065529	0.028614	--	sp|Q6PGE4|ZF316_MOUSE Zinc finger protein 316 OS=Mus musculus GN=Znf316 PE=2 SV=1//0
gene13385	327.515	426.172	-0.37987	0.0052212	0.023408	--	sp|Q9D6H5|ZDHC4_MOUSE Probable palmitoyltransferase ZDHHC4 OS=Mus musculus GN=Zdhhc4 PE=2 SV=1//0
gene13390	3821.47	1532.43	1.3183	9.62e-92	1.67e-89	--	sp|Q5U305|ERD22_RAT ER lumen protein-retaining receptor 2 OS=Rattus norvegicus GN=Kdelr2 PE=2 SV=1//9.53269e-146
gene13396	6861.94	6216.3	0.14256	0.0052856	0.023656	--	sp|O08967|CYH3_MOUSE Cytohesin-3 OS=Mus musculus GN=Cyth3 PE=1 SV=1//0
gene13402	1132.31	1531.39	-0.43557	5.21e-08	4.94e-07	--	sp|Q8R010|AIMP2_MOUSE Aminoacyl tRNA synthase complex-interacting multifunctional protein 2 OS=Mus musculus GN=Aimp2 PE=1 SV=2//0
gene13408	662.815	814.085	-0.29657	0.0033403	0.015622	--	sp|Q3TYD6|LMTK2_MOUSE Serine/threonine-protein kinase LMTK2 OS=Mus musculus GN=Lmtk2 PE=1 SV=3//0
gene13410	815.437	1017.72	-0.3197	0.00054106	0.0030048	--	sp|Q80VP0|TCPR1_MOUSE Tectonin beta-propeller repeat-containing protein 1 OS=Mus musculus GN=Tecpr1 PE=2 SV=1//7.6833e-33
gene13420	426.397	1649.24	-1.9515	1.74e-97	3.43e-95	--	sp|O70340|NPTX2_MOUSE Neuronal pentraxin-2 OS=Mus musculus GN=Nptx2 PE=2 SV=1//0
gene1343	29.055	132.886	-2.1933	9.74e-13	1.45e-11	--	sp|Q8BG47|RN152_MOUSE E3 ubiquitin-protein ligase RNF152 OS=Mus musculus GN=Rnf152 PE=2 SV=1//2.31916e-121
gene13433	8308.82	6460.92	0.3629	4.15e-13	6.36e-12	--	sp|Q9WV32|ARC1B_MOUSE Actin-related protein 2/3 complex subunit 1B OS=Mus musculus GN=Arpc1b PE=2 SV=4//0
gene13436	343.517	475.196	-0.46814	0.00036221	0.0020724	--	sp|Q8C2E4|PTCD1_MOUSE Pentatricopeptide repeat-containing protein 1, mitochondrial OS=Mus musculus GN=Ptcd1 PE=2 SV=2//0
gene13438	2267.06	1620.89	0.48403	4.91e-12	6.89e-11	--	sp|P56135|ATPK_MOUSE ATP synthase subunit f, mitochondrial OS=Mus musculus GN=Atp5j2 PE=1 SV=3//1.07893e-57
gene13441	1166.66	893.868	0.38426	1.38e-05	9.91e-05	--	sp|Q8N720|ZN655_HUMAN Zinc finger protein 655 OS=Homo sapiens GN=ZNF655 PE=1 SV=3//1.76464e-09
gene13469	1538.9	938.773	0.71305	6.54e-18	1.37e-16	--	sp|Q8R3L8|CDK8_MOUSE Cyclin-dependent kinase 8 OS=Mus musculus GN=Cdk8 PE=2 SV=3//0
gene1347	895.375	263.584	1.7642	1.83e-50	1.28e-48	--	sp|Q9R1S3|PIGN_MOUSE GPI ethanolamine phosphate transferase 1 OS=Mus musculus GN=Pign PE=2 SV=2//0
gene13471	240.338	330.826	-0.46101	0.0029038	0.013772	--	sp|Q8VHI6|WASF3_MOUSE Wiskott-Aldrich syndrome protein family member 3 OS=Mus musculus GN=Wasf3 PE=2 SV=1//0
gene13484	1326.07	894.791	0.56754	3.98e-11	5.15e-10	--	sp|Q9D9M2|UBP12_MOUSE Ubiquitin carboxyl-terminal hydrolase 12 OS=Mus musculus GN=Usp12 PE=2 SV=2//0
gene135	17584.7	12234.3	0.52339	6.88e-26	2.14e-24	--	sp|P14148|RL7_MOUSE 60S ribosomal protein L7 OS=Mus musculus GN=Rpl7 PE=1 SV=2//0
gene1350	781.558	1014.18	-0.37589	5.52e-05	0.00036009	--	sp|Q148V7|K1468_MOUSE LisH domain and HEAT repeat-containing protein KIAA1468 OS=Mus musculus GN=Kiaa1468 PE=1 SV=1//0
gene13512	235.503	119.006	0.98471	5.77e-07	4.91e-06	--	sp|P35969|VGFR1_MOUSE Vascular endothelial growth factor receptor 1 OS=Mus musculus GN=Flt1 PE=1 SV=1//0
gene13516	2302.5	1550.05	0.57089	5.09e-16	9.46e-15	--	sp|Q9CQT5|POMP_MOUSE Proteasome maturation protein OS=Mus musculus GN=Pomp PE=2 SV=1//4.7102e-83
gene13520	196.224	87.726	1.1614	1.43e-07	1.3e-06	--	sp|Q3UHD3|MTUS2_MOUSE Microtubule-associated tumor suppressor candidate 2 homolog OS=Mus musculus GN=Mtus2 PE=2 SV=1//0
gene13523	3248.08	4515.47	-0.47529	1.05e-16	2.03e-15	--	sp|Q09143|CTR1_MOUSE High affinity cationic amino acid transporter 1 OS=Mus musculus GN=Slc7a1 PE=1 SV=1//0
gene13524	1426.93	1092.26	0.38559	2.35e-06	1.86e-05	--	sp|Q5BJT2|UBL3_RAT Ubiquitin-like protein 3 OS=Rattus norvegicus GN=Ubl3 PE=3 SV=1//2.71082e-75
gene13539	143.88	66.732	1.1084	1.38e-05	9.89e-05	--	-//-
gene13540	66.8413	26.1553	1.3536	0.00049526	0.0027662	--	-//-
gene13541	973.359	733.224	0.40872	1.77e-05	0.00012473	--	sp|P63159|HMGB1_RAT High mobility group protein B1 OS=Rattus norvegicus GN=Hmgb1 PE=1 SV=2//1.28265e-96
gene13556	19251.5	20857.7	-0.11561	0.0090867	0.038112	--	sp|Q14BA6|MEDAG_MOUSE Mesenteric estrogen-dependent adipogenesis protein OS=Mus musculus GN=Medag PE=2 SV=2//3.89444e-142
gene13565	541.668	325.4	0.73519	1.02e-08	1.05e-07	--	sp|Q8BHT6|B3GLT_MOUSE Beta-1,3-glucosyltransferase OS=Mus musculus GN=B3galtl PE=2 SV=3//0
gene13574	510.159	671.455	-0.39634	0.00036747	0.0021006	--	sp|Q91ZZ5|RXFP2_MOUSE Relaxin receptor 2 OS=Mus musculus GN=Rxfp2 PE=2 SV=2//0
gene13586	804.326	626.274	0.36099	0.00043515	0.0024551	--	sp|Q4VA53|PDS5B_MOUSE Sister chromatid cohesion protein PDS5 homolog B OS=Mus musculus GN=Pds5b PE=1 SV=1//0
gene136	1243.31	863.948	0.52517	2.1e-09	2.3e-08	--	sp|Q8VCH7|RDH10_MOUSE Retinol dehydrogenase 10 OS=Mus musculus GN=Rdh10 PE=1 SV=2//0
gene1360	518.992	791.32	-0.60855	1.82e-06	1.47e-05	--	sp|Q8CHE4|PHLP1_MOUSE PH domain leucine-rich repeat-containing protein phosphatase 1 OS=Mus musculus GN=Phlpp1 PE=2 SV=2//0
gene1363	325.132	605.723	-0.89763	6.12e-13	9.24e-12	--	sp|P10417|BCL2_MOUSE Apoptosis regulator Bcl-2 OS=Mus musculus GN=Bcl2 PE=1 SV=3//3.2476e-132
gene13643	459.803	961.429	-1.0642	1.91e-24	5.56e-23	--	sp|Q69Z37|SAM9L_MOUSE Sterile alpha motif domain-containing protein 9-like OS=Mus musculus GN=Samd9l PE=1 SV=2//0
gene13645	587.158	470.92	0.31827	0.0064388	0.028166	--	sp|Q8CI71|SYNDE_MOUSE Syndetin OS=Mus musculus GN=Ccdc132 PE=2 SV=2//1.66875e-14
gene13655	1151.67	487.982	1.2388	7.43e-36	3.41e-34	--	sp|O35623|BET1_MOUSE BET1 homolog OS=Mus musculus GN=Bet1 PE=1 SV=1//3.10943e-12
gene13659	55469.1	29986	0.88739	6.75e-96	1.28e-93	--	sp|Q01149|CO1A2_MOUSE Collagen alpha-2(I) chain OS=Mus musculus GN=Col1a2 PE=2 SV=2//1.63201e-14
gene1366	1266.41	893.176	0.50373	6.45e-09	6.75e-08	--	sp|Q6GV12|KDSR_MOUSE 3-ketodihydrosphingosine reductase OS=Mus musculus GN=Kdsr PE=2 SV=1//0
gene13662	587.756	337.899	0.79863	1.73e-10	2.11e-09	--	sp|Q7TN73|CASD1_MOUSE CAS1 domain-containing protein 1 OS=Mus musculus GN=Casd1 PE=2 SV=1//0
gene13664	1432.72	772.113	0.89188	1.02e-24	3e-23	--	sp|O70258|SGCE_MOUSE Epsilon-sarcoglycan OS=Mus musculus GN=Sgce PE=1 SV=2//0
gene13665	252.964	146.698	0.78608	2.13e-05	0.0001484	--	sp|Q7TN75|PEG10_MOUSE Retrotransposon-derived protein PEG10 OS=Mus musculus GN=Peg10 PE=1 SV=2//1.40248e-101
gene13671	964.646	619.061	0.63992	8.93e-11	1.12e-09	--	sp|Q62087|PON3_MOUSE Serum paraoxonase/lactonase 3 OS=Mus musculus GN=Pon3 PE=1 SV=2//0
gene13672	970.556	1175.96	-0.27695	0.001424	0.0072616	--	sp|Q62086|PON2_MOUSE Serum paraoxonase/arylesterase 2 OS=Mus musculus GN=Pon2 PE=1 SV=2//1.90231e-11
gene13675	818.865	253.444	1.692	5.64e-44	3.28e-42	--	sp|O70571|PDK4_MOUSE [Pyruvate dehydrogenase (acetyl-transferring)] kinase isozyme 4, mitochondrial OS=Mus musculus GN=Pdk4 PE=2 SV=1//0
gene13681	755.389	621.946	0.28043	0.0070308	0.030448	--	sp|Q9QXX4|CMC2_MOUSE Calcium-binding mitochondrial carrier protein Aralar2 OS=Mus musculus GN=Slc25a13 PE=1 SV=1//0
gene13701	3136.77	2633.98	0.25204	4.63e-05	0.00030586	--	sp|Q61024|ASNS_MOUSE Asparagine synthetase [glutamine-hydrolyzing] OS=Mus musculus GN=Asns PE=2 SV=3//0
gene13714	163.287	234.45	-0.52187	0.0046111	0.020956	--	sp|Q9CQ71|RFA3_MOUSE Replication protein A 14 kDa subunit OS=Mus musculus GN=Rpa3 PE=2 SV=1//2.06164e-83
gene13715	220.436	156.541	0.49382	0.0089604	0.037657	--	sp|C9J7I0|UMAD1_HUMAN UBAP1-MVB12-associated (UMA)-domain containing protein 1 OS=Homo sapiens GN=UMAD1 PE=3 SV=1//1.13229e-36
gene13734	2431.8	1493.43	0.7034	1.19e-23	3.38e-22	--	sp|Q62425|NDUA4_MOUSE Cytochrome c oxidase subunit NDUFA4 OS=Mus musculus GN=Ndufa4 PE=1 SV=2//2.03323e-53
gene13735	433.18	627.446	-0.53452	4.76e-06	3.63e-05	--	sp|Q9D4H9|PHF14_MOUSE PHD finger protein 14 OS=Mus musculus GN=Phf14 PE=1 SV=1//7.99237e-12
gene13745	3549.94	2103.49	0.75501	2.44e-33	1.03e-31	--	sp|Q80X71|T106B_MOUSE Transmembrane protein 106B OS=Mus musculus GN=Tmem106b PE=1 SV=1//2.15917e-170
gene13750	734.054	242.72	1.5966	9.68e-37	4.56e-35	--	sp|Q91VX9|TM168_MOUSE Transmembrane protein 168 OS=Mus musculus GN=Tmem168 PE=2 SV=1//0
gene13755	760.204	618.269	0.29815	0.004168	0.019129	--	sp|A4D0T7|YG055_HUMAN Putative transmembrane protein LINC00998 OS=Homo sapiens GN=LINC00998 PE=5 SV=2//1.45321e-16
gene13766	2020.04	1167.13	0.79142	1.1e-25	3.38e-24	--	sp|Q8BX65|MDFIC_MOUSE MyoD family inhibitor domain-containing protein OS=Mus musculus GN=Mdfic PE=1 SV=1//2.00252e-146
gene13773	7.26675	26.1449	-1.8471	0.0062684	0.027477	--	-//-
gene13774	2733.67	5709.34	-1.0625	4.85e-78	6.74e-76	--	sp|Q2LAP6|TES_RAT Testin OS=Rattus norvegicus GN=Tes PE=1 SV=1//0
gene13778	324.68	228.299	0.50809	0.0012646	0.006531	--	sp|Q9WVC3|CAV2_MOUSE Caveolin-2 OS=Mus musculus GN=Cav2 PE=1 SV=1//6.29556e-107
gene13779	8646.79	11897	-0.46036	4.19e-22	1.11e-20	--	sp|P49817|CAV1_MOUSE Caveolin-1 OS=Mus musculus GN=Cav1 PE=1 SV=1//7.7478e-114
gene13782	4485.5	3453.69	0.37713	3.54e-11	4.6e-10	--	sp|Q3T1K5|CAZA2_RAT F-actin-capping protein subunit alpha-2 OS=Rattus norvegicus GN=Capza2 PE=1 SV=1//0
gene13783	338.696	229.929	0.5588	0.00032421	0.0018705	--	sp|Q99M96|ST7_MOUSE Suppressor of tumorigenicity 7 protein OS=Mus musculus GN=St7 PE=2 SV=1//0
gene13806	125.475	243.585	-0.95703	6.58e-07	5.57e-06	--	sp|Q8BKT6|TSN12_MOUSE Tetraspanin-12 OS=Mus musculus GN=Tspan12 PE=1 SV=1//0
gene13808	222.882	130.282	0.77464	7.87e-05	0.00050016	--	sp|Q8VEK6|ING3_MOUSE Inhibitor of growth protein 3 OS=Mus musculus GN=Ing3 PE=1 SV=2//0
gene13809	1364.98	580.849	1.2326	1.37e-40	7.19e-39	--	sp|A4D0V7|CPED1_HUMAN Cadherin-like and PC-esterase domain-containing protein 1 OS=Homo sapiens GN=CPED1 PE=2 SV=1//1.58456e-31
gene1384	34.3937	85.2053	-1.3088	0.00012106	0.00074881	--	sp|P12388|PAI2_MOUSE Plasminogen activator inhibitor 2, macrophage OS=Mus musculus GN=Serpinb2 PE=2 SV=1//0
gene13841	1164.73	1347.26	-0.21004	0.010223	0.042321	--	sp|Q9CPP6|NDUA5_MOUSE NADH dehydrogenase [ubiquinone] 1 alpha subcomplex subunit 5 OS=Mus musculus GN=Ndufa5 PE=1 SV=3//2.17898e-67
gene13844	1185.25	826.423	0.52024	5.76e-09	6.07e-08	--	sp|Q91YD9|WASL_MOUSE Neural Wiskott-Aldrich syndrome protein OS=Mus musculus GN=Wasl PE=1 SV=1//2.89275e-49
gene13851	821.271	437.062	0.91002	9.77e-17	1.89e-15	--	sp|B9EJI9|T229A_MOUSE Transmembrane protein 229A OS=Mus musculus GN=Tmem229a PE=2 SV=1//0
gene13863	509.27	373.466	0.44746	0.00041998	0.0023763	--	sp|Q0VEE6|ZN800_MOUSE Zinc finger protein 800 OS=Mus musculus GN=Znf800 PE=1 SV=1//0
gene13866	1526.92	1210.35	0.3352	0.0041748	0.019157	--	sp|P84083|ARF5_RAT ADP-ribosylation factor 5 OS=Rattus norvegicus GN=Arf5 PE=1 SV=2//7.11353e-130
gene13880	430.275	1682.79	-1.9675	3.08e-100	6.41e-98	--	sp|Q9JLS0|HLPDA_MOUSE Hypoxia-inducible lipid droplet-associated protein OS=Mus musculus GN=Hilpda PE=1 SV=1//2.39743e-23
gene13883	25726.8	17898.7	0.52342	1.81e-32	7.46e-31	--	sp|Q3T0K1|CALU_BOVIN Calumenin OS=Bos taurus GN=CALU PE=2 SV=1//0
gene13886	334.307	672.101	-1.0075	8e-17	1.56e-15	--	sp|Q3TVA9|CC136_MOUSE Coiled-coil domain-containing protein 136 OS=Mus musculus GN=Ccdc136 PE=2 SV=2//0
gene13887	22557.8	24886.7	-0.14175	0.0011733	0.0061028	--	sp|Q8VHX6|FLNC_MOUSE Filamin-C OS=Mus musculus GN=Flnc PE=1 SV=3//0
gene13888	1358.6	1778.45	-0.3885	9.42e-07	7.83e-06	--	sp|P50408|VATF_RAT V-type proton ATPase subunit F OS=Rattus norvegicus GN=Atp6v1f PE=1 SV=1//1.38375e-80
gene13890	202.552	278.568	-0.45974	0.0062205	0.027286	--	sp|Q3U492|KCP_MOUSE Kielin/chordin-like protein OS=Mus musculus GN=Kcp PE=1 SV=2//1.42203e-13
gene13896	60.0781	142.677	-1.2478	1.71e-06	1.38e-05	--	sp|Q8R3S2|TSN33_MOUSE Tetraspanin-33 OS=Mus musculus GN=Tspan33 PE=1 SV=1//0
gene13899	250.456	350.315	-0.4841	0.0013767	0.0070516	--	sp|Q68FL4|SAHH3_MOUSE Putative adenosylhomocysteinase 3 OS=Mus musculus GN=Ahcyl2 PE=1 SV=1//0
gene13912	2402.34	1881.49	0.35256	2.04e-07	1.82e-06	--	sp|P62257|UBE2H_MOUSE Ubiquitin-conjugating enzyme E2 H OS=Mus musculus GN=Ube2h PE=1 SV=1//1.00525e-46
gene13926	85.2809	27.15	1.6513	4.13e-06	3.17e-05	--	sp|Q07646|MEST_MOUSE Mesoderm-specific transcript protein OS=Mus musculus GN=Mest PE=2 SV=1//0
gene13938	187.99	82.5594	1.1872	1.57e-07	1.42e-06	--	-//-
gene13942	1265.43	993.5	0.34904	5.19e-05	0.00034014	--	sp|O89050|MKLN1_MOUSE Muskelin OS=Mus musculus GN=Mkln1 PE=1 SV=1//0
gene13967	2941.53	1448.09	1.0224	9.58e-51	6.75e-49	--	sp|P45376|ALDR_MOUSE Aldose reductase OS=Mus musculus GN=Akr1b1 PE=1 SV=3//0
gene13968	614.827	924.982	-0.58925	3.31e-09	3.56e-08	--	sp|P45377|ALD2_MOUSE Aldose reductase-related protein 2 OS=Mus musculus GN=Akr1b8 PE=1 SV=2//0
gene13974	109.023	387.471	-1.8295	4.11e-20	1e-18	--	sp|P15327|PMGE_MOUSE Bisphosphoglycerate mutase OS=Mus musculus GN=Bpgm PE=2 SV=2//0
gene13976	34756.8	43907.1	-0.33716	2.31e-15	4.12e-14	--	sp|Q62736|CALD1_RAT Non-muscle caldesmon OS=Rattus norvegicus GN=Cald1 PE=1 SV=1//1.25185e-25
gene13979	54.7454	25.6971	1.0911	0.0083697	0.035454	--	sp|Q8CDP0|CBPC3_MOUSE Cytosolic carboxypeptidase 3 OS=Mus musculus GN=Agbl3 PE=1 SV=1//0
gene13990	1226.73	816.054	0.58808	1.02e-06	8.48e-06	--	sp|E0CX11|CG073_HUMAN Uncharacterized protein C7orf73 OS=Homo sapiens GN=C7orf73 PE=3 SV=1//2.75308e-18
gene13996	4488.17	6119.44	-0.44727	4.79e-17	9.48e-16	--	sp|P62775|MTPN_RAT Myotrophin OS=Rattus norvegicus GN=Mtpn PE=1 SV=2//4.22784e-72
gene14002	24.2418	3.08845	2.9725	0.0036223	0.016821	--	sp|P63090|PTN_RAT Pleiotrophin OS=Rattus norvegicus GN=Ptn PE=1 SV=1//1.10901e-66
gene14005	2329.46	3047.1	-0.38744	8.89e-10	1.01e-08	--	sp|Q8BH52|CR3L2_MOUSE Cyclic AMP-responsive element-binding protein 3-like protein 2 OS=Mus musculus GN=Creb3l2 PE=1 SV=1//1.59379e-56
gene14021	187.005	64.1487	1.5436	9.79e-11	1.22e-09	--	sp|Q68FD9|K1549_MOUSE UPF0606 protein KIAA1549 OS=Mus musculus GN=Kiaa1549 PE=1 SV=3//0
gene14023	285.893	178.952	0.6759	8.28e-05	0.00052457	--	sp|Q8BFR1|ZCCHL_MOUSE Zinc finger CCCH-type antiviral protein 1-like OS=Mus musculus GN=Zc3hav1l PE=2 SV=1//0
gene14027	1114.37	790.538	0.49533	0.00078516	0.0042212	--	sp|Q80WC1|UBN2_MOUSE Ubinuclein-2 OS=Mus musculus GN=Ubn2 PE=1 SV=2//0
gene14032	3177.99	2634.59	0.27054	1.18e-05	8.54e-05	--	sp|Q7TNC4|LC7L2_MOUSE Putative RNA-binding protein Luc7-like 2 OS=Mus musculus GN=Luc7l2 PE=1 SV=1//2.10462e-13
gene14033	300.904	192.868	0.64169	0.00011739	0.00072821	--	sp|Q3UM83|KLRG2_MOUSE Killer cell lectin-like receptor subfamily G member 2 OS=Mus musculus GN=Klrg2 PE=2 SV=1//0
gene14035	2904.59	3586.51	-0.30425	0.0097541	0.040565	--	sp|Q9QZR5|HIPK2_MOUSE Homeodomain-interacting protein kinase 2 OS=Mus musculus GN=Hipk2 PE=1 SV=2//0
gene14045	469.508	956.241	-1.0262	5.78e-23	1.59e-21	--	sp|Q8BZ20|PAR12_MOUSE Poly [ADP-ribose] polymerase 12 OS=Mus musculus GN=Parp12 PE=2 SV=3//0
gene14047	788.863	465.707	0.76035	3.43e-12	4.87e-11	--	sp|Q3UWM4|KDM7A_MOUSE Lysine-specific demethylase 7A OS=Mus musculus GN=Kdm7a PE=2 SV=2//0
gene14055	4797.86	2985.82	0.68426	1.2e-32	4.95e-31	--	sp|Q8C4S8|DEN2A_MOUSE DENN domain-containing protein 2A OS=Mus musculus GN=Dennd2a PE=1 SV=1//0
gene141	1473.54	1897.43	-0.36476	2.53e-05	0.0001735	--	sp|P83941|ELOC_RAT Transcription elongation factor B polypeptide 1 OS=Rattus norvegicus GN=Tceb1 PE=1 SV=1//8.65597e-68
gene14153	52.7893	100.007	-0.92178	0.0019183	0.0094926	--	sp|O08644|EPHB6_MOUSE Ephrin type-B receptor 6 OS=Mus musculus GN=Ephb6 PE=2 SV=4//0
gene14154	88.6616	32.3113	1.4563	2.03e-05	0.00014223	--	sp|Q91WD2|TRPV6_MOUSE Transient receptor potential cation channel subfamily V member 6 OS=Mus musculus GN=Trpv6 PE=1 SV=2//0
gene14170	227.709	321.801	-0.49898	0.0028823	0.013688	--	sp|Q9DCM2|GSTK1_MOUSE Glutathione S-transferase kappa 1 OS=Mus musculus GN=Gstk1 PE=1 SV=3//3.41749e-167
gene14175	14.5415	37.9987	-1.3858	0.0078451	0.033459	--	sp|Q3TY60|F131B_MOUSE Protein FAM131B OS=Mus musculus GN=Fam131b PE=1 SV=1//0
gene14176	6309.3	8289.79	-0.39386	3.96e-15	6.97e-14	--	sp|Q62523|ZYX_MOUSE Zyxin OS=Mus musculus GN=Zyx PE=1 SV=2//0
gene14191	255.337	604.343	-1.243	2.19e-21	5.64e-20	--	sp|Q921K8|TCAF2_MOUSE TRPM8 channel-associated factor 2 OS=Mus musculus GN=Tcaf2 PE=2 SV=1//0
gene14192	1181.28	1549.2	-0.39117	7.87e-07	6.61e-06	--	sp|Q8BNE1|TCAF1_MOUSE TRPM8 channel-associated factor 1 OS=Mus musculus GN=Tcaf1 PE=2 SV=1//0
gene14220	1625.95	2315.31	-0.50992	2.73e-13	4.22e-12	--	sp|Q12774|ARHG5_HUMAN Rho guanine nucleotide exchange factor 5 OS=Homo sapiens GN=ARHGEF5 PE=1 SV=3//0
gene14260	5213.22	2649.43	0.97649	3.69e-64	3.63e-62	--	sp|P08003|PDIA4_MOUSE Protein disulfide-isomerase A4 OS=Mus musculus GN=Pdia4 PE=1 SV=3//0
gene14265	333.368	558.079	-0.74335	4.4e-09	4.68e-08	--	sp|Q9UDV7|ZN282_HUMAN Zinc finger protein 282 OS=Homo sapiens GN=ZNF282 PE=2 SV=3//0
gene14271	656.617	929.846	-0.50194	1.18e-05	8.59e-05	--	sp|Q9ULD5|ZN777_HUMAN Zinc finger protein 777 OS=Homo sapiens GN=ZNF777 PE=1 SV=2//3.8134e-10
gene14329	17.4446	45.6754	-1.3886	0.0033599	0.015703	--	sp|Q8CG65|SSPO_MOUSE SCO-spondin OS=Mus musculus GN=Sspo PE=2 SV=2//1.88287e-67
gene14334	29.5625	136.469	-2.2067	3.77e-13	5.78e-12	--	sp|Q5EB76|VA0E2_RAT V-type proton ATPase subunit e 2 OS=Rattus norvegicus GN=Atp6v0e2 PE=3 SV=1//7.63308e-47
gene14336	175.875	448.301	-1.3499	7.68e-19	1.74e-17	--	sp|Q9DD06|RARR2_MOUSE Retinoic acid receptor responder protein 2 OS=Mus musculus GN=Rarres2 PE=1 SV=1//1.16725e-112
gene14338	322.237	430.76	-0.41876	0.0020728	0.010161	--	sp|Q5U4E2|REPI1_MOUSE Replication initiator 1 OS=Mus musculus GN=Repin1 PE=1 SV=1//0
gene14355	935.161	492.259	0.9258	1.53e-12	2.23e-11	--	sp|Q9R1Q6|T176B_MOUSE Transmembrane protein 176B OS=Mus musculus GN=Tmem176b PE=1 SV=1//5.12162e-174
gene14356	503.989	241.064	1.064	6.32e-09	6.62e-08	--	sp|Q9DCS1|T176A_MOUSE Transmembrane protein 176A OS=Mus musculus GN=Tmem176a PE=2 SV=2//2.77591e-156
gene14359	70.2399	169.343	-1.2696	1.28e-07	1.17e-06	--	sp|Q8JZQ5|AOC1_MOUSE Amiloride-sensitive amine oxidase [copper-containing] OS=Mus musculus GN=Aoc1 PE=2 SV=1//0
gene1436	1181.8	1672.18	-0.50074	2.46e-10	2.96e-09	--	sp|Q62348|TSN_MOUSE Translin OS=Mus musculus GN=Tsn PE=1 SV=1//1.95009e-141
gene14364	16.4736	102.6	-2.6388	1.13e-12	1.66e-11	--	sp|P36633|AOC1_RAT Amiloride-sensitive amine oxidase [copper-containing] OS=Rattus norvegicus GN=Aoc1 PE=2 SV=1//0
gene14369	1821.59	2537.13	-0.478	1.42e-12	2.08e-11	--	sp|Q99P91|GPNMB_MOUSE Transmembrane glycoprotein NMB OS=Mus musculus GN=Gpnmb PE=1 SV=2//0
gene1437	679.298	1005.83	-0.56627	3.47e-09	3.73e-08	--	sp|Q91VE6|MK67I_MOUSE MKI67 FHA domain-interacting nucleolar phosphoprotein OS=Mus musculus GN=Nifk PE=1 SV=1//0
gene14385	16.9651	49.2847	-1.5386	0.00093134	0.0049396	--	sp|P57774|NPY_MOUSE Pro-neuropeptide Y OS=Mus musculus GN=Npy PE=1 SV=2//8.9168e-50
gene1439	1000.99	1453.12	-0.53773	7.4e-11	9.37e-10	--	sp|Q80TV8|CLAP1_MOUSE CLIP-associating protein 1 OS=Mus musculus GN=Clasp1 PE=1 SV=2//0
gene144	773.267	1212.13	-0.64851	5.32e-13	8.08e-12	--	sp|Q921N7|TMM70_MOUSE Transmembrane protein 70, mitochondrial OS=Mus musculus GN=Tmem70 PE=2 SV=2//7.77798e-170
gene1441	67.3368	30.7697	1.1299	0.0025919	0.012408	--	sp|Q3UNW5|TF2L1_MOUSE Transcription factor CP2-like protein 1 OS=Mus musculus GN=Tfcp2l1 PE=1 SV=2//0
gene14426	8109.5	6181.7	0.39161	7.26e-15	1.25e-13	--	sp|Q2HJ60|ROA2_BOVIN Heterogeneous nuclear ribonucleoproteins A2/B1 OS=Bos taurus GN=HNRNPA2B1 PE=2 SV=1//4.81495e-128
gene14428	190.4	272.48	-0.51712	0.0025571	0.012257	--	sp|Q9CWT3|SNX10_MOUSE Sorting nexin-10 OS=Mus musculus GN=Snx10 PE=1 SV=1//1.8533e-99
gene14443	83.8484	42.5609	0.97825	0.0029043	0.013772	--	sp|A2D5Y4|HXA5_LEMCA Homeobox protein Hox-A5 OS=Lemur catta GN=HOXA5 PE=3 SV=1//1.95381e-136
gene14449	4065.99	3635.73	0.16136	0.0048363	0.021851	--	sp|P31310|HXA10_MOUSE Homeobox protein Hox-A10 OS=Mus musculus GN=Hoxa10 PE=2 SV=4//0
gene14450	2678.57	3595.98	-0.42492	2.18e-12	3.14e-11	--	sp|P31311|HXA11_MOUSE Homeobox protein Hox-A11 OS=Mus musculus GN=Hoxa11 PE=1 SV=2//2.36112e-177
gene14460	3777.96	3209.37	0.23531	6.2e-05	0.00040146	--	sp|Q3UKC1|TAXB1_MOUSE Tax1-binding protein 1 homolog OS=Mus musculus GN=Tax1bp1 PE=1 SV=2//0
gene14461	319.813	202.123	0.662	4.54e-05	0.0002998	--	sp|Q80ZQ5|JAZF1_MOUSE Juxtaposed with another zinc finger protein 1 OS=Mus musculus GN=Jazf1 PE=1 SV=2//5.07952e-06
gene14468	968.919	665.262	0.54245	4.62e-08	4.41e-07	--	sp|Q02930|CREB5_HUMAN Cyclic AMP-responsive element-binding protein 5 OS=Homo sapiens GN=CREB5 PE=1 SV=3//0
gene14473	13.071	1.026	3.6713	0.011946	0.048534	--	sp|Q9DBY4|TRIL_MOUSE TLR4 interactor with leucine rich repeats OS=Mus musculus GN=Tril PE=2 SV=1//0
gene14487	2736.97	2259.69	0.27645	1.87e-05	0.00013154	--	sp|P59024|FKB14_MOUSE Peptidyl-prolyl cis-trans isomerase FKBP14 OS=Mus musculus GN=Fkbp14 PE=2 SV=1//9.52229e-132
gene14490	2449.29	1472.75	0.73385	1.54e-25	4.71e-24	--	sp|Q8CGA4|MTURN_MOUSE Maturin OS=Mus musculus GN=Mturn PE=2 SV=1//9.19216e-77
gene145	208.868	129.24	0.69254	0.00054115	0.0030048	--	sp|Q9JHF9|LY96_MOUSE Lymphocyte antigen 96 OS=Mus musculus GN=Ly96 PE=1 SV=1//7.94295e-115
gene14501	451.114	274.933	0.71441	2.93e-07	2.58e-06	--	sp|Q02013|AQP1_MOUSE Aquaporin-1 OS=Mus musculus GN=Aqp1 PE=1 SV=3//0
gene14504	1188.93	2319	-0.96384	1.6e-39	8.24e-38	--	sp|P32215|PACR_RAT Pituitary adenylate cyclase-activating polypeptide type I receptor OS=Rattus norvegicus GN=Adcyap1r1 PE=2 SV=2//0
gene14518	9952.12	7445.15	0.4187	8.97e-18	1.87e-16	--	sp|Q9Z247|FKBP9_MOUSE Peptidyl-prolyl cis-trans isomerase FKBP9 OS=Mus musculus GN=Fkbp9 PE=1 SV=1//0
gene14543	74.1481	123.657	-0.73786	0.0045651	0.020777	--	sp|Q8BXN7|PPM1K_MOUSE Protein phosphatase 1K, mitochondrial OS=Mus musculus GN=Ppm1k PE=1 SV=1//0
gene14544	145.813	295.521	-1.0191	8.69e-09	8.97e-08	--	sp|F2Z461|HERC6_MOUSE E3 ISG15--protein ligase Herc6 OS=Mus musculus GN=Herc6 PE=2 SV=1//8.46664e-25
gene14546	328.966	245.179	0.42411	0.0061313	0.026931	--	sp|Q9D1C3|PREY_MOUSE Protein preY, mitochondrial OS=Mus musculus GN=Pyurf PE=3 SV=1//1.89418e-50
gene14547	79.9363	210.899	-1.3996	1.93e-10	2.35e-09	--	sp|Q9JJK2|LANC2_MOUSE LanC-like protein 2 OS=Mus musculus GN=Lancl2 PE=1 SV=1//0
gene14548	1253.91	1748.73	-0.47988	7.77e-08	7.25e-07	--	sp|B5DEK8|VOPP1_RAT Vesicular, overexpressed in cancer, prosurvival protein 1 OS=Rattus norvegicus GN=Vopp1 PE=2 SV=1//9.65731e-76
gene14577	870.246	1624.46	-0.90047	1.33e-27	4.47e-26	--	sp|Q7TMS5|ABCG2_MOUSE ATP-binding cassette sub-family G member 2 OS=Mus musculus GN=Abcg2 PE=2 SV=1//0
gene14579	437.578	234.918	0.89738	6.17e-10	7.14e-09	--	sp|Q15034|HERC3_HUMAN Probable E3 ubiquitin-protein ligase HERC3 OS=Homo sapiens GN=HERC3 PE=1 SV=1//0
gene14580	15.019	37.983	-1.3386	0.0097596	0.040581	--	sp|Q9JJF0|NP1L5_MOUSE Nucleosome assembly protein 1-like 5 OS=Mus musculus GN=Nap1l5 PE=2 SV=1//1.52769e-66
gene14627	347.481	210.393	0.72385	0.00134	0.00688	--	sp|Q9CXE0|PRDM5_MOUSE PR domain zinc finger protein 5 OS=Mus musculus GN=Prdm5 PE=2 SV=2//0
gene14637	547.056	333.431	0.7143	2.16e-08	2.14e-07	--	sp|Q9Z1B5|MD2L1_MOUSE Mitotic spindle assembly checkpoint protein MAD2A OS=Mus musculus GN=Mad2l1 PE=1 SV=2//2.82424e-18
gene1465	93.5127	144.109	-0.62393	0.0084791	0.035852	--	sp|Q8BPE4|TM177_MOUSE Transmembrane protein 177 OS=Mus musculus GN=Tmem177 PE=2 SV=1//0
gene14652	45603.3	35589.9	0.35767	3.87e-17	7.68e-16	--	sp|Q9DAS9|GBG12_MOUSE Guanine nucleotide-binding protein G(I)/G(S)/G(O) subunit gamma-12 OS=Mus musculus GN=Gng12 PE=1 SV=3//1.21837e-39
gene14661	8087.4	7205.46	0.16659	0.00080086	0.0043002	--	sp|Q9CY58|PAIRB_MOUSE Plasminogen activator inhibitor 1 RNA-binding protein OS=Mus musculus GN=Serbp1 PE=1 SV=2//2.91826e-171
gene14667	672.571	302.583	1.1524	1.15e-20	2.88e-19	--	sp|Q8BGV3|TACD2_MOUSE Tumor-associated calcium signal transducer 2 OS=Mus musculus GN=Tacstd2 PE=2 SV=1//0
gene1469	7.75027	29.2855	-1.9179	0.012199	0.049445	--	sp|Q5FWI2|SCTR_MOUSE Secretin receptor OS=Mus musculus GN=Sctr PE=2 SV=1//2.31217e-13
gene147	211.277	424.609	-1.007	1.34e-11	1.81e-10	--	sp|Q9ET80|JPH1_MOUSE Junctophilin-1 OS=Mus musculus GN=Jph1 PE=2 SV=1//0
gene1472	1195.87	1828.6	-0.61268	1.23e-15	2.23e-14	--	sp|Q9JJV3|CCGL_MOUSE Voltage-dependent calcium channel gamma-like subunit OS=Mus musculus GN=Tmem37 PE=2 SV=1//5.78768e-142
gene1475	2220.42	1188.2	0.90205	3.43e-34	1.51e-32	--	sp|P31786|ACBP_MOUSE Acyl-CoA-binding protein OS=Mus musculus GN=Dbi PE=1 SV=2//1.90565e-53
gene1477	357.533	514.58	-0.52532	3.82e-05	0.00025484	--	sp|Q8CI59|STEA3_MOUSE Metalloreductase STEAP3 OS=Mus musculus GN=Steap3 PE=1 SV=1//0
gene14864	846.941	693.6	0.28816	0.0037256	0.017263	--	sp|Q9Z2B5|E2AK3_MOUSE Eukaryotic translation initiation factor 2-alpha kinase 3 OS=Mus musculus GN=Eif2ak3 PE=1 SV=1//0
gene14868	11645	10205.7	0.19033	0.0032994	0.015445	--	sp|Q9D1R9|RL34_MOUSE 60S ribosomal protein L34 OS=Mus musculus GN=Rpl34 PE=1 SV=2//7.18308e-68
gene14869	159.381	92.3247	0.78769	0.00066794	0.0036431	--	sp|Q80W22|THNS2_MOUSE Threonine synthase-like 2 OS=Mus musculus GN=Thnsl2 PE=2 SV=1//0
gene14874	1271.97	803.898	0.66198	7.2e-14	1.16e-12	--	sp|Q99JT5|KRCC1_MOUSE Lysine-rich coiled-coil protein 1 OS=Mus musculus GN=Krcc1 PE=2 SV=1//1.34924e-165
gene14884	2557.41	1864.66	0.45577	5.23e-10	6.09e-09	--	sp|Q9CQ10|CHMP3_MOUSE Charged multivesicular body protein 3 OS=Mus musculus GN=Chmp3 PE=1 SV=3//1.33686e-100
gene14885	991.297	1170.27	-0.23945	0.0057084	0.025317	--	sp|Q6PCM1|KDM3A_MOUSE Lysine-specific demethylase 3A OS=Mus musculus GN=Kdm3a PE=1 SV=1//0
gene14889	242.256	442.171	-0.86807	1.41e-09	1.57e-08	--	sp|Q8BGH4|REEP1_MOUSE Receptor expression-enhancing protein 1 OS=Mus musculus GN=Reep1 PE=1 SV=1//2.33235e-95
gene14893	723.854	599.634	0.27162	0.01042	0.043039	--	sp|Q14C51|PTCD3_MOUSE Pentatricopeptide repeat domain-containing protein 3, mitochondrial OS=Mus musculus GN=Ptcd3 PE=2 SV=2//0
gene14902	1384.36	489.498	1.4998	3.64e-56	2.96e-54	--	sp|Q99NA2|ATOH8_MOUSE Protein atonal homolog 8 OS=Mus musculus GN=Atoh8 PE=1 SV=1//6.49161e-167
gene14912	1253	338.744	1.8871	0.00055782	0.0030894	--	sp|Q3THS6|METK2_MOUSE S-adenosylmethionine synthase isoform type-2 OS=Mus musculus GN=Mat2a PE=2 SV=2//0
gene14918	7243.01	5821.42	0.31522	7.18e-10	8.27e-09	--	sp|Q62313|TGON1_MOUSE Trans-Golgi network integral membrane protein 1 OS=Mus musculus GN=Tgoln1 PE=1 SV=1//1.04074e-166
gene1492	1625.1	1896.75	-0.22301	0.0020532	0.010076	--	sp|Q91WG1|INSI2_MOUSE Insulin-induced gene 2 protein OS=Mus musculus GN=Insig2 PE=1 SV=1//2.90969e-154
gene14981	41.1769	83.1324	-1.0136	0.0021715	0.010602	--	-//-
gene14983	173.457	334.014	-0.94533	1.08e-08	1.1e-07	--	sp|Q91WM6|EVA1A_MOUSE Protein eva-1 homolog A OS=Mus musculus GN=Eva1a PE=1 SV=2//1.17273e-68
gene14990	2910.76	3882.76	-0.41569	1.53e-09	1.7e-08	--	sp|O08528|HXK2_MOUSE Hexokinase-2 OS=Mus musculus GN=Hk2 PE=2 SV=1//0
gene15002	1465.24	988.542	0.56776	6.81e-12	9.42e-11	--	sp|Q9JIY5|HTRA2_MOUSE Serine protease HTRA2, mitochondrial OS=Mus musculus GN=Htra2 PE=1 SV=2//0
gene15010	478.263	252.413	0.92202	4.07e-11	5.25e-10	--	sp|Q9D1H8|RM53_MOUSE 39S ribosomal protein L53, mitochondrial OS=Mus musculus GN=Mrpl53 PE=3 SV=1//1.89957e-80
gene15012	856.594	1031.94	-0.26868	0.006905	0.029959	--	sp|P97764|WBP1_MOUSE WW domain-binding protein 1 OS=Mus musculus GN=Wbp1 PE=1 SV=2//2.5002e-123
gene15013	432.259	650.669	-0.59003	2.82e-05	0.0001923	--	sp|Q99PT3|IN80B_MOUSE INO80 complex subunit B OS=Mus musculus GN=Ino80b PE=1 SV=2//2.99955e-151
gene15014	197.167	295.953	-0.58595	0.00042451	0.0023988	--	sp|Q6V7V2|RTKN_RAT Rhotekin OS=Rattus norvegicus GN=Rtkn PE=2 SV=1//0
gene15015	99.3189	164.671	-0.72945	0.0012161	0.0063086	--	sp|Q9R0D8|WDR54_MOUSE WD repeat-containing protein 54 OS=Mus musculus GN=Wdr54 PE=2 SV=1//0
gene15016	7.75427	28.7177	-1.8889	0.0034751	0.016211	--	sp|Q9DAQ4|CB081_MOUSE Uncharacterized protein C2orf81 homolog OS=Mus musculus PE=2 SV=3//0
gene15017	2821.6	3734.96	-0.40458	1.3e-11	1.75e-10	--	sp|O08788|DCTN1_MOUSE Dynactin subunit 1 OS=Mus musculus GN=Dctn1 PE=1 SV=3//0
gene15020	1529.61	860.016	0.83073	4.89e-23	1.35e-21	--	sp|P18155|MTDC_MOUSE Bifunctional methylenetetrahydrofolate dehydrogenase/cyclohydrolase, mitochondrial OS=Mus musculus GN=Mthfd2 PE=1 SV=1//0
gene15021	4303.07	3203.04	0.42593	1.69e-13	2.65e-12	--	sp|Q3T1J9|MOB1A_RAT MOB kinase activator 1A OS=Rattus norvegicus GN=Mob1a PE=2 SV=3//5.92073e-148
gene15022	948.754	715.808	0.40646	2.4e-05	0.0001653	--	sp|Q8CEI1|BOLA3_MOUSE BolA-like protein 3 OS=Mus musculus GN=Bola3 PE=3 SV=1//1.0641e-49
gene15026	397.298	207.805	0.93499	8.57e-10	9.79e-09	--	sp|Q9QX60|DGUOK_MOUSE Deoxyguanosine kinase, mitochondrial OS=Mus musculus GN=Dguok PE=2 SV=3//3.8476e-136
gene15027	3696.29	5135.87	-0.47453	1.31e-17	2.72e-16	--	sp|P63269|ACTH_RAT Actin, gamma-enteric smooth muscle OS=Rattus norvegicus GN=Actg2 PE=2 SV=1//0
gene15041	797.045	1746.87	-1.132	1.31e-42	7.35e-41	--	sp|Q6UWH6|TX261_HUMAN Protein TEX261 OS=Homo sapiens GN=TEX261 PE=2 SV=1//2.66946e-111
gene15043	747.634	948.737	-0.34367	0.00031956	0.0018478	--	sp|Q9QZ08|NAGK_MOUSE N-acetyl-D-glucosamine kinase OS=Mus musculus GN=Nagk PE=2 SV=3//1.4942e-57
gene15044	725.295	896.91	-0.3064	0.0016398	0.0082472	--	sp|Q91W45|PAI2B_MOUSE Polyadenylate-binding protein-interacting protein 2B OS=Mus musculus GN=Paip2b PE=1 SV=2//8.95688e-80
gene15047	1387.57	1029.43	0.43072	2.15e-07	1.92e-06	--	sp|Q61464|ZN638_MOUSE Zinc finger protein 638 OS=Mus musculus GN=Znf638 PE=1 SV=2//0
gene15049	1261.19	1669.59	-0.40471	1.57e-07	1.42e-06	--	sp|Q9ESD7|DYSF_MOUSE Dysferlin OS=Mus musculus GN=Dysf PE=1 SV=3//0
gene15054	1523.8	4189.54	-1.4591	1.94e-115	5e-113	--	sp|Q811W2|CP26B_MOUSE Cytochrome P450 26B1 OS=Mus musculus GN=Cyp26b1 PE=1 SV=1//0
gene15055	1229.58	923.378	0.41318	1.93e-06	1.55e-05	--	sp|A6H5Z3|EXC6B_MOUSE Exocyst complex component 6B OS=Mus musculus GN=Exoc6b PE=2 SV=1//0
gene15059	1176.34	1683.48	-0.51714	3.48e-11	4.53e-10	--	sp|Q64105|SPRE_MOUSE Sepiapterin reductase OS=Mus musculus GN=Spr PE=1 SV=1//0
gene15065	2649.85	3210.72	-0.27699	6.92e-06	5.17e-05	--	sp|Q8R361|RFIP5_MOUSE Rab11 family-interacting protein 5 OS=Mus musculus GN=Rab11fip5 PE=1 SV=2//2.65276e-63
gene15069	732.529	952.085	-0.3782	7.78e-05	0.00049451	--	sp|Q3TYX3|SMYD5_MOUSE SET and MYND domain-containing protein 5 OS=Mus musculus GN=Smyd5 PE=2 SV=2//0
gene15072	9.20282	50.7846	-2.4642	2e-06	1.61e-05	--	sp|Q6NS60|FBX41_MOUSE F-box only protein 41 OS=Mus musculus GN=Fbxo41 PE=1 SV=3//0
gene15073	12.1159	46.6649	-1.9454	0.00011675	0.00072458	--	sp|Q9WUF2|EGR4_MOUSE Early growth response protein 4 OS=Mus musculus GN=Egr4 PE=3 SV=1//0
gene15089	852.306	474.071	0.84627	2.39e-15	4.26e-14	--	sp|Q8QZZ7|TPRKB_MOUSE EKC/KEOPS complex subunit Tprkb OS=Mus musculus GN=Tprkb PE=2 SV=1//8.90048e-115
gene15093	2186.32	1744.19	0.32595	2.97e-06	2.33e-05	--	sp|Q6NXK5|DUS11_MOUSE RNA/RNP complex-1-interacting phosphatase OS=Mus musculus GN=Dusp11 PE=2 SV=1//0
gene15097	14.048	430.88	-4.9389	3.03e-90	5.12e-88	--	sp|Q9QYB8|ADDB_MOUSE Beta-adducin OS=Mus musculus GN=Add2 PE=1 SV=4//0
gene15099	675.844	170.801	1.9844	4.6e-47	2.89e-45	--	sp|P48030|TGFA_MOUSE Protransforming growth factor alpha OS=Mus musculus GN=Tgfa PE=1 SV=1//1.24244e-77
gene15103	622.165	491.93	0.33885	0.0030333	0.01433	--	sp|Q9CR98|F136A_MOUSE Protein FAM136A OS=Mus musculus GN=Fam136a PE=2 SV=1//3.2818e-91
gene15105	2543.69	3523.8	-0.47021	1.41e-14	2.38e-13	--	sp|Q9CQF9|PCYOX_MOUSE Prenylcysteine oxidase OS=Mus musculus GN=Pcyox1 PE=1 SV=1//0
gene15107	698.17	411.922	0.7612	3.88e-11	5.02e-10	--	sp|P52912|TIA1_MOUSE Nucleolysin TIA-1 OS=Mus musculus GN=Tia1 PE=1 SV=1//1.67921e-09
gene15112	5067.92	5996.67	-0.24277	4.79e-05	0.00031548	--	sp|O19048|PCBP1_RABIT Poly(rC)-binding protein 1 OS=Oryctolagus cuniculus GN=PCBP1 PE=2 SV=1//0
gene15121	934.688	1145.06	-0.29287	0.00085952	0.0045901	--	sp|P97429|ANXA4_MOUSE Annexin A4 OS=Mus musculus GN=Anxa4 PE=2 SV=4//0
gene15123	585.29	713.13	-0.28501	0.0076479	0.032711	--	sp|Q3UHJ0|AAK1_MOUSE AP2-associated protein kinase 1 OS=Mus musculus GN=Aak1 PE=1 SV=2//3.89619e-163
gene15129	1704.98	3502.55	-1.0386	4.73e-58	3.99e-56	--	sp|Q9CZ52|ANTR1_MOUSE Anthrax toxin receptor 1 OS=Mus musculus GN=Antxr1 PE=2 SV=2//0
gene15141	262.632	143.078	0.87624	1.93e-06	1.55e-05	--	sp|Q9D842|APLF_MOUSE Aprataxin and PNK-like factor OS=Mus musculus GN=Aplf PE=2 SV=2//0
gene15150	2954.19	2558.8	0.20729	0.00095228	0.0050391	--	sp|Q8CG50|RAB43_MOUSE Ras-related protein Rab-43 OS=Mus musculus GN=Rab43 PE=1 SV=1//5.49193e-137
gene15152	6774.9	5411.76	0.3241	3.87e-10	4.56e-09	--	sp|P53996|CNBP_MOUSE Cellular nucleic acid-binding protein OS=Mus musculus GN=Cnbp PE=1 SV=2//3.26188e-106
gene15153	6725.67	6130.05	0.13378	0.0090809	0.038101	--	sp|Q9QZE5|COPG1_MOUSE Coatomer subunit gamma-1 OS=Mus musculus GN=Copg1 PE=2 SV=1//0
gene15159	7281.93	8424.55	-0.21028	2.14e-05	0.00014912	--	sp|P51150|RAB7A_MOUSE Ras-related protein Rab-7a OS=Mus musculus GN=Rab7a PE=1 SV=2//3.48945e-145
gene15162	5674.16	3431.02	0.72577	3.29e-39	1.68e-37	--	sp|Q91YQ5|RPN1_MOUSE Dolichyl-diphosphooligosaccharide--protein glycosyltransferase subunit 1 OS=Mus musculus GN=Rpn1 PE=1 SV=1//0
gene15166	2065.96	2769.36	-0.42274	9.35e-11	1.17e-09	--	sp|O09100|GATA2_MOUSE Endothelial transcription factor GATA-2 OS=Mus musculus GN=Gata2 PE=1 SV=2//0
gene15168	203.543	280.042	-0.46031	0.0059775	0.026341	--	sp|Q9JHW4|SELB_MOUSE Selenocysteine-specific elongation factor OS=Mus musculus GN=Eefsec PE=2 SV=2//0
gene15171	6553.95	5112.41	0.35836	7.1e-12	9.8e-11	--	sp|P61621|S61A1_RAT Protein transport protein Sec61 subunit alpha isoform 1 OS=Rattus norvegicus GN=Sec61a1 PE=2 SV=2//0
gene15177	92.5177	150.307	-0.70011	0.0028858	0.0137	--	sp|Q8CAE9|PDXL2_MOUSE Podocalyxin-like protein 2 OS=Mus musculus GN=Podxl2 PE=2 SV=2//0
gene1518	319.3	691.803	-1.1155	8.76e-19	1.97e-17	--	sp|Q8R4G6|MGT5A_MOUSE Alpha-1,6-mannosylglycoprotein 6-beta-N-acetylglucosaminyltransferase A OS=Mus musculus GN=Mgat5 PE=2 SV=1//0
gene15194	125.525	210.472	-0.74565	0.010881	0.044741	--	sp|Q91VN4|MIC25_MOUSE MICOS complex subunit Mic25 OS=Mus musculus GN=Chchd6 PE=2 SV=2//7.1535e-137
gene15225	1075.67	1627.89	-0.59777	6.57e-14	1.07e-12	--	sp|Q8NET6|CHSTD_HUMAN Carbohydrate sulfotransferase 13 OS=Homo sapiens GN=CHST13 PE=1 SV=1//1.01635e-166
gene15229	482.115	75.4296	2.6762	3.79e-52	2.8e-50	--	sp|Q9EPW2|KLF15_MOUSE Krueppel-like factor 15 OS=Mus musculus GN=Klf15 PE=1 SV=1//0
gene15230	116.756	195.509	-0.74374	0.00034619	0.0019883	--	sp|Q8R0Y6|AL1L1_MOUSE Cytosolic 10-formyltetrahydrofolate dehydrogenase OS=Mus musculus GN=Aldh1l1 PE=1 SV=1//0
gene15234	1797.69	962.652	0.90105	1.46e-26	4.69e-25	--	sp|Q8R0S2|IQEC1_MOUSE IQ motif and SEC7 domain-containing protein 1 OS=Mus musculus GN=Iqsec1 PE=1 SV=2//0
gene15241	211643	131166	0.69024	6.46e-63	6.1e-61	--	sp|P37889|FBLN2_MOUSE Fibulin-2 OS=Mus musculus GN=Fbln2 PE=1 SV=2//0
gene1525	775.281	596.202	0.37892	0.00028292	0.0016528	--	sp|O60583|CCNT2_HUMAN Cyclin-T2 OS=Homo sapiens GN=CCNT2 PE=1 SV=2//0
gene15250	545.148	373.575	0.54525	2.66e-05	0.00018212	--	sp|Q8VEA4|MIA40_MOUSE Mitochondrial intermembrane space import and assembly protein 40 OS=Mus musculus GN=Chchd4 PE=1 SV=1//1.98707e-83
gene15251	6926.53	7910.81	-0.19169	0.00012636	0.0007799	--	sp|Q9DBS1|TMM43_MOUSE Transmembrane protein 43 OS=Mus musculus GN=Tmem43 PE=1 SV=1//0
gene15252	459.312	739.9	-0.68786	5.86e-10	6.8e-09	--	sp|P51612|XPC_MOUSE DNA repair protein complementing XP-C cells homolog OS=Mus musculus GN=Xpc PE=1 SV=2//0
gene15253	381.805	297.687	0.35904	0.011856	0.048217	--	sp|P62311|LSM3_MOUSE U6 snRNA-associated Sm-like protein LSm3 OS=Mus musculus GN=Lsm3 PE=3 SV=2//6.13893e-49
gene15256	6523.58	8766.48	-0.42633	1.04e-17	2.16e-16	--	sp|O35316|SC6A6_MOUSE Sodium- and chloride-dependent taurine transporter OS=Mus musculus GN=Slc6a6 PE=1 SV=2//0
gene15257	52.7953	15.364	1.7809	0.0001333	0.00081992	--	sp|Q9WTW1|GRIP2_RAT Glutamate receptor-interacting protein 2 OS=Rattus norvegicus GN=Grip2 PE=1 SV=1//0
gene15273	212.718	295.989	-0.4766	0.0035826	0.01667	--	sp|Q9P2N4|ATS9_HUMAN A disintegrin and metalloproteinase with thrombospondin motifs 9 OS=Homo sapiens GN=ADAMTS9 PE=1 SV=4//0
gene15281	308.646	215.872	0.51578	0.0014316	0.0072961	--	sp|Q6RHR9|MAGI1_MOUSE Membrane-associated guanylate kinase, WW and PDZ domain-containing protein 1 OS=Mus musculus GN=Magi1 PE=1 SV=1//1.60654e-19
gene15289	1409.39	2014.08	-0.51506	1.2e-11	1.62e-10	--	sp|P70193|LRIG1_MOUSE Leucine-rich repeats and immunoglobulin-like domains protein 1 OS=Mus musculus GN=Lrig1 PE=2 SV=2//0
gene15295	73.6505	39.009	0.91689	0.0082743	0.035079	--	sp|Q3UQV5|KBTB8_MOUSE Kelch repeat and BTB domain-containing protein 8 OS=Mus musculus GN=Kbtbd8 PE=2 SV=1//0
gene15308	2114.5	1717.96	0.29962	2.04e-05	0.00014276	--	sp|Q8BYW9|EOGT_MOUSE EGF domain-specific O-linked N-acetylglucosamine transferase OS=Mus musculus GN=Eogt PE=1 SV=1//0
gene15310	2218.55	1858.21	0.2557	0.00020309	0.0012176	--	sp|Q8C878|UBA3_MOUSE NEDD8-activating enzyme E1 catalytic subunit OS=Mus musculus GN=Uba3 PE=1 SV=2//0
gene15314	1210.33	1854.95	-0.61598	6.22e-16	1.15e-14	--	sp|Q920B0|FRM4B_MOUSE FERM domain-containing protein 4B OS=Mus musculus GN=Frmd4b PE=1 SV=2//0
gene15321	2951.1	1875.85	0.65371	2.27e-23	6.38e-22	--	sp|Q08874|MITF_MOUSE Microphthalmia-associated transcription factor OS=Mus musculus GN=Mitf PE=1 SV=3//0
gene15332	1260.65	1473.34	-0.22492	0.0044999	0.020505	--	sp|Q498D1|FOXP1_RAT Forkhead box protein P1 OS=Rattus norvegicus GN=Foxp1 PE=2 SV=1//0
gene15337	359.973	696.516	-0.95227	7.43e-16	1.36e-14	--	sp|Q9DBB5|IF4E3_MOUSE Eukaryotic translation initiation factor 4E type 3 OS=Mus musculus GN=Eif4e3 PE=1 SV=1//6.08418e-119
gene15338	38.2958	77.9868	-1.026	0.002677	0.012775	--	sp|Q9JJH3|GPR27_RAT Probable G-protein coupled receptor 27 OS=Rattus norvegicus GN=Gpr27 PE=2 SV=1//1.2899e-153
gene15339	1.45255	12.8224	-3.142	0.0085077	0.035937	--	sp|Q9QXU7|PROK2_MOUSE Prokineticin-2 OS=Mus musculus GN=Prok2 PE=2 SV=1//1.8052e-60
gene1535	3975.75	3003.77	0.40445	5.21e-09	5.52e-08	--	sp|Q8VCH8|UBXN4_MOUSE UBX domain-containing protein 4 OS=Mus musculus GN=Ubxn4 PE=1 SV=1//0
gene15362	1011.61	1337.47	-0.40286	1.57e-06	1.27e-05	--	sp|Q0VGB7|PP4R2_MOUSE Serine/threonine-protein phosphatase 4 regulatory subunit 2 OS=Mus musculus GN=Ppp4r2 PE=1 SV=1//0
gene15364	1206.87	1997.22	-0.72672	4.22e-22	1.12e-20	--	sp|Q69ZS0|PZRN3_MOUSE E3 ubiquitin-protein ligase PDZRN3 OS=Mus musculus GN=Pdzrn3 PE=1 SV=3//0
gene15389	578.119	449.364	0.36348	0.0046572	0.021139	--	sp|Q8C7D2|CRBN_MOUSE Protein cereblon OS=Mus musculus GN=Crbn PE=1 SV=1//0
gene15399	1021.97	1203.03	-0.23532	0.0059476	0.026222	--	sp|Q8R0F3|SUMF1_MOUSE Sulfatase-modifying factor 1 OS=Mus musculus GN=Sumf1 PE=1 SV=2//0
gene15407	3177.77	6071.15	-0.93396	1.11e-63	1.07e-61	--	sp|O35185|BHE40_MOUSE Class E basic helix-loop-helix protein 40 OS=Mus musculus GN=Bhlhe40 PE=1 SV=1//0
gene15411	2431	1903.17	0.35315	1.74e-07	1.57e-06	--	sp|Q925U4|EDEM1_MOUSE ER degradation-enhancing alpha-mannosidase-like protein 1 OS=Mus musculus GN=Edem1 PE=1 SV=1//0
gene15420	2600.04	6486.02	-1.3188	2.64e-121	7.19e-119	--	sp|Q8VEE1|LMCD1_MOUSE LIM and cysteine-rich domains protein 1 OS=Mus musculus GN=Lmcd1 PE=1 SV=1//0
gene15427	33.4327	84.1115	-1.331	0.00010604	0.00066147	--	sp|P51637|CAV3_MOUSE Caveolin-3 OS=Mus musculus GN=Cav3 PE=1 SV=1//1.33416e-104
gene15428	1087.72	4919.48	-2.1772	9.63e-244	1.03e-240	--	sp|P97926|OXYR_MOUSE Oxytocin receptor OS=Mus musculus GN=Oxtr PE=2 SV=2//0
gene1543	5.8142	31.8009	-2.4514	0.00020651	0.0012355	--	sp|Q6P4U0|THS7B_MOUSE Thrombospondin type-1 domain-containing protein 7B OS=Mus musculus GN=Thsd7b PE=2 SV=1//4.17154e-12
gene15432	675.846	929.987	-0.46052	2.43e-06	1.92e-05	--	sp|Q9QXK2|RAD18_MOUSE E3 ubiquitin-protein ligase RAD18 OS=Mus musculus GN=Rad18 PE=1 SV=2//0
gene15435	3091.53	5580.23	-0.852	9.04e-29	3.2e-27	--	sp|Q812A2|SRGP3_MOUSE SLIT-ROBO Rho GTPase-activating protein 3 OS=Mus musculus GN=Srgap3 PE=1 SV=1//0
gene15444	568.333	1083.02	-0.93025	1.45e-21	3.76e-20	--	sp|Q8VEL2|MTMRE_MOUSE Myotubularin-related protein 14 OS=Mus musculus GN=Mtmr14 PE=2 SV=2//0
gene15450	579.466	785.503	-0.43889	2.74e-05	0.00018698	--	sp|Q8R0L9|TADA3_MOUSE Transcriptional adapter 3 OS=Mus musculus GN=Tada3 PE=1 SV=1//0
gene15457	458.83	569.537	-0.31183	0.0084465	0.035738	--	sp|Q8K4C2|I17RC_MOUSE Interleukin-17 receptor C OS=Mus musculus GN=Il17rc PE=2 SV=2//0
gene15465	522.333	989.391	-0.92157	7.85e-20	1.88e-18	--	sp|P40338|VHL_MOUSE Von Hippel-Lindau disease tumor suppressor OS=Mus musculus GN=Vhl PE=1 SV=1//2.03288e-88
gene15466	299.877	893.905	-1.5758	1.6e-27	5.34e-26	--	sp|Q8CFA1|IRAK2_MOUSE Interleukin-1 receptor-associated kinase-like 2 OS=Mus musculus GN=Irak2 PE=2 SV=2//0
gene15467	1133.8	1427.71	-0.33254	4.13e-05	0.00027401	--	sp|Q93075|TATD2_HUMAN Putative deoxyribonuclease TATDN2 OS=Homo sapiens GN=TATDN2 PE=2 SV=2//0
gene15470	4409.09	3182.35	0.47039	3.27e-16	6.13e-15	--	sp|Q9D1M0|SEC13_MOUSE Protein SEC13 homolog OS=Mus musculus GN=Sec13 PE=2 SV=3//0
gene15479	18.8912	43.0922	-1.1897	0.012226	0.049538	--	sp|P70174|HRH1_MOUSE Histamine H1 receptor OS=Mus musculus GN=Hrh1 PE=2 SV=2//0
gene15482	347.867	546.965	-0.65291	2.36e-07	2.1e-06	--	sp|Q80V24|VGLL4_MOUSE Transcription cofactor vestigial-like protein 4 OS=Mus musculus GN=Vgll4 PE=1 SV=1//1.03608e-157
gene15503	121.609	210.925	-0.79448	8.25e-05	0.0005232	--	sp|Q6ZQ73|CAND2_MOUSE Cullin-associated NEDD8-dissociated protein 2 OS=Mus musculus GN=Cand2 PE=1 SV=2//0
gene15505	8422.44	6169.75	0.44903	2.51e-05	0.00017208	--	sp|P62912|RL32_RAT 60S ribosomal protein L32 OS=Rattus norvegicus GN=Rpl32 PE=1 SV=2//4.04972e-84
gene1551	179.759	102.606	0.80895	0.00021921	0.0013057	--	sp|Q61475|DAF1_MOUSE Complement decay-accelerating factor, GPI-anchored OS=Mus musculus GN=Cd55 PE=2 SV=2//0
gene15510	42.136	76.4295	-0.85908	0.010918	0.044863	--	sp|P15409|OPSD_MOUSE Rhodopsin OS=Mus musculus GN=Rho PE=1 SV=2//0
gene15512	1263.57	2530.86	-1.0021	1.01e-44	6.01e-43	--	sp|Q3UH93|PLXD1_MOUSE Plexin-D1 OS=Mus musculus GN=Plxnd1 PE=1 SV=1//0
gene15521	12.1179	89.7571	-2.8889	1.82e-12	2.63e-11	--	sp|P48999|LOX5_MOUSE Arachidonate 5-lipoxygenase OS=Mus musculus GN=Alox5 PE=1 SV=3//0
gene15538	698.222	515.153	0.43868	6.73e-05	0.00043351	--	sp|P40224|SDF1_MOUSE Stromal cell-derived factor 1 OS=Mus musculus GN=Cxcl12 PE=2 SV=2//9.66608e-42
gene15557	903.195	634.529	0.50935	3.22e-07	2.82e-06	--	sp|Q8C1F4|CGAT2_MOUSE Chondroitin sulfate N-acetylgalactosaminyltransferase 2 OS=Mus musculus GN=Csgalnact2 PE=2 SV=1//0
gene15558	82.8634	175.884	-1.0858	2.25e-06	1.79e-05	--	sp|P35546|RET_MOUSE Proto-oncogene tyrosine-protein kinase receptor Ret OS=Mus musculus GN=Ret PE=1 SV=2//3.91752e-23
gene15577	1982.24	1624.95	0.28674	6.53e-05	0.00042165	--	sp|Q8BQS5|ADR2_MOUSE Adiponectin receptor protein 2 OS=Mus musculus GN=Adipor2 PE=1 SV=2//0
gene1558	15.009	41.5401	-1.4687	0.0034992	0.016306	--	sp|Q8BI29|SARG_MOUSE Specifically androgen-regulated gene protein OS=Mus musculus GN=Sarg PE=2 SV=2//0
gene15580	939.079	1512.38	-0.6875	9.28e-10	1.06e-08	--	sp|Q8BID8|FXL14_MOUSE F-box/LRR-repeat protein 14 OS=Mus musculus GN=Fbxl14 PE=2 SV=1//0
gene15582	870.18	1137.08	-0.38595	1.48e-05	0.00010562	--	sp|Q99MI1|RB6I2_MOUSE ELKS/Rab6-interacting/CAST family member 1 OS=Mus musculus GN=Erc1 PE=1 SV=1//0
gene15586	15369.4	12553.5	0.29197	3.38e-08	3.27e-07	--	sp|P83741|WNK1_MOUSE Serine/threonine-protein kinase WNK1 OS=Mus musculus GN=Wnk1 PE=1 SV=2//3.20694e-19
gene15605	322.219	473.696	-0.55592	0.012108	0.049149	--	sp|Q8CJ19|MICA3_MOUSE Protein-methionine sulfoxide oxidase MICAL3 OS=Mus musculus GN=Mical3 PE=2 SV=2//3.52766e-117
gene15610	313.557	427.792	-0.44818	0.0025283	0.012142	--	sp|Q8BGI5|PEX26_MOUSE Peroxisome assembly protein 26 OS=Mus musculus GN=Pex26 PE=2 SV=2//8.94613e-160
gene15612	75.5906	362.18	-2.2604	1.26e-32	5.21e-31	--	sp|Q9JJZ2|TBA8_MOUSE Tubulin alpha-8 chain OS=Mus musculus GN=Tuba8 PE=1 SV=1//0
gene15613	331.395	1301.85	-1.9739	4e-82	6.02e-80	--	sp|Q9WTV6|UBP18_MOUSE Ubl carboxyl-terminal hydrolase 18 OS=Mus musculus GN=Usp18 PE=1 SV=2//0
gene15615	1454.54	757.071	0.94206	2.35e-27	7.81e-26	--	sp|P31651|S6A12_MOUSE Sodium- and chloride-dependent betaine transporter OS=Mus musculus GN=Slc6a12 PE=2 SV=1//0
gene15617	1050.96	2386.92	-1.1834	4.31e-57	3.59e-55	--	sp|Q6GQT1|A2MP_MOUSE Alpha-2-macroglobulin-P OS=Mus musculus GN=A2mp PE=2 SV=2//0
gene1563	52.7893	10.7757	2.2925	4.08e-05	0.0002713	--	sp|O70570|PIGR_MOUSE Polymeric immunoglobulin receptor OS=Mus musculus GN=Pigr PE=1 SV=1//0
gene15639	235.503	310.796	-0.40022	0.011311	0.04628	--	sp|P51908|ABEC1_MOUSE C-&gt;U-editing enzyme APOBEC-1 OS=Mus musculus GN=Apobec1 PE=1 SV=1//4.05017e-157
gene1564	1.45255	13.3276	-3.1978	0.0065534	0.028614	--	sp|A1KXC4|FAIM3_MOUSE Fas apoptotic inhibitory molecule 3 OS=Mus musculus GN=Faim3 PE=2 SV=2//0
gene15646	332.39	4763.37	-3.841	0	0	--	sp|P32037|GTR3_MOUSE Solute carrier family 2, facilitated glucose transporter member 3 OS=Mus musculus GN=Slc2a3 PE=1 SV=1//0
gene15689	11.6264	83.5542	-2.8453	6.4e-11	8.13e-10	--	sp|Q99JH7|CSTN3_MOUSE Calsyntenin-3 OS=Mus musculus GN=Clstn3 PE=1 SV=1//0
gene1569	0	18.4889	#NAME?	7.01e-06	5.23e-05	--	sp|P18893|IL10_MOUSE Interleukin-10 OS=Mus musculus GN=Il10 PE=1 SV=2//2.81508e-120
gene15690	91.5767	139.458	-0.60678	0.011518	0.047035	--	sp|Q3UZ09|C1RL_MOUSE Complement C1r subcomponent-like protein OS=Mus musculus GN=C1rl PE=1 SV=1//0
gene15692	1464.7	1826.49	-0.31847	1.71e-05	0.00012122	--	sp|Q8CG14|CS1A_MOUSE Complement C1s-A subcomponent OS=Mus musculus GN=C1sa PE=2 SV=2//0
gene15696	1342.13	1070.62	0.32608	8.57e-05	0.00054184	--	sp|Q91V01|MBOA5_MOUSE Lysophospholipid acyltransferase 5 OS=Mus musculus GN=Lpcat3 PE=1 SV=1//0
gene15698	3072.48	3917.25	-0.35044	2.4e-09	2.61e-08	--	sp|O35129|PHB2_MOUSE Prohibitin-2 OS=Mus musculus GN=Phb2 PE=1 SV=1//0
gene157	2295.65	438.458	2.3884	1.43e-167	7.44e-165	--	sp|Q8BS03|PI15_MOUSE Peptidase inhibitor 15 OS=Mus musculus GN=Pi15 PE=2 SV=2//6.03583e-167
gene1570	2962.41	4211.61	-0.5076	3.84e-18	8.31e-17	--	sp|P49138|MAPK2_MOUSE MAP kinase-activated protein kinase 2 OS=Mus musculus GN=Mapkapk2 PE=1 SV=2//0
gene15704	2269.6	1879.39	0.27217	7.16e-05	0.00045984	--	sp|O35126|ATN1_MOUSE Atrophin-1 OS=Mus musculus GN=Atn1 PE=1 SV=1//0
gene15705	2198.39	3620.69	-0.71981	3.8e-30	1.42e-28	--	sp|P17183|ENOG_MOUSE Gamma-enolase OS=Mus musculus GN=Eno2 PE=1 SV=2//0
gene15709	387.132	261.636	0.56526	0.00011152	0.00069413	--	sp|O88838|SPSB2_MOUSE SPRY domain-containing SOCS box protein 2 OS=Mus musculus GN=Spsb2 PE=1 SV=1//0
gene15711	2580.09	2040.87	0.33824	3.2e-07	2.81e-06	--	sp|P56399|UBP5_MOUSE Ubiquitin carboxyl-terminal hydrolase 5 OS=Mus musculus GN=Usp5 PE=1 SV=1//0
gene15716	141.994	231.398	-0.70454	0.00021343	0.0012742	--	sp|Q3UN16|GP162_MOUSE Probable G-protein coupled receptor 162 OS=Mus musculus GN=Gpr162 PE=2 SV=2//0
gene15724	2238.44	1813.59	0.30365	1.08e-05	7.85e-05	--	sp|Q9CZ04|CSN7A_MOUSE COP9 signalosome complex subunit 7a OS=Mus musculus GN=Cops7a PE=1 SV=2//1.0492e-173
gene1573	238.866	156.874	0.60659	0.0010647	0.0055738	--	sp|Q5EBH1|RASF5_MOUSE Ras association domain-containing protein 5 OS=Mus musculus GN=Rassf5 PE=1 SV=1//0
gene15733	4683.31	3606.19	0.37705	2.16e-11	2.85e-10	--	sp|Q14839|CHD4_HUMAN Chromodomain-helicase-DNA-binding protein 4 OS=Homo sapiens GN=CHD4 PE=1 SV=2//0
gene15738	292.161	213.388	0.45328	0.0058226	0.025752	--	sp|Q8K2Z4|CND1_MOUSE Condensin complex subunit 1 OS=Mus musculus GN=Ncapd2 PE=1 SV=2//8.75047e-45
gene15752	2500.67	2038.38	0.29489	9.52e-06	6.99e-05	--	sp|P25118|TNR1A_MOUSE Tumor necrosis factor receptor superfamily member 1A OS=Mus musculus GN=Tnfrsf1a PE=1 SV=1//0
gene1577	631.332	429.312	0.55637	2e-06	1.6e-05	--	sp|Q91Z67|SRGP2_MOUSE SLIT-ROBO Rho GTPase-activating protein 2 OS=Mus musculus GN=Srgap2 PE=1 SV=2//0
gene15783	590.589	379.106	0.63955	1.56e-07	1.41e-06	--	sp|Q91YN0|CL004_MOUSE Protein C12orf4 homolog OS=Mus musculus GN=D6Wsu163e PE=2 SV=1//0
gene15787	455.008	607.478	-0.41694	0.00034988	0.0020081	--	sp|Q8BZA9|TIGAR_MOUSE Fructose-2,6-bisphosphatase TIGAR OS=Mus musculus GN=Tigar PE=1 SV=1//0
gene15788	2121.66	2987.09	-0.49355	1.64e-14	2.76e-13	--	sp|P30280|CCND2_MOUSE G1/S-specific cyclin-D2 OS=Mus musculus GN=Ccnd2 PE=2 SV=1//0
gene15798	44.098	94.408	-1.0982	0.00046164	0.0025903	--	sp|Q3UP38|EFC4B_MOUSE EF-hand calcium-binding domain-containing protein 4B OS=Mus musculus GN=Cracr2a PE=2 SV=1//3.02634e-174
gene15817	1342.66	740.338	0.85884	3.81e-22	1.01e-20	--	sp|Q62296|TEAD4_MOUSE Transcriptional enhancer factor TEF-3 OS=Mus musculus GN=Tead4 PE=1 SV=2//0
gene15819	880.829	1033.75	-0.23095	0.011055	0.045347	--	sp|O88413|TULP3_MOUSE Tubby-related protein 3 OS=Mus musculus GN=Tulp3 PE=1 SV=1//0
gene15854	20.8172	49.2586	-1.2426	0.0053904	0.024083	--	sp|Q80XD9|CLC2E_MOUSE C-type lectin domain family 2 member E OS=Mus musculus GN=Clec2e PE=2 SV=2//2.32893e-131
gene15868	842.108	180.551	2.2216	7.38e-67	7.58e-65	--	sp|Q9EQ09|OLR1_MOUSE Oxidized low-density lipoprotein receptor 1 OS=Mus musculus GN=Olr1 PE=2 SV=2//6.60965e-174
gene1587	25.1969	76.4243	-1.6008	1.89e-05	0.00013292	--	sp|Q8C165|P20D1_MOUSE Probable carboxypeptidase PM20D1 OS=Mus musculus GN=Pm20d1 PE=2 SV=1//0
gene15871	6016.95	3368.64	0.83686	5.75e-52	4.17e-50	--	sp|Q5BIZ2|GBRL1_XENTR Gamma-aminobutyric acid receptor-associated protein-like 1 OS=Xenopus tropicalis GN=gabarapl1 PE=3 SV=1//1.9945e-74
gene1588	778.156	1563.48	-1.0066	2.41e-32	9.83e-31	--	sp|Q8BJA2|S41A1_MOUSE Solute carrier family 41 member 1 OS=Mus musculus GN=Slc41a1 PE=2 SV=1//0
gene1591	211.687	128.751	0.71735	0.00032037	0.0018517	--	sp|Q8K0H7|S45A3_MOUSE Solute carrier family 45 member 3 OS=Mus musculus GN=Slc45a3 PE=2 SV=1//0
gene15911	5403.76	4519.1	0.25793	0.00066884	0.0036465	--	sp|Q9JKB3|YBOX3_MOUSE Y-box-binding protein 3 OS=Mus musculus GN=Ybx3 PE=1 SV=2//1.9384e-128
gene1596	415.198	693.006	-0.73907	1.31e-10	1.61e-09	--	sp|Q04899|CDK18_MOUSE Cyclin-dependent kinase 18 OS=Mus musculus GN=Cdk18 PE=1 SV=1//0
gene15967	948.248	1116.68	-0.23588	0.0073879	0.031747	--	sp|P11369|LORF2_MOUSE LINE-1 retrotransposable element ORF2 protein OS=Mus musculus GN=Pol PE=1 SV=2//3.34288e-23
gene15980	1102.23	1514.39	-0.45831	1.28e-08	1.29e-07	--	sp|P97360|ETV6_MOUSE Transcription factor ETV6 OS=Mus musculus GN=Etv6 PE=1 SV=1//0
gene15988	28.5695	86.2157	-1.5935	6.04e-06	4.55e-05	--	sp|Q9CR33|MANS1_MOUSE MANSC domain-containing protein 1 OS=Mus musculus GN=Mansc1 PE=2 SV=1//0
gene15990	488.91	626.758	-0.35834	0.0016642	0.0083517	--	sp|Q9BY84|DUS16_HUMAN Dual specificity protein phosphatase 16 OS=Homo sapiens GN=DUSP16 PE=1 SV=1//0
gene15993	422.449	253.366	0.73755	3.06e-07	2.69e-06	--	sp|Q32M00|CRBL2_MOUSE cAMP-responsive element-binding protein-like 2 OS=Mus musculus GN=Crebl2 PE=1 SV=1//2.69195e-22
gene15994	36.3358	68.7684	-0.92036	0.010444	0.043126	--	sp|Q61121|GPR19_MOUSE Probable G-protein coupled receptor 19 OS=Mus musculus GN=Gpr19 PE=2 SV=2//0
gene160	269.905	96.9183	1.4776	8.31e-14	1.33e-12	--	sp|Q8CGD2|CRLD1_MOUSE Cysteine-rich secretory protein LCCL domain-containing 1 OS=Mus musculus GN=Crispld1 PE=2 SV=1//0
gene16001	1267.12	1057.78	0.26051	0.0019804	0.0097526	--	sp|Q9CWX9|DDX47_MOUSE Probable ATP-dependent RNA helicase DDX47 OS=Mus musculus GN=Ddx47 PE=2 SV=2//0
gene16002	346.916	203.612	0.76876	1.27e-06	1.04e-05	--	sp|Q8BHL4|RAI3_MOUSE Retinoic acid-induced protein 3 OS=Mus musculus GN=Gprc5a PE=1 SV=1//0
gene16005	760.126	555.527	0.45238	2.1e-05	0.00014682	--	sp|Q9R257|HEBP1_MOUSE Heme-binding protein 1 OS=Mus musculus GN=Hebp1 PE=1 SV=2//2.41149e-114
gene16009	115.291	281.641	-1.2886	7.52e-12	1.04e-10	--	sp|Q8BYI8|K1467_MOUSE Uncharacterized protein KIAA1467 OS=Mus musculus GN=Kiaa1467 PE=2 SV=1//0
gene16015	5587.9	6592.81	-0.23859	4.1e-06	3.15e-05	--	sp|P47801|EMP1_MOUSE Epithelial membrane protein 1 OS=Mus musculus GN=Emp1 PE=1 SV=2//1.60882e-89
gene16033	891.537	657.064	0.44026	9.26e-06	6.81e-05	--	sp|Q7TT18|MCAF1_MOUSE Activating transcription factor 7-interacting protein 1 OS=Mus musculus GN=Atf7ip PE=1 SV=1//0
gene16041	4051.43	3054.22	0.40762	0.00015221	0.00092797	--	sp|A9UMV8|H2AJ_RAT Histone H2A.J OS=Rattus norvegicus GN=H2afj PE=2 SV=1//7.08775e-80
gene16042	1064.95	1236.41	-0.21537	0.010844	0.044609	--	sp|Q923D5|WBP11_MOUSE WW domain-binding protein 11 OS=Mus musculus GN=Wbp11 PE=1 SV=2//3.52872e-44
gene16046	297.507	69.2683	2.1027	1.5e-24	4.42e-23	--	sp|P19788|MGP_MOUSE Matrix Gla protein OS=Mus musculus GN=Mgp PE=3 SV=1//3.06061e-57
gene16048	213.213	420.646	-0.98031	4.8e-11	6.15e-10	--	sp|Q61599|GDIR2_MOUSE Rho GDP-dissociation inhibitor 2 OS=Mus musculus GN=Arhgdib PE=2 SV=3//2.4715e-142
gene1605	2298.17	1533.23	0.58392	1.32e-16	2.53e-15	--	sp|Q91XA8|KLD8A_MOUSE Kelch domain-containing protein 8A OS=Mus musculus GN=Klhdc8a PE=2 SV=1//0
gene1606	1067.9	698.188	0.61308	7.86e-11	9.91e-10	--	sp|Q8BZN4|NUAK2_MOUSE NUAK family SNF1-like kinase 2 OS=Mus musculus GN=Nuak2 PE=1 SV=2//0
gene1607	35.3767	12.8172	1.4647	0.0076746	0.032797	--	-//-
gene1609	587.716	1032.97	-0.81361	9.66e-17	1.87e-15	--	sp|Q80W04|TMCC2_MOUSE Transmembrane and coiled-coil domains protein 2 OS=Mus musculus GN=Tmcc2 PE=1 SV=1//2.21159e-33
gene1610	645.81	809.523	-0.32596	0.0013584	0.0069675	--	sp|Q6XUX1|DUSTY_MOUSE Dual serine/threonine and tyrosine protein kinase OS=Mus musculus GN=Dstyk PE=1 SV=1//0
gene16103	96.9133	52.8575	0.87459	0.0035933	0.016711	--	sp|Q3TMV7|PYRD1_MOUSE Pyridine nucleotide-disulfide oxidoreductase domain-containing protein 1 OS=Mus musculus GN=Pyroxd1 PE=2 SV=1//0
gene16105	2023.8	1658.54	0.28715	5.56e-05	0.00036243	--	sp|Q9CR60|GOT1B_MOUSE Vesicle transport protein GOT1B OS=Mus musculus GN=Golt1b PE=2 SV=1//7.13661e-57
gene16108	656.012	1124.25	-0.77717	5.06e-16	9.41e-15	--	sp|P16125|LDHB_MOUSE L-lactate dehydrogenase B chain OS=Mus musculus GN=Ldhb PE=1 SV=2//0
gene1614	14.5335	82.4864	-2.5048	0.00020631	0.0012346	--	sp|O94856|NFASC_HUMAN Neurofascin OS=Homo sapiens GN=NFASC PE=1 SV=4//1.06972e-09
gene16144	1411.86	799.512	0.82041	0.0074182	0.031856	--	sp|P24288|BCAT1_MOUSE Branched-chain-amino-acid aminotransferase, cytosolic OS=Mus musculus GN=Bcat1 PE=2 SV=2//0
gene16151	780.567	375.799	1.0546	6.61e-13	9.95e-12	--	sp|P08644|RASK_RAT GTPase KRas OS=Rattus norvegicus GN=Kras PE=1 SV=3//1.9215e-116
gene16163	3081.63	4674.39	-0.60108	1.15e-25	3.54e-24	--	sp|Q8CJ96|RASF8_MOUSE Ras association domain-containing protein 8 OS=Mus musculus GN=Rassf8 PE=2 SV=1//0
gene16165	15.5165	83.0542	-2.4202	1.53e-09	1.7e-08	--	sp|Q99PV5|BHE41_MOUSE Class E basic helix-loop-helix protein 41 OS=Mus musculus GN=Bhlhe41 PE=1 SV=1//1.207e-180
gene16177	364.391	253.933	0.52104	0.00049449	0.0027631	--	sp|Q5R561|FGOP2_PONAB FGFR1 oncogene partner 2 homolog OS=Pongo abelii GN=FGFR1OP2 PE=2 SV=1//1.39246e-140
gene16265	366.772	461.202	-0.33051	0.011288	0.046224	--	sp|Q3U1J1|TFPT_MOUSE TCF3 fusion partner homolog OS=Mus musculus GN=Tfpt PE=2 SV=1//5.01822e-162
gene16274	15303.2	11536.7	0.40761	8.5e-17	1.65e-15	--	sp|P29314|RS9_RAT 40S ribosomal protein S9 OS=Rattus norvegicus GN=Rps9 PE=1 SV=4//6.68989e-17
gene1628	1730.23	2628.61	-0.60333	4.35e-19	1e-17	--	sp|Q8BFW3|PR15B_MOUSE Protein phosphatase 1 regulatory subunit 15B OS=Mus musculus GN=Ppp1r15b PE=1 SV=1//0
gene1629	15.029	42.0975	-1.486	0.0029973	0.014171	--	sp|Q7TQG1|PKHA6_MOUSE Pleckstrin homology domain-containing family A member 6 OS=Mus musculus GN=Plekha6 PE=1 SV=1//0
gene16293	273.311	359.133	-0.39397	0.0076276	0.032629	--	sp|Q9Z0X0|BORG3_MOUSE Cdc42 effector protein 5 OS=Mus musculus GN=Cdc42ep5 PE=1 SV=2//1.55849e-67
gene16301	247.567	889.421	-1.845	4.25e-54	3.23e-52	--	sp|Q8CEE7|RDH13_MOUSE Retinol dehydrogenase 13 OS=Mus musculus GN=Rdh13 PE=2 SV=1//0
gene16307	15.9901	46.7275	-1.5471	0.0012254	0.0063529	--	sp|Q3UYV8|DAAF3_MOUSE Dynein assembly factor 3, axonemal OS=Mus musculus GN=Dnaaf3 PE=2 SV=1//0
gene16308	31.9841	102.09	-1.6744	2.99e-07	2.63e-06	--	sp|Q9R0N5|SYT5_MOUSE Synaptotagmin-5 OS=Mus musculus GN=Syt5 PE=1 SV=1//0
gene16320	535.812	933.899	-0.80154	8.43e-12	1.16e-10	--	sp|Q80ZN9|CX6B2_MOUSE Cytochrome c oxidase subunit 6B2 OS=Mus musculus GN=Cox6b2 PE=2 SV=1//3.38992e-59
gene16324	182.678	89.2206	1.0339	4.17e-06	3.2e-05	--	sp|A9JSM3|TM238_MOUSE Transmembrane protein 238 OS=Mus musculus GN=Tmem238 PE=2 SV=1//2.1063e-69
gene16325	19518.5	15101	0.3702	6.49e-12	9e-11	--	sp|P41105|RL28_MOUSE 60S ribosomal protein L28 OS=Mus musculus GN=Rpl28 PE=1 SV=2//2.63929e-79
gene16326	1964.92	2245.27	-0.19242	0.0069136	0.029986	--	sp|Q921J4|UBE2S_MOUSE Ubiquitin-conjugating enzyme E2 S OS=Mus musculus GN=Ube2s PE=2 SV=1//1.10435e-135
gene16335	133.193	250.387	-0.91064	2.76e-06	2.18e-05	--	sp|Q8BVG8|NAT14_MOUSE N-acetyltransferase 14 OS=Mus musculus GN=Nat14 PE=2 SV=1//1.27926e-49
gene16340	421.068	685.183	-0.70244	9.84e-10	1.12e-08	--	sp|Q9WTJ4|FIZ1_MOUSE Flt3-interacting zinc finger protein 1 OS=Mus musculus GN=Fiz1 PE=1 SV=1//3.26916e-159
gene16350	4911.26	4321.6	0.18453	0.00077225	0.0041565	--	sp|P26369|U2AF2_MOUSE Splicing factor U2AF 65 kDa subunit OS=Mus musculus GN=U2af2 PE=1 SV=3//0
gene16351	1617.78	2256.21	-0.47988	7.81e-12	1.07e-10	--	sp|Q80VP1|EPN1_MOUSE Epsin-1 OS=Mus musculus GN=Epn1 PE=1 SV=3//0
gene1638	3711.4	3061.46	0.27774	2.77e-06	2.18e-05	--	sp|Q6NZF1|ZC11A_MOUSE Zinc finger CCCH domain-containing protein 11A OS=Mus musculus GN=Zc3h11a PE=2 SV=1//0
gene16389	227.773	360.159	-0.66104	1.59e-05	0.000113	--	sp|Q8N0Y2|ZN444_HUMAN Zinc finger protein 444 OS=Homo sapiens GN=ZNF444 PE=1 SV=1//1.76832e-154
gene1639	1893.8	1482.54	0.35321	0.0012837	0.0066241	--	sp|D2EAC2|ZBED6_MOUSE Zinc finger BED domain-containing protein 6 OS=Mus musculus GN=Zbed6 PE=1 SV=1//0
gene1641	966.574	1131.4	-0.22715	0.0094072	0.039256	--	sp|Q64542|AT2B4_RAT Plasma membrane calcium-transporting ATPase 4 OS=Rattus norvegicus GN=Atp2b4 PE=2 SV=1//1.52125e-26
gene16429	1676.98	1238.64	0.43711	1.7e-08	1.7e-07	--	sp|P51793|CLCN4_HUMAN H(+)/Cl(-) exchange transporter 4 OS=Homo sapiens GN=CLCN4 PE=1 SV=2//0
gene1647	821.209	433.442	0.92191	4.37e-17	8.66e-16	--	sp|Q9JK53|PRELP_MOUSE Prolargin OS=Mus musculus GN=Prelp PE=1 SV=2//0
gene1652	5522.67	4386.6	0.33226	7.84e-10	8.99e-09	--	sp|Q04211|BTG2_MOUSE Protein BTG2 OS=Mus musculus GN=Btg2 PE=1 SV=1//2.11057e-104
gene1658	87.205	26.65	1.7103	1.7e-06	1.37e-05	--	sp|Q61362|CH3L1_MOUSE Chitinase-3-like protein 1 OS=Mus musculus GN=Chi3l1 PE=1 SV=3//9.72325e-07
gene16641	294.097	220.57	0.41505	0.01087	0.044703	--	sp|Q6GQR8|ZN329_MOUSE Zinc finger protein 329 OS=Mus musculus GN=Znf329 PE=2 SV=2//0
gene16642	405.531	240.137	0.75596	2.77e-07	2.44e-06	--	sp|Q923B3|NRIF1_MOUSE Neurotrophin receptor-interacting factor 1 OS=Mus musculus GN=Nrif1 PE=1 SV=3//0
gene16647	12994	11321.9	0.19874	0.00021231	0.0012678	--	sp|P97461|RS5_MOUSE 40S ribosomal protein S5 OS=Mus musculus GN=Rps5 PE=1 SV=3//3.09406e-149
gene16648	15.9861	51.2794	-1.6816	0.0002905	0.0016936	--	sp|Q9D7D1|RN225_MOUSE RING finger protein 225 OS=Mus musculus GN=Rnf225 PE=2 SV=1//3.58911e-137
gene16656	3341.36	2697.77	0.30867	4.38e-07	3.78e-06	--	sp|Q62318|TIF1B_MOUSE Transcription intermediary factor 1-beta OS=Mus musculus GN=Trim28 PE=1 SV=3//0
gene1667	1089.68	863.901	0.33496	0.00020274	0.0012161	--	sp|Q9DB73|NB5R1_MOUSE NADH-cytochrome b5 reductase 1 OS=Mus musculus GN=Cyb5r1 PE=2 SV=1//0
gene16671	135.679	238.538	-0.81403	1.92e-05	0.00013492	--	sp|Q6DI92|CS068_MOUSE Uncharacterized protein C19orf68 homolog OS=Mus musculus PE=2 SV=2//0
gene1670	798.572	588.494	0.44039	2.27e-05	0.00015716	--	sp|Q91X96|MSS4_MOUSE Guanine nucleotide exchange factor MSS4 OS=Mus musculus GN=Rabif PE=2 SV=1//7.74664e-81
gene16761	2580.64	3535.3	-0.4541	1.61e-08	1.61e-07	--	sp|P63301|SELW_RAT Selenoprotein W OS=Rattus norvegicus GN=Sepw1 PE=1 SV=3//2.07668e-41
gene16762	2028.78	2451.98	-0.27333	4.3e-05	0.00028502	--	sp|Q9NZM5|GSCR2_HUMAN Glioma tumor suppressor candidate region gene 2 protein OS=Homo sapiens GN=GLTSCR2 PE=1 SV=2//0
gene16765	10908.4	8466.97	0.36553	2.54e-14	4.23e-13	--	sp|Q8BH64|EHD2_MOUSE EH domain-containing protein 2 OS=Mus musculus GN=Ehd2 PE=1 SV=1//0
gene16766	396.399	277.032	0.5169	0.0003228	0.0018644	--	sp|Q9NZM4|GSCR1_HUMAN Glioma tumor suppressor candidate region gene 1 protein OS=Homo sapiens GN=GLTSCR1 PE=1 SV=2//0
gene1677	1921.12	2455.45	-0.35404	1.43e-07	1.29e-06	--	sp|Q8BG95|MYPT2_MOUSE Protein phosphatase 1 regulatory subunit 12B OS=Mus musculus GN=Ppp1r12b PE=1 SV=2//0
gene16770	2988.08	3787.8	-0.34214	7.76e-09	8.06e-08	--	sp|Q9DB05|SNAA_MOUSE Alpha-soluble NSF attachment protein OS=Mus musculus GN=Napa PE=1 SV=1//0
gene16771	150.172	214.331	-0.51322	0.0075082	0.032199	--	sp|Q8VCX6|KPTN_MOUSE Kaptin OS=Mus musculus GN=Kptn PE=2 SV=1//0
gene16773	381.851	550.923	-0.52884	1.89e-05	0.00013253	--	sp|P97368|MEIS3_MOUSE Homeobox protein Meis3 OS=Mus musculus GN=Meis3 PE=2 SV=2//0
gene16776	34.8952	82.5647	-1.2425	0.00028224	0.0016494	--	sp|P30993|C5AR1_MOUSE C5a anaphylatoxin chemotactic receptor 1 OS=Mus musculus GN=C5ar1 PE=1 SV=2//0
gene16777	544.113	423.599	0.36121	0.0030163	0.014253	--	sp|C9JVW0|INAM1_HUMAN Putative transmembrane protein INAFM1 OS=Homo sapiens GN=INAFM1 PE=4 SV=1//1.46269e-08
gene16778	1141.5	830.715	0.4585	3.36e-07	2.94e-06	--	sp|Q8VC31|CCDC9_MOUSE Coiled-coil domain-containing protein 9 OS=Mus musculus GN=Ccdc9 PE=2 SV=1//0
gene16783	22.7713	60.9977	-1.4215	0.00051379	0.0028615	--	sp|P97459|NPAS1_MOUSE Neuronal PAS domain-containing protein 1 OS=Mus musculus GN=Npas1 PE=1 SV=1//0
gene16784	1873.03	1566.46	0.25787	0.0004087	0.0023166	--	sp|Q91YM2|RHG35_MOUSE Rho GTPase-activating protein 35 OS=Mus musculus GN=Arhgap35 PE=1 SV=3//0
gene16794	3525.89	1052	1.7448	3.31e-139	1.18e-136	--	sp|P51912|AAAT_MOUSE Neutral amino acid transporter B(0) OS=Mus musculus GN=Slc1a5 PE=1 SV=2//0
gene1680	5850.27	9929.53	-0.76322	2.28e-42	1.26e-40	--	sp|Q3UVD5|LGR6_MOUSE Leucine-rich repeat-containing G-protein coupled receptor 6 OS=Mus musculus GN=Lgr6 PE=2 SV=1//0
gene16808	306.694	610.915	-0.99417	2.9e-15	5.15e-14	--	sp|D3YZV8|CCDC8_MOUSE Coiled-coil domain-containing protein 8 homolog OS=Mus musculus GN=Ccdc8 PE=3 SV=2//4.04764e-78
gene1683	2223.98	2820.81	-0.34296	1e-07	9.22e-07	--	sp|Q8VEH3|ARL8A_MOUSE ADP-ribosylation factor-like protein 8A OS=Mus musculus GN=Arl8a PE=2 SV=1//2.1024e-126
gene16851	0.971033	20.0097	-4.365	6.54e-05	0.00042213	--	sp|Q3UKK2|CEAM5_MOUSE Carcinoembryonic antigen-related cell adhesion molecule 5 OS=Mus musculus GN=Ceacam5 PE=2 SV=1//1.37442e-78
gene16855	4.36165	47.7014	-3.4511	1.49e-08	1.5e-07	--	sp|Q63111|CEAM3_RAT Carcinoembryonic antigen-related cell adhesion molecule 3 OS=Rattus norvegicus GN=Ceacam3 PE=2 SV=1//2.1291e-111
gene16866	605.156	879.223	-0.53892	9.61e-08	8.87e-07	--	sp|Q8R3Y8|I2BP1_MOUSE Interferon regulatory factor 2-binding protein 1 OS=Mus musculus GN=Irf2bp1 PE=1 SV=2//0
gene1687	56.6855	16.4161	1.7879	6.95e-05	0.00044682	--	sp|Q3UPW2|ELF3_MOUSE ETS-related transcription factor Elf-3 OS=Mus musculus GN=Elf3 PE=1 SV=1//0
gene16871	5279.56	9791.09	-0.89105	2.81e-70	3.08e-68	--	sp|P54265|DMPK_MOUSE Myotonin-protein kinase OS=Mus musculus GN=Dmpk PE=1 SV=1//0
gene16873	450.173	246.257	0.87032	1.03e-09	1.17e-08	--	sp|P70178|SIX5_MOUSE Homeobox protein SIX5 OS=Mus musculus GN=Six5 PE=1 SV=2//0
gene16875	214.214	377.226	-0.81637	0.0002756	0.0016141	--	sp|Q8BG80|FBX46_MOUSE F-box only protein 46 OS=Mus musculus GN=Fbxo46 PE=2 SV=1//0
gene16878	6.30372	95.4758	-3.9209	5.94e-18	1.26e-16	--	sp|Q0P543|GIPR_MOUSE Gastric inhibitory polypeptide receptor OS=Mus musculus GN=Gipr PE=2 SV=2//0
gene16879	1313.55	1775.71	-0.43493	9.64e-09	9.89e-08	--	sp|Q7TNG5|EMAL2_MOUSE Echinoderm microtubule-associated protein-like 2 OS=Mus musculus GN=Eml2 PE=2 SV=1//7.58236e-26
gene16886	373.114	607.952	-0.70434	6.35e-09	6.65e-08	--	sp|O70622|RTN2_MOUSE Reticulon-2 OS=Mus musculus GN=Rtn2 PE=1 SV=1//0
gene16888	117.715	176.447	-0.58394	0.0062243	0.027298	--	sp|P13346|FOSB_MOUSE Protein fosB OS=Mus musculus GN=Fosb PE=2 SV=1//8.35709e-144
gene16891	1228.2	1557.41	-0.3426	1.31e-05	9.47e-05	--	sp|Q5I1X5|IASPP_MOUSE RelA-associated inhibitor OS=Mus musculus GN=Ppp1r13l PE=1 SV=1//0
gene16894	53.7724	120.011	-1.1582	3.61e-05	0.00024236	--	sp|Q91W40|KLC3_MOUSE Kinesin light chain 3 OS=Mus musculus GN=Klc3 PE=1 SV=1//2.93059e-06
gene16898	813.133	1160.22	-0.51283	9.18e-08	8.49e-07	--	sp|Q8CIP4|MARK4_MOUSE MAP/microtubule affinity-regulating kinase 4 OS=Mus musculus GN=Mark4 PE=1 SV=1//0
gene16901	1102.77	1346.46	-0.28803	0.001008	0.0052933	--	sp|Q78XR0|TPC6A_MOUSE Trafficking protein particle complex subunit 6A OS=Mus musculus GN=Trappc6a PE=2 SV=1//3.57925e-112
gene16905	25.6744	56.4146	-1.1357	0.0055636	0.024727	--	sp|Q8WUU4|ZN296_HUMAN Zinc finger protein 296 OS=Homo sapiens GN=ZNF296 PE=2 SV=1//1.90622e-145
gene16914	1878.56	2379.85	-0.34124	5.01e-07	4.3e-06	--	sp|Q9QYA2|TOM40_MOUSE Mitochondrial import receptor subunit TOM40 homolog OS=Mus musculus GN=Tomm40 PE=1 SV=3//0
gene16918	1700.2	2854.74	-0.74766	4.98e-29	1.78e-27	--	sp|Q9R069|BCAM_MOUSE Basal cell adhesion molecule OS=Mus musculus GN=Bcam PE=2 SV=1//0
gene1692	2386.74	5139.46	-1.1066	1.03e-79	1.49e-77	--	sp|Q8BVA4|LMOD1_MOUSE Leiomodin-1 OS=Mus musculus GN=Lmod1 PE=2 SV=1//0
gene16926	3693.97	6549.18	-0.82614	1.01e-52	7.49e-51	--	sp|Q92692|PVRL2_HUMAN Nectin-2 OS=Homo sapiens GN=PVRL2 PE=1 SV=1//2.3007e-77
gene1693	328.956	487.352	-0.56707	1.61e-05	0.00011442	--	sp|Q8CA71|SHSA4_MOUSE Protein shisa-4 OS=Mus musculus GN=Shisa4 PE=2 SV=1//8.12713e-89
gene1694	1619.18	1896.87	-0.22835	0.0015899	0.0080223	--	sp|Q91YE6|IPO9_MOUSE Importin-9 OS=Mus musculus GN=Ipo9 PE=1 SV=3//1.95424e-11
gene1700	24145.4	44589.5	-0.88496	1.94e-67	2.04e-65	--	sp|P97315|CSRP1_MOUSE Cysteine and glycine-rich protein 1 OS=Mus musculus GN=Csrp1 PE=1 SV=3//5.99145e-99
gene1707	1337.7	1027.79	0.38021	5.39e-06	4.09e-05	--	sp|Q9CR23|TMEM9_MOUSE Transmembrane protein 9 OS=Mus musculus GN=Tmem9 PE=2 SV=1//1.68089e-115
gene1711	265.471	641.753	-1.2735	2.42e-23	6.78e-22	--	sp|Q9QXL1|KI21B_MOUSE Kinesin-like protein KIF21B OS=Mus musculus GN=Kif21b PE=1 SV=2//0
gene17133	562.587	1376.29	-1.2906	3.11e-44	1.84e-42	--	sp|P35456|UPAR_MOUSE Urokinase plasminogen activator surface receptor OS=Mus musculus GN=Plaur PE=1 SV=1//0
gene17134	1572.74	5294.79	-1.7513	1.16e-162	5.31e-160	--	sp|Q8R464|CADM4_MOUSE Cell adhesion molecule 4 OS=Mus musculus GN=Cadm4 PE=1 SV=1//0
gene17136	789.768	2161.03	-1.4522	7.14e-75	9.21e-73	--	sp|Q8VIM9|IRGQ_MOUSE Immunity-related GTPase family Q protein OS=Mus musculus GN=Irgq PE=2 SV=1//0
gene17140	614.353	1081.65	-0.81609	2.17e-17	4.39e-16	--	sp|Q9DCM0|ETHE1_MOUSE Persulfide dioxygenase ETHE1, mitochondrial OS=Mus musculus GN=Ethe1 PE=1 SV=2//8.67238e-175
gene17150	34.8872	516.127	-3.887	2.22e-86	3.63e-84	--	sp|Q8R2S8|CD177_MOUSE CD177 antigen OS=Mus musculus GN=Cd177 PE=2 SV=1//0
gene17159	19846.7	17070.9	0.21736	0.0016958	0.008492	--	sp|P17074|RS19_RAT 40S ribosomal protein S19 OS=Rattus norvegicus GN=Rps19 PE=2 SV=3//3.8298e-101
gene17168	134.724	207.258	-0.62143	0.0017234	0.0086217	--	sp|Q63273|GRIK5_RAT Glutamate receptor ionotropic, kainate 5 OS=Rattus norvegicus GN=Grik5 PE=1 SV=1//0
gene17169	396.307	546.413	-0.46337	0.00016698	0.001013	--	sp|Q8BY46|ZN574_MOUSE Zinc finger protein 574 OS=Mus musculus GN=Znf574 PE=2 SV=1//0
gene17173	147.313	223.533	-0.6016	0.0053275	0.023822	--	sp|Q8QZV0|DEDD2_MOUSE DNA-binding death effector domain-containing protein 2 OS=Mus musculus GN=Dedd2 PE=2 SV=1//8.4256e-142
gene17176	754.356	927.034	-0.29738	0.0019097	0.0094554	--	sp|Q2NL51|GSK3A_MOUSE Glycogen synthase kinase-3 alpha OS=Mus musculus GN=Gsk3a PE=1 SV=2//0
gene17181	703.003	944.153	-0.42549	1.09e-05	7.94e-05	--	sp|Q61205|PA1B3_MOUSE Platelet-activating factor acetylhydrolase IB subunit gamma OS=Mus musculus GN=Pafah1b3 PE=1 SV=1//6.31403e-157
gene17184	2023.38	5062.7	-1.3231	3.27e-108	7.68e-106	--	sp|P60882|MEGF8_MOUSE Multiple epidermal growth factor-like domains protein 8 OS=Mus musculus GN=Megf8 PE=2 SV=2//0
gene17202	399.278	688.532	-0.78613	1.27e-11	1.72e-10	--	sp|Q8R3I9|B3GN8_MOUSE UDP-GlcNAc:betaGal beta-1,3-N-acetylglucosaminyltransferase 8 OS=Mus musculus GN=B3gnt8 PE=1 SV=1//0
gene17207	1078.62	1255.55	-0.21913	0.011873	0.048276	--	sp|P04202|TGFB1_MOUSE Transforming growth factor beta-1 OS=Mus musculus GN=Tgfb1 PE=1 SV=1//0
gene17209	2867.91	2407.95	0.25219	7.25e-05	0.00046481	--	sp|Q8VDM6|HNRL1_MOUSE Heterogeneous nuclear ribonucleoprotein U-like protein 1 OS=Mus musculus GN=Hnrnpul1 PE=1 SV=1//1.82899e-06
gene17210	13568.8	29678.3	-1.1291	3.14e-141	1.16e-138	--	sp|Q00993|UFO_MOUSE Tyrosine-protein kinase receptor UFO OS=Mus musculus GN=Axl PE=1 SV=2//0
gene17212	165.663	337.035	-1.0246	7.55e-10	8.67e-09	--	sp|Q9DBX6|CP2S1_MOUSE Cytochrome P450 2S1 OS=Mus musculus GN=Cyp2s1 PE=2 SV=1//0
gene17246	1814.17	1584.6	0.19519	0.0077299	0.033012	--	sp|Q91YE2|EGLN2_MOUSE Egl nine homolog 2 OS=Mus musculus GN=Egln2 PE=2 SV=2//0
gene17251	167.655	248.241	-0.56625	0.0016767	0.0084031	--	sp|A6QQD2|CS054_BOVIN UPF0692 protein C19orf54 homolog OS=Bos taurus PE=2 SV=3//1.80185e-143
gene17253	373.05	855.297	-1.1971	7.49e-27	2.43e-25	--	sp|Q7TS72|IP3KC_MOUSE Inositol-trisphosphate 3-kinase C OS=Mus musculus GN=Itpkc PE=1 SV=1//0
gene17254	406.501	802.288	-0.98086	1.37e-18	3.04e-17	--	sp|Q566J8|ADCK4_MOUSE AarF domain-containing protein kinase 4 OS=Mus musculus GN=Adck4 PE=2 SV=1//0
gene17261	576.137	977.673	-0.76294	1.78e-14	2.99e-13	--	sp|Q923D2|BLVRB_MOUSE Flavin reductase (NADPH) OS=Mus musculus GN=Blvrb PE=2 SV=3//1.05153e-137
gene17263	214.154	133.933	0.67714	0.0005877	0.0032428	--	sp|Q9ERC3|SRTD3_MOUSE SERTA domain-containing protein 3 OS=Mus musculus GN=Sertad3 PE=2 SV=1//7.23605e-99
gene17265	927.425	1645.88	-0.82756	3.73e-24	1.07e-22	--	sp|Q9JL10|SRTD1_MOUSE SERTA domain-containing protein 1 OS=Mus musculus GN=Sertad1 PE=1 SV=1//6.4801e-92
gene17280	234.994	150.422	0.64361	0.00058722	0.0032409	--	sp|P16374|ZFP60_MOUSE Zinc finger protein 60 OS=Mus musculus GN=Zfp60 PE=2 SV=2//2.49893e-141
gene17283	105.641	51.1959	1.0451	0.011647	0.047493	--	sp|P16374|ZFP60_MOUSE Zinc finger protein 60 OS=Mus musculus GN=Zfp60 PE=2 SV=2//2.34709e-06
gene17298	60.0881	149.255	-1.3126	3.31e-07	2.9e-06	--	sp|Q9Y6R7|FCGBP_HUMAN IgGFc-binding protein OS=Homo sapiens GN=FCGBP PE=1 SV=3//0
gene17301	1549	1321.62	0.22903	0.0032069	0.01507	--	sp|P35550|FBRL_MOUSE rRNA 2&apos;-O-methyltransferase fibrillarin OS=Mus musculus GN=Fbl PE=2 SV=2//5.37535e-177
gene17309	583.41	896.124	-0.61919	9.74e-10	1.11e-08	--	sp|Q9D880|TIM50_MOUSE Mitochondrial import inner membrane translocase subunit TIM50 OS=Mus musculus GN=Timm50 PE=1 SV=1//0
gene17311	17206.7	13520.1	0.34786	1.32e-07	1.2e-06	--	sp|P62250|RS16_RAT 40S ribosomal protein S16 OS=Rattus norvegicus GN=Rps16 PE=1 SV=2//5.87624e-101
gene17313	1640.57	2106.15	-0.36041	3.57e-07	3.12e-06	--	sp|Q6KAU7|PKHG2_MOUSE Pleckstrin homology domain-containing family G member 2 OS=Mus musculus GN=Plekhg2 PE=2 SV=2//9.24499e-15
gene17316	514.047	645.357	-0.3282	0.0034445	0.01608	--	sp|Q9DB91|MED29_MOUSE Mediator of RNA polymerase II transcription subunit 29 OS=Mus musculus GN=Med29 PE=2 SV=1//4.49383e-86
gene17317	1428.29	1749.12	-0.29234	9.78e-05	0.00061263	--	sp|Q4V886|PAF1_RAT RNA polymerase II-associated factor 1 homolog OS=Rattus norvegicus GN=Paf1 PE=2 SV=1//0
gene17332	119.701	259.1	-1.1141	5.54e-09	5.84e-08	--	sp|Q6DIA9|FBX27_MOUSE F-box only protein 27 OS=Mus musculus GN=Fbxo27 PE=2 SV=1//5.10606e-167
gene17337	536.351	683.866	-0.35054	0.0014016	0.0071648	--	sp|Q60778|IKBB_MOUSE NF-kappa-B inhibitor beta OS=Mus musculus GN=Nfkbib PE=1 SV=2//0
gene17338	648.753	1164.11	-0.84349	2.13e-19	4.96e-18	--	sp|Q8VDQ8|SIR2_MOUSE NAD-dependent protein deacetylase sirtuin-2 OS=Mus musculus GN=Sirt2 PE=1 SV=2//0
gene17342	5102.13	3847.08	0.40733	1.91e-13	2.98e-12	--	sp|Q8R081|HNRPL_MOUSE Heterogeneous nuclear ribonucleoprotein L OS=Mus musculus GN=Hnrnpl PE=1 SV=2//0
gene17343	1086.81	887.41	0.29243	0.0011305	0.0058941	--	sp|O35459|ECH1_MOUSE Delta(3,5)-Delta(2,4)-dienoyl-CoA isomerase, mitochondrial OS=Mus musculus GN=Ech1 PE=1 SV=1//0
gene17348	19616.2	25929.6	-0.40255	4.9e-20	1.19e-18	--	sp|P57780|ACTN4_MOUSE Alpha-actinin-4 OS=Mus musculus GN=Actn4 PE=1 SV=1//0
gene17360	7385.57	10425.6	-0.49734	1.52e-24	4.47e-23	--	sp|Q9CX56|PSMD8_MOUSE 26S proteasome non-ATPase regulatory subunit 8 OS=Mus musculus GN=Psmd8 PE=1 SV=2//0
gene17367	264.592	516.085	-0.96384	1.07e-12	1.58e-11	--	sp|Q91VC7|PP14A_MOUSE Protein phosphatase 1 regulatory subunit 14A OS=Mus musculus GN=Ppp1r14a PE=2 SV=1//3.12047e-60
gene17368	140.058	466.337	-1.7353	2.97e-28	1.03e-26	--	sp|P56163|DPF1_RAT Zinc finger protein neuro-d4 OS=Rattus norvegicus GN=Dpf1 PE=2 SV=1//0
gene17369	1219.03	3599.21	-1.5619	7.07e-42	3.87e-40	--	sp|O60292|SI1L3_HUMAN Signal-induced proliferation-associated 1-like protein 3 OS=Homo sapiens GN=SIPA1L3 PE=1 SV=3//0
gene17390	402.644	1012.23	-1.33	2.18e-36	1.02e-34	--	sp|Q8N9K5|ZN565_HUMAN Zinc finger protein 565 OS=Homo sapiens GN=ZNF565 PE=2 SV=2//2.66887e-69
gene17394	1129.88	827.512	0.44931	6.26e-07	5.31e-06	--	sp|Q62513|ZN260_MOUSE Zinc finger protein 260 OS=Mus musculus GN=Znf260 PE=1 SV=1//3.58724e-85
gene17397	1705.94	1258.92	0.43838	1.23e-08	1.24e-07	--	sp|Q8BQN6|OZF_MOUSE Zinc finger protein OZF OS=Mus musculus GN=Znf146 PE=2 SV=2//0
gene17399	16.4756	80.6222	-2.2908	1.61e-05	0.00011442	--	sp|P56392|CX7A1_MOUSE Cytochrome c oxidase subunit 7A1, mitochondrial OS=Mus musculus GN=Cox7a1 PE=3 SV=1//1.84762e-53
gene17400	10997	7684.18	0.51714	9.57e-27	3.09e-25	--	sp|O88456|CPNS1_MOUSE Calpain small subunit 1 OS=Mus musculus GN=Capns1 PE=2 SV=1//1.72467e-145
gene17408	874.554	1208.38	-0.46645	1.11e-07	1.01e-06	--	sp|B9EHT4|CLIP3_MOUSE CAP-Gly domain-containing linker protein 3 OS=Mus musculus GN=Clip3 PE=1 SV=1//0
gene1742	2159.97	1105.42	0.96642	1.01e-37	4.89e-36	--	sp|Q9ES74|NEK7_MOUSE Serine/threonine-protein kinase Nek7 OS=Mus musculus GN=Nek7 PE=2 SV=1//0
gene17420	1261.17	2400.2	-0.92839	7.04e-38	3.43e-36	--	sp|Q03157|APLP1_MOUSE Amyloid-like protein 1 OS=Mus musculus GN=Aplp1 PE=1 SV=1//0
gene17428	163.773	95.9184	0.77182	0.00071019	0.003853	--	sp|Q80YF9|RHG33_MOUSE Rho GTPase-activating protein 33 OS=Mus musculus GN=Arhgap33 PE=1 SV=1//0
gene17430	303.767	139.521	1.1225	2.72e-10	3.27e-09	--	sp|Q5EBG6|HSPB6_MOUSE Heat shock protein beta-6 OS=Mus musculus GN=Hspb6 PE=2 SV=1//3.01881e-46
gene17443	1562.22	2381.29	-0.60815	3.09e-18	6.73e-17	--	sp|Q0P5L0|RBM42_BOVIN RNA-binding protein 42 OS=Bos taurus GN=RBM42 PE=2 SV=1//1.09529e-33
gene17448	1170.11	813.33	0.52473	5.01e-09	5.31e-08	--	sp|Q9CQG6|TM147_MOUSE Transmembrane protein 147 OS=Mus musculus GN=Tmem147 PE=2 SV=1//8.76675e-163
gene17450	3777.66	945.596	1.9982	1.01e-62	9.45e-61	--	sp|Q8CIT9|SBSN_MOUSE Suprabasin OS=Mus musculus GN=Sbsn PE=2 SV=1//0
gene17451	24.7154	6.68207	1.887	0.0073323	0.031561	--	sp|Q6P253|DMKN_MOUSE Dermokine OS=Mus musculus GN=Dmkn PE=2 SV=2//4.9768e-82
gene17463	1708.17	1201.97	0.50705	4.32e-05	0.00028608	--	sp|Q63665|USF2_RAT Upstream stimulatory factor 2 OS=Rattus norvegicus GN=Usf2 PE=1 SV=2//0
gene17468	2518.98	1222.32	1.0432	1.3e-47	8.34e-46	--	sp|P97808|FXYD5_MOUSE FXYD domain-containing ion transport regulator 5 OS=Mus musculus GN=Fxyd5 PE=2 SV=3//9.97309e-111
gene17476	299.415	532.569	-0.83082	2.3e-10	2.78e-09	--	sp|P97952|SCN1B_MOUSE Sodium channel subunit beta-1 OS=Mus musculus GN=Scn1b PE=2 SV=1//2.73884e-116
gene1757	724.885	568.396	0.35086	0.0010516	0.0055094	--	sp|Q811F1|ZBT41_MOUSE Zinc finger and BTB domain-containing protein 41 OS=Mus musculus GN=Zbtb41 PE=2 SV=4//0
gene17573	15150.4	17853.7	-0.23687	1.46e-07	1.33e-06	--	sp|P06745|G6PI_MOUSE Glucose-6-phosphate isomerase OS=Mus musculus GN=Gpi PE=1 SV=4//0
gene17576	1458.81	1221.01	0.25671	0.0066418	0.028975	--	sp|O15063|K0355_HUMAN Uncharacterized protein KIAA0355 OS=Homo sapiens GN=KIAA0355 PE=1 SV=2//0
gene17577	2513.25	1870.61	0.42605	2.52e-10	3.03e-09	--	sp|Q8K2F8|LS14A_MOUSE Protein LSM14 homolog A OS=Mus musculus GN=Lsm14a PE=1 SV=1//0
gene17583	749.081	441.63	0.76228	9e-12	1.23e-10	--	sp|Q8K0E1|KCD15_MOUSE BTB/POZ domain-containing protein KCTD15 OS=Mus musculus GN=Kctd15 PE=1 SV=1//0
gene17585	318.814	772.029	-1.2759	2.57e-27	8.49e-26	--	sp|Q8BQ86|CHST8_MOUSE Carbohydrate sulfotransferase 8 OS=Mus musculus GN=Chst8 PE=2 SV=1//0
gene1759	90.1161	30.7749	1.55	6.39e-06	4.79e-05	--	sp|Q8CJ27|ASPM_MOUSE Abnormal spindle-like microcephaly-associated protein homolog OS=Mus musculus GN=Aspm PE=2 SV=2//0
gene17590	808.701	1198.82	-0.56793	2.04e-10	2.48e-09	--	sp|P53568|CEBPG_MOUSE CCAAT/enhancer-binding protein gamma OS=Mus musculus GN=Cebpg PE=1 SV=1//2.27732e-69
gene17592	1750.16	2081.26	-0.24997	0.00037359	0.0021323	--	sp|P53566|CEBPA_MOUSE CCAAT/enhancer-binding protein alpha OS=Mus musculus GN=Cebpa PE=1 SV=2//2.97381e-120
gene17602	250.065	331.952	-0.40867	0.0077677	0.033162	--	sp|Q9DBM1|GPTC1_MOUSE G patch domain-containing protein 1 OS=Mus musculus GN=Gpatch1 PE=2 SV=1//0
gene17605	67.3488	117.438	-0.80218	0.0028879	0.013705	--	sp|Q9CZX2|CEP89_MOUSE Centrosomal protein of 89 kDa OS=Mus musculus GN=Cep89 PE=1 SV=1//0
gene17613	1206.52	929.008	0.37709	1.49e-05	0.00010659	--	sp|Q3UMR0|ANR27_MOUSE Ankyrin repeat domain-containing protein 27 OS=Mus musculus GN=Ankrd27 PE=1 SV=2//0
gene17614	849.808	671.012	0.3408	0.00064571	0.0035362	--	sp|P56812|PDCD5_MOUSE Programmed cell death protein 5 OS=Mus musculus GN=Pdcd5 PE=1 SV=3//2.22259e-67
gene17617	608.559	482.175	0.33584	0.0035993	0.016732	--	sp|Q6ZPY5|ZN507_MOUSE Zinc finger protein 507 OS=Mus musculus GN=Znf507 PE=2 SV=2//0
gene17630	78.4837	127.245	-0.69715	0.0062865	0.027545	--	-//-
gene17631	858.052	1208.57	-0.49416	2.13e-08	2.11e-07	--	sp|Q8CGV9|TSH3_MOUSE Teashirt homolog 3 OS=Mus musculus GN=Tshz3 PE=1 SV=2//0
gene17646	1237.53	820.637	0.59265	2.33e-11	3.06e-10	--	sp|Q3TLD5|RMP_MOUSE Unconventional prefoldin RPB5 interactor OS=Mus musculus GN=Uri1 PE=1 SV=2//0
gene17651	469.474	606.499	-0.36946	0.0014548	0.0073994	--	sp|Q8WUR0|CS012_MOUSE Protein C19orf12 homolog OS=Mus musculus PE=2 SV=1//9.99726e-60
gene17652	433.156	690.595	-0.67295	3.78e-09	4.05e-08	--	sp|Q3TB82|PKHF1_MOUSE Pleckstrin homology domain-containing family F member 1 OS=Mus musculus GN=Plekhf1 PE=2 SV=1//3.72908e-170
gene17688	39.2369	12.3173	1.6715	0.0017758	0.0088647	--	sp|O43345|ZN208_HUMAN Zinc finger protein 208 OS=Homo sapiens GN=ZNF208 PE=2 SV=2//0
gene17689	342.538	199.946	0.77666	1.2e-06	9.82e-06	--	sp|A8MQ14|ZN850_HUMAN Zinc finger protein 850 OS=Homo sapiens GN=ZNF850 PE=3 SV=2//7.61368e-77
gene1769	8214.73	1730.88	2.2467	0	0	--	sp|P06909|CFAH_MOUSE Complement factor H OS=Mus musculus GN=Cfh PE=1 SV=2//0
gene17743	156.002	257.954	-0.72555	6.14e-05	0.00039778	--	sp|A6NNF4|ZN726_HUMAN Zinc finger protein 726 OS=Homo sapiens GN=ZNF726 PE=2 SV=4//9.47579e-114
gene17770	515.516	392.47	0.39343	0.0016657	0.0083578	--	sp|Q9P2J8|ZN624_HUMAN Zinc finger protein 624 OS=Homo sapiens GN=ZNF624 PE=1 SV=3//7.79563e-63
gene17772	536.865	2145.44	-1.9986	1.91e-123	5.47e-121	--	sp|Q96RL6|SIG11_HUMAN Sialic acid-binding Ig-like lectin 11 OS=Homo sapiens GN=SIGLEC11 PE=1 SV=2//1.07521e-12
gene17777	1881.92	2284.21	-0.27949	4.39e-05	0.00029075	--	sp|Q9DCW4|ETFB_MOUSE Electron transfer flavoprotein subunit beta OS=Mus musculus GN=Etfb PE=1 SV=3//2.18497e-171
gene1778	562.96	766.753	-0.44573	2.48e-05	0.00017049	--	sp|Q8JZM7|CDC73_MOUSE Parafibromin OS=Mus musculus GN=Cdc73 PE=2 SV=1//0
gene17781	74.1481	193.441	-1.3834	1.46e-09	1.62e-08	--	sp|Q8HW98|IGLO5_MOUSE IgLON family member 5 OS=Mus musculus GN=Iglon5 PE=2 SV=2//0
gene17806	71.7405	4.10923	4.1258	4.66e-08	4.44e-07	--	sp|Q7JIG6|KLK15_SAGOE Kallikrein-15 OS=Saguinus oedipus GN=KLK15 PE=3 SV=1//2.57628e-136
gene17834	1187.09	970.569	0.29053	0.00080278	0.0043096	--	sp|P70213|FV1_MOUSE Friend virus susceptibility protein 1 OS=Mus musculus GN=Fv1 PE=4 SV=1//7.61304e-14
gene1784	1222.07	563.693	1.1163	5.36e-27	1.75e-25	--	sp|O08848|RO60_MOUSE 60 kDa SS-A/Ro ribonucleoprotein OS=Mus musculus GN=Trove2 PE=1 SV=1//0
gene17851	796.086	1048.68	-0.39757	1.64e-05	0.00011623	--	sp|Q9CR30|JOS2_MOUSE Josephin-2 OS=Mus musculus GN=Josd2 PE=2 SV=1//1.18086e-23
gene17858	237.449	331.889	-0.48308	0.0018408	0.0091553	--	sp|P52431|DPOD1_MOUSE DNA polymerase delta catalytic subunit OS=Mus musculus GN=Pold1 PE=1 SV=2//0
gene17864	459.773	1026.92	-1.1593	1.43e-29	5.21e-28	--	sp|Q01956|KCNC3_RAT Potassium voltage-gated channel subfamily C member 3 OS=Rattus norvegicus GN=Kcnc3 PE=2 SV=1//1.00356e-31
gene17865	195.759	386.71	-0.98217	2.36e-10	2.84e-09	--	sp|Q6URW6|MYH14_MOUSE Myosin-14 OS=Mus musculus GN=Myh14 PE=1 SV=1//0
gene1787	1231.18	578.255	1.0903	1.02e-30	3.9e-29	--	sp|O08849|RGS2_MOUSE Regulator of G-protein signaling 2 OS=Mus musculus GN=Rgs2 PE=2 SV=2//3.54248e-144
gene17877	2943.59	2322.78	0.34172	5.12e-07	4.39e-06	--	sp|Q9D1F4|AKTS1_MOUSE Proline-rich AKT1 substrate 1 OS=Mus musculus GN=Akt1s1 PE=1 SV=1//1.22837e-90
gene17882	118.242	180.54	-0.61058	0.0039181	0.018067	--	sp|Q3UYI6|FUZZY_MOUSE Protein fuzzy homolog OS=Mus musculus GN=Fuz PE=2 SV=2//0
gene17898	8291.91	6202.45	0.41887	2.22e-13	3.45e-12	--	sp|Q8BH97|RCN3_MOUSE Reticulocalbin-3 OS=Mus musculus GN=Rcn3 PE=2 SV=1//0
gene17899	1722.11	1324.02	0.37924	6.47e-07	5.47e-06	--	sp|Q61559|FCGRN_MOUSE IgG receptor FcRn large subunit p51 OS=Mus musculus GN=Fcgrt PE=1 SV=1//0
gene17901	13106.8	11387.2	0.20291	1.28e-05	9.26e-05	--	sp|P62282|RS11_RAT 40S ribosomal protein S11 OS=Rattus norvegicus GN=Rps11 PE=1 SV=3//1.16606e-112
gene17903	33414.4	25913.8	0.36675	1.65e-06	1.34e-05	--	sp|P19253|RL13A_MOUSE 60S ribosomal protein L13a OS=Mus musculus GN=Rpl13a PE=1 SV=4//6.81297e-133
gene17913	2.9051	29.2437	-3.3315	1.77e-05	0.00012504	--	sp|Q62634|VGLU1_RAT Vesicular glutamate transporter 1 OS=Rattus norvegicus GN=Slc17a7 PE=1 SV=1//0
gene17920	294.083	510.008	-0.7943	2.33e-09	2.55e-08	--	sp|P48301|TEAD2_MOUSE Transcriptional enhancer factor TEF-4 OS=Mus musculus GN=Tead2 PE=2 SV=1//0
gene17928	27.6125	82.0595	-1.5714	1.24e-05	8.99e-05	--	sp|Q91Z79|LIPA3_RAT Liprin-alpha-3 OS=Rattus norvegicus GN=Ppfia3 PE=1 SV=2//0
gene17935	931.721	1259.87	-0.4353	4.35e-07	3.76e-06	--	sp|Q9WTM5|RUVB2_MOUSE RuvB-like 2 OS=Mus musculus GN=Ruvbl2 PE=2 SV=3//0
gene17936	2221	3543.24	-0.67386	2.45e-27	8.12e-26	--	sp|Q9Z1E4|GYS1_MOUSE Glycogen [starch] synthase, muscle OS=Mus musculus GN=Gys1 PE=1 SV=2//0
gene17937	120404	77481.7	0.63596	1.59e-30	6e-29	--	sp|P29391|FRIL1_MOUSE Ferritin light chain 1 OS=Mus musculus GN=Ftl1 PE=1 SV=2//1.68096e-130
gene17942	1406.16	2243.94	-0.67428	5.74e-21	1.45e-19	--	sp|P17564|PR15A_MOUSE Protein phosphatase 1 regulatory subunit 15A OS=Mus musculus GN=Ppp1r15a PE=1 SV=1//0
gene17943	26.6674	90.7675	-1.7671	4.74e-07	4.08e-06	--	sp|P60669|PKHA4_RAT Pleckstrin homology domain-containing family A member 4 OS=Rattus norvegicus GN=Plekha4 PE=2 SV=1//0
gene17959	81.8443	176.598	-1.1095	0.0022389	0.010881	--	sp|O70354|CAH11_MOUSE Carbonic anhydrase-related protein 11 OS=Mus musculus GN=Ca11 PE=2 SV=2//0
gene17961	734.995	1026.46	-0.48187	3e-07	2.64e-06	--	sp|Q9JIA7|SPHK2_MOUSE Sphingosine kinase 2 OS=Mus musculus GN=Sphk2 PE=1 SV=2//0
gene17963	20875.9	18095.6	0.2062	0.000358	0.0020511	--	sp|P12001|RL18_RAT 60S ribosomal protein L18 OS=Rattus norvegicus GN=Rpl18 PE=2 SV=2//1.02288e-110
gene17969	31.9761	87.7051	-1.4557	2.1e-05	0.00014642	--	sp|Q5XJV6|LMTK3_MOUSE Serine/threonine-protein kinase LMTK3 OS=Mus musculus GN=Lmtk3 PE=1 SV=1//0
gene17972	582.379	802.325	-0.46223	8.76e-06	6.46e-05	--	sp|Q810D6|GRWD1_MOUSE Glutamate-rich WD repeat-containing protein 1 OS=Mus musculus GN=Grwd1 PE=2 SV=2//0
gene17973	540.271	379.637	0.50906	4.39e-05	0.00029038	--	sp|Q03391|NMDE4_MOUSE Glutamate receptor ionotropic, NMDA 2D OS=Mus musculus GN=Grin2d PE=2 SV=3//1.83283e-09
gene17974	2367.35	1879.15	0.3332	1.86e-05	0.00013092	--	sp|Q99JH8|ERD21_MOUSE ER lumen protein-retaining receptor 1 OS=Mus musculus GN=Kdelr1 PE=2 SV=1//5.02154e-134
gene17977	1025.21	796.487	0.3642	0.00044841	0.0025266	--	sp|O35912|EMP3_MOUSE Epithelial membrane protein 3 OS=Mus musculus GN=Emp3 PE=2 SV=2//7.40584e-88
gene17982	4214.41	5317.55	-0.33543	7.51e-10	8.62e-09	--	sp|Q6GQT9|NOMO1_MOUSE Nodal modulator 1 OS=Mus musculus GN=Nomo1 PE=1 SV=1//0
gene17993	150.184	221.086	-0.55787	0.0034054	0.015903	--	sp|Q80YD6|SRGEF_MOUSE Secretion-regulating guanine nucleotide exchange factor OS=Mus musculus GN=Sergef PE=2 SV=2//0
gene17994	136.608	261.569	-0.93715	4.36e-07	3.76e-06	--	sp|P17532|TPH1_MOUSE Tryptophan 5-hydroxylase 1 OS=Mus musculus GN=Tph1 PE=2 SV=1//0
gene17996	27726.8	9793.56	1.5014	3.83e-237	3.77e-234	--	sp|P04918|SAA3_MOUSE Serum amyloid A-3 protein OS=Mus musculus GN=Saa3 PE=1 SV=1//4.13773e-65
gene18000	55.2389	20.0097	1.465	0.00076458	0.0041201	--	sp|P05366|SAA1_MOUSE Serum amyloid A-1 protein OS=Mus musculus GN=Saa1 PE=1 SV=2//1.98021e-74
gene18009	1709.39	1206.74	0.50237	8.94e-11	1.12e-09	--	sp|Q61187|TS101_MOUSE Tumor susceptibility gene 101 protein OS=Mus musculus GN=Tsg101 PE=1 SV=2//0
gene18010	341.571	239.517	0.51206	0.00088429	0.0047096	--	sp|Q3U1V6|UEVLD_MOUSE Ubiquitin-conjugating enzyme E2 variant 3 OS=Mus musculus GN=Uevld PE=2 SV=1//0
gene18016	691.398	898.67	-0.37827	0.0001131	0.00070331	--	sp|Q68FG3|SPT2_MOUSE Protein SPT2 homolog OS=Mus musculus GN=Spty2d1 PE=2 SV=1//0
gene18018	1751.07	2024.2	-0.20911	0.0031062	0.014635	--	sp|Q9D8N3|TM86A_MOUSE Lysoplasmalogenase-like protein TMEM86A OS=Mus musculus GN=Tmem86a PE=2 SV=1//5.31526e-145
gene18020	790.228	968.137	-0.29294	0.0018474	0.0091828	--	sp|P54830|PTN5_MOUSE Tyrosine-protein phosphatase non-receptor type 5 OS=Mus musculus GN=Ptpn5 PE=2 SV=2//0
gene18065	107.067	46.1493	1.2141	5.28e-05	0.00034523	--	-//-
gene18067	779.966	1201.77	-0.62368	3.96e-12	5.6e-11	--	sp|Q9CWU2|ZDH13_MOUSE Palmitoyltransferase ZDHHC13 OS=Mus musculus GN=Zdhhc13 PE=1 SV=2//0
gene18069	746.615	1064.61	-0.51189	3.81e-08	3.67e-07	--	sp|Q58FA4|E2F8_MOUSE Transcription factor E2F8 OS=Mus musculus GN=E2f8 PE=1 SV=1//0
gene18073	1167.6	1861.24	-0.67272	0.00013373	0.00082242	--	sp|Q8IVL1|NAV2_HUMAN Neuron navigator 2 OS=Homo sapiens GN=NAV2 PE=1 SV=3//0
gene18082	731.159	528.382	0.4686	1.54e-05	0.0001099	--	sp|Q922H1|ANM3_MOUSE Protein arginine N-methyltransferase 3 OS=Mus musculus GN=Prmt3 PE=1 SV=2//0
gene18124	539.712	408.641	0.40135	0.0039676	0.018272	--	sp|Q8BKN5|GCP5_MOUSE Gamma-tubulin complex component 5 OS=Mus musculus GN=Tubgcp5 PE=2 SV=2//0
gene18125	3055.26	2399.83	0.34836	3.13e-08	3.04e-07	--	sp|Q7TMB8|CYFP1_MOUSE Cytoplasmic FMR1-interacting protein 1 OS=Mus musculus GN=Cyfip1 PE=1 SV=1//0
gene18127	655.203	931.997	-0.50838	7.52e-05	0.00048019	--	sp|Q9JJC8|NIPA2_MOUSE Magnesium transporter NIPA2 OS=Mus musculus GN=Nipa2 PE=1 SV=1//0
gene18151	993.257	460.525	1.1089	1.15e-26	3.69e-25	--	sp|O54827|AT10A_MOUSE Probable phospholipid-transporting ATPase VA OS=Mus musculus GN=Atp10a PE=2 SV=4//0
gene1818	7520.67	25793.9	-1.7781	5.92271074265111e-319	7.96890001788208e-316	--	sp|Q05769|PGH2_MOUSE Prostaglandin G/H synthase 2 OS=Mus musculus GN=Ptgs2 PE=1 SV=1//0
gene18220	992.692	1178.47	-0.24749	0.0042197	0.019349	--	sp|P25233|NECD_MOUSE Necdin OS=Mus musculus GN=Ndn PE=1 SV=1//0
gene18239	1462.71	1873.56	-0.35714	1.24e-06	1.01e-05	--	sp|Q9JJZ6|KLF13_MOUSE Krueppel-like factor 13 OS=Mus musculus GN=Klf13 PE=2 SV=2//5.04277e-96
gene18252	112.889	175.947	-0.64023	0.0029602	0.014019	--	sp|Q69ZT1|FAN1_MOUSE Fanconi-associated nuclease 1 OS=Mus musculus GN=Fan1 PE=2 SV=2//0
gene18258	489.408	726.62	-0.57016	2.3e-06	1.83e-05	--	sp|Q9CPR8|MAGG1_MOUSE Melanoma-associated antigen G1 OS=Mus musculus GN=Ndnl2 PE=1 SV=1//6.40119e-176
gene1826	41.1829	16.4109	1.3274	0.0076134	0.032574	--	sp|Q9JM99|PRG4_MOUSE Proteoglycan 4 OS=Mus musculus GN=Prg4 PE=1 SV=2//2.74489e-83
gene18263	5282.04	3355.75	0.65446	1.68e-31	6.61e-30	--	sp|P39447|ZO1_MOUSE Tight junction protein ZO-1 OS=Mus musculus GN=Tjp1 PE=1 SV=2//0
gene18272	835.245	650.461	0.36074	0.00034985	0.0020081	--	sp|Q63415|PCSK6_RAT Proprotein convertase subtilisin/kexin type 6 OS=Rattus norvegicus GN=Pcsk6 PE=2 SV=1//0
gene18274	2825.19	1811.26	0.64136	4.47e-22	1.18e-20	--	sp|Q9BCZ4|SELS_MOUSE Selenoprotein S OS=Mus musculus GN=Vimp PE=2 SV=3//7.67785e-92
gene1830	78.9652	39.9985	0.98127	0.003753	0.017378	--	sp|Q96RW7|HMCN1_HUMAN Hemicentin-1 OS=Homo sapiens GN=HMCN1 PE=1 SV=2//0
gene18312	1388.18	1647.14	-0.24677	0.0011915	0.0061898	--	sp|Q8NCT1|ARRD4_HUMAN Arrestin domain-containing protein 4 OS=Homo sapiens GN=ARRDC4 PE=2 SV=3//0
gene18327	2356.35	2761.42	-0.22886	0.0011955	0.0062078	--	sp|O09018|COT2_RAT COUP transcription factor 2 OS=Rattus norvegicus GN=Nr2f2 PE=1 SV=1//0
gene18363	194.302	134.948	0.5259	0.0092634	0.038739	--	sp|Q6PCX7|RGMA_MOUSE Repulsive guidance molecule A OS=Mus musculus GN=Rgma PE=1 SV=1//0
gene18364	1239.37	791.997	0.64604	4.36e-13	6.67e-12	--	sp|E9PZM4|CHD2_MOUSE Chromodomain-helicase-DNA-binding protein 2 OS=Mus musculus GN=Chd2 PE=1 SV=1//0
gene18378	13.5645	73.3932	-2.4358	1.25e-08	1.27e-07	--	sp|O35696|SIA8B_MOUSE Alpha-2,8-sialyltransferase 8B OS=Mus musculus GN=St8sia2 PE=2 SV=2//0
gene18387	33.4427	77.9972	-1.2217	0.0005079	0.0028318	--	sp|Q8BG39|SV2B_MOUSE Synaptic vesicle glycoprotein 2B OS=Mus musculus GN=Sv2b PE=1 SV=1//0
gene18391	2843.43	4135.06	-0.54027	1.25e-16	2.4e-15	--	sp|Q12802|AKP13_HUMAN A-kinase anchor protein 13 OS=Homo sapiens GN=AKAP13 PE=1 SV=2//0
gene18392	26.6614	78.4502	-1.557	2.19e-05	0.00015234	--	sp|P03341|GAG_BAEVM Gag polyprotein OS=Baboon endogenous virus (strain M7) GN=gag PE=3 SV=4//6.6227e-45
gene18400	24.2278	113.381	-2.2264	2.67e-11	3.5e-10	--	sp|Q03351|NTRK3_RAT NT-3 growth factor receptor OS=Rattus norvegicus GN=Ntrk3 PE=1 SV=2//0
gene18410	558.659	863.864	-0.62884	1.04e-09	1.17e-08	--	sp|Q9JL16|ISG20_MOUSE Interferon-stimulated gene 20 kDa protein OS=Mus musculus GN=Isg20 PE=1 SV=1//0
gene18418	1506.7	1180.84	0.35158	1.03e-05	7.53e-05	--	sp|Q9QXM0|ABHD2_MOUSE Abhydrolase domain-containing protein 2 OS=Mus musculus GN=Abhd2 PE=2 SV=1//0
gene18435	80.4178	179.066	-1.1549	5.18e-07	4.44e-06	--	sp|Q9Z211|PX11A_MOUSE Peroxisomal membrane protein 11A OS=Mus musculus GN=Pex11a PE=2 SV=1//2.19607e-130
gene1844	885.731	432.385	1.0346	8.6e-22	2.26e-20	--	sp|Q9CQJ4|RING2_MOUSE E3 ubiquitin-protein ligase RING2 OS=Mus musculus GN=Rnf2 PE=1 SV=1//0
gene18440	83.8144	198.477	-1.2437	1.94e-08	1.93e-07	--	sp|P97449|AMPN_MOUSE Aminopeptidase N OS=Mus musculus GN=Anpep PE=1 SV=4//0
gene18442	114.326	307.702	-1.4284	7.83e-15	1.34e-13	--	sp|Q9D0A3|ARPIN_MOUSE Arpin OS=Mus musculus GN=Arpin PE=1 SV=1//1.33029e-150
gene18447	428.818	539.126	-0.33026	0.0065458	0.02859	--	sp|Q62179|SEM4B_MOUSE Semaphorin-4B OS=Mus musculus GN=Sema4b PE=1 SV=2//0
gene18453	285.383	138.974	1.0381	9.81e-09	1e-07	--	sp|Q99K43|PRC1_MOUSE Protein regulator of cytokinesis 1 OS=Mus musculus GN=Prc1 PE=2 SV=2//0
gene18455	1190.47	1763.81	-0.56717	1.97e-13	3.08e-12	--	sp|Q99KD5|UN45A_MOUSE Protein unc-45 homolog A OS=Mus musculus GN=Unc45a PE=1 SV=2//7.93775e-39
gene18456	73.6585	181.124	-1.2981	2.67e-08	2.63e-07	--	sp|Q9D114|MESH1_MOUSE Guanosine-3&apos;,5&apos;-bis(diphosphate) 3&apos;-pyrophosphohydrolase MESH1 OS=Mus musculus GN=Hddc3 PE=2 SV=1//1.34969e-20
gene18459	71.7285	151.276	-1.0766	1.3e-05	9.37e-05	--	sp|P16879|FES_MOUSE Tyrosine-protein kinase Fes/Fps OS=Mus musculus GN=Fes PE=1 SV=2//0
gene18460	2097.6	2373.15	-0.17806	0.0076942	0.032875	--	sp|P23188|FURIN_MOUSE Furin OS=Mus musculus GN=Furin PE=1 SV=2//0
gene18465	515.56	397.631	0.37471	0.0026783	0.012778	--	sp|Q91X84|CRTC3_MOUSE CREB-regulated transcription coactivator 3 OS=Mus musculus GN=Crtc3 PE=2 SV=2//0
gene18467	14274.6	16091	-0.1728	0.00013976	0.0008564	--	sp|Q9JKF1|IQGA1_MOUSE Ras GTPase-activating-like protein IQGAP1 OS=Mus musculus GN=Iqgap1 PE=1 SV=2//0
gene1847	9371.56	4950.25	0.92079	2.17e-73	2.68e-71	--	sp|Q3UW53|NIBAN_MOUSE Protein Niban OS=Mus musculus GN=Fam129a PE=1 SV=2//0
gene18472	105.163	52.2949	1.0079	0.00061653	0.003388	--	sp|Q9CR53|NMB_MOUSE Neuromedin-B OS=Mus musculus GN=Nmb PE=2 SV=1//2.80005e-49
gene18473	2808.69	2095.17	0.42283	7.97e-11	1e-09	--	sp|Q9R0P6|SC11A_MOUSE Signal peptidase complex catalytic subunit SEC11A OS=Mus musculus GN=Sec11a PE=2 SV=1//6.43547e-115
gene18481	577.018	255.444	1.1756	8.68e-19	1.95e-17	--	sp|O88502|PDE8A_MOUSE High affinity cAMP-specific and IBMX-insensitive 3&apos;,5&apos;-cyclic phosphodiesterase 8A OS=Mus musculus GN=Pde8a PE=1 SV=1//0
gene18483	13718.8	9471.99	0.53441	6.06e-15	1.05e-13	--	sp|Q6QAP7|RS17_PIG 40S ribosomal protein S17 OS=Sus scrofa GN=RPS17 PE=1 SV=3//2.08787e-94
gene18493	376.003	725.375	-0.94798	2.95e-16	5.55e-15	--	sp|Q571B6|WHAMM_MOUSE WASP homolog-associated protein with actin, membranes and microtubules OS=Mus musculus GN=Whamm PE=2 SV=2//1.6203e-118
gene18499	1091.11	859.979	0.34343	0.00014388	0.00088018	--	sp|Q9CQY2|RAM_MOUSE RNMT-activating mini protein OS=Mus musculus GN=Fam103a1 PE=3 SV=1//1.12846e-54
gene1850	3096.96	3526.84	-0.18752	0.0016258	0.0081829	--	sp|Q2HXL6|EDEM3_MOUSE ER degradation-enhancing alpha-mannosidase-like protein 3 OS=Mus musculus GN=Edem3 PE=1 SV=2//0
gene18500	376.956	258.569	0.54385	0.0002299	0.0013648	--	sp|Q9CRC3|CO040_MOUSE UPF0235 protein C15orf40 homolog OS=Mus musculus PE=2 SV=1//1.48127e-60
gene18501	1733.23	1305.31	0.40907	8.4e-08	7.8e-07	--	sp|P58544|BTBD1_MOUSE BTB/POZ domain-containing protein 1 OS=Mus musculus GN=Btbd1 PE=2 SV=3//0
gene18503	18.4196	72.7994	-1.9827	9.18e-07	7.65e-06	--	sp|P58749|TM6S1_MOUSE Transmembrane 6 superfamily member 1 OS=Mus musculus GN=Tm6sf1 PE=2 SV=2//0
gene18506	215.619	58.4927	1.8822	7.13e-16	1.31e-14	--	sp|O35914|BNC1_MOUSE Zinc finger protein basonuclin-1 OS=Mus musculus GN=Bnc1 PE=1 SV=1//0
gene18510	611.428	1173.94	-0.9411	2.33e-23	6.55e-22	--	sp|Q62421|SH3G3_MOUSE Endophilin-A3 OS=Mus musculus GN=Sh3gl3 PE=2 SV=1//0
gene18511	19.8762	4.61963	2.1052	0.010005	0.041508	--	sp|P82987|ATL3_HUMAN ADAMTS-like protein 3 OS=Homo sapiens GN=ADAMTSL3 PE=1 SV=4//9.9423e-10
gene1852	772.759	495.935	0.63987	3.6e-09	3.86e-08	--	sp|Q8K207|CA021_MOUSE Uncharacterized protein C1orf21 homolog OS=Mus musculus PE=1 SV=1//2.06654e-74
gene18538	3176.61	1685.97	0.91391	9.36e-44	5.38e-42	--	sp|Q9ERE7|MESD_MOUSE LDLR chaperone MESD OS=Mus musculus GN=Mesdc2 PE=1 SV=1//5.64225e-108
gene18539	176.864	77.9659	1.1817	3.95e-07	3.43e-06	--	sp|Q8BI06|CEMIP_MOUSE Cell migration-inducing and hyaluronan-binding protein OS=Mus musculus GN=Cemip PE=1 SV=4//0
gene18544	141.986	278.026	-0.96947	8.4e-08	7.8e-07	--	sp|Q61324|ARNT2_MOUSE Aryl hydrocarbon receptor nuclear translocator 2 OS=Mus musculus GN=Arnt2 PE=1 SV=2//6.27091e-11
gene18549	222.382	112.366	0.98484	1.14e-06	9.4e-06	--	-//-
gene18550	343.987	612.16	-0.83156	1.44e-11	1.94e-10	--	sp|P35505|FAAA_MOUSE Fumarylacetoacetase OS=Mus musculus GN=Fah PE=1 SV=2//0
gene1857	22.7813	91.2987	-2.0027	2.99e-08	2.91e-07	--	sp|Q6NVG7|GT252_MOUSE Procollagen galactosyltransferase 2 OS=Mus musculus GN=Colgalt2 PE=2 SV=2//0
gene1863	8079.61	7323.66	0.14172	0.0043095	0.019718	--	sp|Q9CPW4|ARPC5_MOUSE Actin-related protein 2/3 complex subunit 5 OS=Mus musculus GN=Arpc5 PE=2 SV=3//6.3574e-100
gene1864	267.945	395.912	-0.56325	9.61e-05	0.00060249	--	sp|O70145|NCF2_MOUSE Neutrophil cytosol factor 2 OS=Mus musculus GN=Ncf2 PE=1 SV=1//0
gene18641	203.429	55.8781	1.8642	1.95e-06	1.56e-05	--	sp|Q61088|FZD4_MOUSE Frizzled-4 OS=Mus musculus GN=Fzd4 PE=1 SV=1//0
gene18644	283.921	190.342	0.57689	0.00066765	0.0036423	--	-//-
gene18646	1064.43	685.314	0.63525	1.95e-11	2.59e-10	--	sp|Q8BMF3|MAON_MOUSE NADP-dependent malic enzyme, mitochondrial OS=Mus musculus GN=Me3 PE=1 SV=2//0
gene18648	300.394	505.653	-0.75129	1.45e-08	1.46e-07	--	sp|Q9D5W4|CCD81_MOUSE Coiled-coil domain-containing protein 81 OS=Mus musculus GN=Ccdc81 PE=2 SV=1//0
gene18650	1385.71	1127.7	0.29724	0.00028158	0.0016465	--	sp|Q921E6|EED_MOUSE Polycomb protein EED OS=Mus musculus GN=Eed PE=1 SV=1//2.84979e-34
gene18656	5541.87	6363.69	-0.19949	0.00012383	0.00076499	--	sp|Q7M6Y3|PICAL_MOUSE Phosphatidylinositol-binding clathrin assembly protein OS=Mus musculus GN=Picalm PE=1 SV=1//0
gene18661	706.024	548.808	0.36342	0.00081824	0.0043843	--	sp|Q9D8Y1|T126A_MOUSE Transmembrane protein 126A OS=Mus musculus GN=Tmem126a PE=2 SV=1//1.25923e-139
gene18668	411.907	293.526	0.48883	0.0022376	0.010879	--	sp|Q8C3X2|CC90B_MOUSE Coiled-coil domain-containing protein 90B, mitochondrial OS=Mus musculus GN=Ccdc90b PE=2 SV=1//9.79882e-175
gene18675	217.089	99.9285	1.1193	9.24e-07	7.69e-06	--	sp|Q6NZG4|DDIAS_MOUSE DNA damage-induced apoptosis suppressor protein OS=Mus musculus GN=Ddias PE=2 SV=1//0
gene18676	351.224	642.857	-0.87211	6.01e-13	9.09e-12	--	sp|Q7TMR0|PCP_MOUSE Lysosomal Pro-X carboxypeptidase OS=Mus musculus GN=Prcp PE=2 SV=2//0
gene18679	685.185	899.712	-0.39297	6.17e-05	0.0003996	--	sp|Q80VF6|F181B_MOUSE Protein FAM181B OS=Mus musculus GN=Fam181b PE=2 SV=1//0
gene1869	3675.65	3124.06	0.23458	7.39e-05	0.00047313	--	sp|Q61092|LAMC2_MOUSE Laminin subunit gamma-2 OS=Mus musculus GN=Lamc2 PE=1 SV=2//0
gene18690	52.3258	163.645	-1.645	1.66e-10	2.03e-09	--	sp|Q3UHK6|TEN4_MOUSE Teneurin-4 OS=Mus musculus GN=Tenm4 PE=1 SV=2//1.32924e-79
gene18701	192.392	111.355	0.78888	0.00018608	0.0011201	--	sp|Q3URF8|KCD21_MOUSE BTB/POZ domain-containing protein KCTD21 OS=Mus musculus GN=Kctd21 PE=2 SV=1//0
gene18702	154.064	100.054	0.62276	0.0066989	0.029184	--	sp|Q6P8H8|ALG8_MOUSE Probable dolichyl pyrophosphate Glc1Man9GlcNAc2 alpha-1,3-glucosyltransferase OS=Mus musculus GN=Alg8 PE=2 SV=2//0
gene1871	51323	29716.6	0.78834	5.46e-76	7.23e-74	--	sp|P02468|LAMC1_MOUSE Laminin subunit gamma-1 OS=Mus musculus GN=Lamc1 PE=1 SV=2//0
gene18717	90.6176	166.348	-0.87634	0.0068992	0.029944	--	sp|Q08E52|PAK1_BOVIN Serine/threonine-protein kinase PAK 1 OS=Bos taurus GN=PAK1 PE=1 SV=1//0
gene18721	127.88	222.721	-0.80044	4.74e-05	0.00031301	--	sp|O08688|CAN5_MOUSE Calpain-5 OS=Mus musculus GN=Capn5 PE=2 SV=1//0
gene18725	627.948	428.406	0.55166	2.5e-06	1.98e-05	--	sp|Q9D099|ACER3_MOUSE Alkaline ceramidase 3 OS=Mus musculus GN=Acer3 PE=2 SV=1//0
gene18726	826.174	1020.3	-0.30448	0.0009469	0.0050138	--	sp|Q8CBR6|TSK_MOUSE Tsukushin OS=Mus musculus GN=Tsku PE=2 SV=2//0
gene18733	4884.72	18664.5	-1.934	0	0	--	sp|Q5RF01|LRC32_PONAB Leucine-rich repeat-containing protein 32 OS=Pongo abelii GN=LRRC32 PE=2 SV=1//0
gene18753	51.8503	113.824	-1.1344	7.6e-05	0.00048487	--	sp|Q80W94|MOGT2_MOUSE 2-acylglycerol O-acyltransferase 2 OS=Mus musculus GN=Mogat2 PE=1 SV=1//0
gene18757	4241.03	2842.09	0.57746	9e-23	2.46e-21	--	sp|Q7TSJ2|MAP6_MOUSE Microtubule-associated protein 6 OS=Mus musculus GN=Map6 PE=1 SV=2//0
gene18759	45190.6	23902	0.91889	1.23e-100	2.62e-98	--	sp|P19324|SERPH_MOUSE Serpin H1 OS=Mus musculus GN=Serpinh1 PE=1 SV=3//0
gene1876	4242.01	3675.52	0.2068	0.00028011	0.001639	--	sp|O70133|DHX9_MOUSE ATP-dependent RNA helicase A OS=Mus musculus GN=Dhx9 PE=1 SV=2//0
gene18760	1139.2	1630.77	-0.51754	5.39e-11	6.88e-10	--	sp|Q640M6|GDPD5_MOUSE Glycerophosphodiester phosphodiesterase domain-containing protein 5 OS=Mus musculus GN=Gdpd5 PE=2 SV=1//0
gene18762	28643.8	21021.1	0.44639	6.02e-16	1.11e-14	--	sp|P62909|RS3_RAT 40S ribosomal protein S3 OS=Rattus norvegicus GN=Rps3 PE=1 SV=1//7.33718e-170
gene18768	638.088	1830.22	-1.5202	1.87e-71	2.12e-69	--	sp|Q8BWG8|ARRB1_MOUSE Beta-arrestin-1 OS=Mus musculus GN=Arrb1 PE=1 SV=1//0
gene18778	2891.28	1716.43	0.7523	1.77e-29	6.43e-28	--	sp|Q9CYN2|SPCS2_MOUSE Signal peptidase complex subunit 2 OS=Mus musculus GN=Spcs2 PE=1 SV=1//2.36458e-129
gene18781	897.263	670.882	0.41947	2.16e-05	0.00014983	--	sp|E9Q7F2|RN169_MOUSE E3 ubiquitin-protein ligase RNF169 OS=Mus musculus GN=Rnf169 PE=2 SV=1//0
gene18795	145.365	395.912	-1.4455	9.33e-19	2.1e-17	--	sp|Q8CAA7|PGM2L_MOUSE Glucose 1,6-bisphosphate synthase OS=Mus musculus GN=Pgm2l1 PE=1 SV=1//0
gene18797	1424.56	1092.82	0.38246	2.85e-06	2.24e-05	--	sp|Q6W3F0|P4HA3_MOUSE Prolyl 4-hydroxylase subunit alpha-3 OS=Mus musculus GN=P4ha3 PE=2 SV=1//0
gene18798	2758.3	3988.92	-0.53222	3.38e-19	7.81e-18	--	sp|Q8BVQ5|PPME1_MOUSE Protein phosphatase methylesterase 1 OS=Mus musculus GN=Ppme1 PE=1 SV=5//0
gene188	64.9232	565.881	-3.1237	6.81e-74	8.49e-72	--	sp|Q80ZE5|MPRB_MOUSE Membrane progestin receptor beta OS=Mus musculus GN=Paqr8 PE=2 SV=2//0
gene18806	258.718	175.921	0.55646	0.0016531	0.0083027	--	sp|Q8BT51|COA4_MOUSE Cytochrome c oxidase assembly factor 4 homolog, mitochondrial OS=Mus musculus GN=COA4 PE=3 SV=1//3.46201e-40
gene18816	4787.51	6306.38	-0.39754	4.97e-14	8.12e-13	--	sp|Q80U35|ARHGH_MOUSE Rho guanine nucleotide exchange factor 17 OS=Mus musculus GN=Arhgef17 PE=2 SV=2//0
gene18819	920.598	2717.59	-1.5617	9.88e-99	1.97e-96	--	sp|P35383|P2RY2_MOUSE P2Y purinoceptor 2 OS=Mus musculus GN=P2ry2 PE=1 SV=1//0
gene18821	560.049	410.85	0.44694	0.0002355	0.0013949	--	sp|Q3USJ8|FCSD2_MOUSE F-BAR and double SH3 domains protein 2 OS=Mus musculus GN=Fchsd2 PE=1 SV=2//0
gene18824	1548.52	944.596	0.71312	5.25e-18	1.11e-16	--	sp|Q6KAU8|A16L2_MOUSE Autophagy-related protein 16-2 OS=Mus musculus GN=Atg16l2 PE=2 SV=2//1.7014e-27
gene18827	1366.44	1152.18	0.24605	0.0025915	0.012408	--	sp|Q4LDD4|ARAP1_MOUSE Arf-GAP with Rho-GAP domain, ANK repeat and PH domain-containing protein 1 OS=Mus musculus GN=Arap1 PE=2 SV=2//0
gene18829	87.7065	457.114	-2.3818	3.45e-43	1.95e-41	--	sp|Q922S4|PDE2A_MOUSE cGMP-dependent 3&apos;,5&apos;-cyclic phosphodiesterase OS=Mus musculus GN=Pde2a PE=1 SV=3//0
gene1883	114.829	237.028	-1.0456	1.21e-07	1.11e-06	--	sp|P97428|RGS16_MOUSE Regulator of G-protein signaling 16 OS=Mus musculus GN=Rgs16 PE=1 SV=1//5.20193e-122
gene18837	634.221	795.695	-0.32723	0.0014115	0.007205	--	sp|Q60649|CLPB_MOUSE Caseinolytic peptidase B protein homolog OS=Mus musculus GN=Clpb PE=1 SV=1//0
gene18846	2366.47	1663.15	0.50882	2.13e-13	3.31e-12	--	sp|Q9CQ22|LTOR1_MOUSE Ragulator complex protein LAMTOR1 OS=Mus musculus GN=Lamtor1 PE=1 SV=1//7.53519e-111
gene18862	1077.16	1438.62	-0.41745	3.25e-07	2.85e-06	--	sp|P84096|RHOG_MOUSE Rho-related GTP-binding protein RhoG OS=Mus musculus GN=Rhog PE=2 SV=1//1.38418e-137
gene18865	1043.56	664.424	0.65133	9.54e-12	1.3e-10	--	sp|P07742|RIR1_MOUSE Ribonucleoside-diphosphate reductase large subunit OS=Mus musculus GN=Rrm1 PE=1 SV=2//0
gene18876	136.146	322.639	-1.2448	1.21e-12	1.79e-11	--	sp|Q62191|RO52_MOUSE E3 ubiquitin-protein ligase TRIM21 OS=Mus musculus GN=Trim21 PE=1 SV=1//0
gene1893	6557.63	8758.41	-0.41749	4.88e-17	9.63e-16	--	sp|P15105|GLNA_MOUSE Glutamine synthetase OS=Mus musculus GN=Glul PE=1 SV=6//0
gene190	223.851	555.969	-1.3125	1.1e-21	2.86e-20	--	sp|Q924Z5|TRAM2_MOUSE Translocating chain-associated membrane protein 2 OS=Mus musculus GN=Tram2 PE=1 SV=1//0
gene19008	28.106	70.7839	-1.3325	0.00037821	0.0021562	--	sp|Q99PP6|TR34A_MOUSE Tripartite motif-containing protein 34A OS=Mus musculus GN=Trim34a PE=2 SV=2//0
gene19009	71.6905	117.527	-0.71314	0.0074056	0.031818	--	sp|P15533|TR30A_MOUSE Tripartite motif-containing protein 30A OS=Mus musculus GN=Trim30a PE=1 SV=2//8.2697e-173
gene19013	14.06	44.0869	-1.6488	0.00095473	0.0050511	--	sp|Q99PP6|TR34A_MOUSE Tripartite motif-containing protein 34A OS=Mus musculus GN=Trim34a PE=2 SV=2//0
gene19014	214.134	290.833	-0.44167	0.0071566	0.030914	--	sp|P15533|TR30A_MOUSE Tripartite motif-containing protein 30A OS=Mus musculus GN=Trim30a PE=1 SV=2//4.57261e-173
gene19020	67.3428	169.739	-1.3337	3.59e-08	3.46e-07	--	sp|P15533|TR30A_MOUSE Tripartite motif-containing protein 30A OS=Mus musculus GN=Trim30a PE=1 SV=2//0
gene19021	24.7273	68.7319	-1.4749	0.0001438	0.00087985	--	sp|P15533|TR30A_MOUSE Tripartite motif-containing protein 30A OS=Mus musculus GN=Trim30a PE=1 SV=2//0
gene19084	5093.74	3615.66	0.49447	1.1e-07	1.01e-06	--	sp|Q91VJ2|PRDBP_MOUSE Protein kinase C delta-binding protein OS=Mus musculus GN=Prkcdbp PE=1 SV=1//1.12384e-145
gene19087	1160.49	1673.38	-0.52804	1.51e-11	2.02e-10	--	sp|Q04519|ASM_MOUSE Sphingomyelin phosphodiesterase OS=Mus musculus GN=Smpd1 PE=2 SV=2//0
gene19088	423.494	286.073	0.56596	0.00020253	0.0012151	--	sp|Q9QXJ1|APBB1_MOUSE Amyloid beta A4 precursor protein-binding family B member 1 OS=Mus musculus GN=Apbb1 PE=1 SV=3//0
gene19090	1987.58	1727.56	0.20228	0.0044453	0.020286	--	sp|Q9R1R2|TRIM3_MOUSE Tripartite motif-containing protein 3 OS=Mus musculus GN=Trim3 PE=1 SV=1//0
gene19097	1246.3	815.476	0.61194	2.66e-06	2.1e-05	--	sp|Q8K0H5|TAF10_MOUSE Transcription initiation factor TFIID subunit 10 OS=Mus musculus GN=Taf10 PE=1 SV=1//3.04015e-79
gene19098	3484.56	2496.23	0.48122	4.69e-15	8.19e-14	--	sp|O89023|TPP1_MOUSE Tripeptidyl-peptidase 1 OS=Mus musculus GN=Tpp1 PE=1 SV=2//0
gene19101	1437.17	1092.89	0.39508	1.26e-06	1.04e-05	--	sp|Q9D8P4|RM17_MOUSE 39S ribosomal protein L17, mitochondrial OS=Mus musculus GN=Mrpl17 PE=1 SV=1//7.49741e-97
gene19104	107.545	379.778	-1.8202	6.37e-18	1.34e-16	--	sp|Q80SU7|GVIN1_MOUSE Interferon-induced very large GTPase 1 OS=Mus musculus GN=Gvin1 PE=1 SV=1//0
gene19108	55.7344	136.011	-1.2871	1.63e-06	1.32e-05	--	sp|Q80SU7|GVIN1_MOUSE Interferon-induced very large GTPase 1 OS=Mus musculus GN=Gvin1 PE=1 SV=1//0
gene1911	1681.81	2917.05	-0.79449	1.12e-32	4.67e-31	--	sp|O89113|IER5_MOUSE Immediate early response gene 5 protein OS=Mus musculus GN=Ier5 PE=2 SV=1//5.87712e-127
gene1914	625.964	931.602	-0.57363	7.1e-09	7.42e-08	--	sp|Q8HWB0|HMR1_MOUSE Major histocompatibility complex class I-related gene protein OS=Mus musculus GN=Mr1 PE=1 SV=2//0
gene1915	936.108	1190.13	-0.34637	7e-05	0.00045005	--	sp|Q9JKK1|STX6_MOUSE Syntaxin-6 OS=Mus musculus GN=Stx6 PE=1 SV=1//7.99998e-137
gene1918	675.904	848.302	-0.32776	0.0010045	0.0052785	--	sp|Q5VZ46|K1614_HUMAN Uncharacterized protein KIAA1614 OS=Homo sapiens GN=KIAA1614 PE=2 SV=3//0
gene1920	625.037	830.944	-0.41081	5.34e-05	0.00034872	--	sp|Q9Z0U0|XPR1_MOUSE Xenotropic and polytropic retrovirus receptor 1 OS=Mus musculus GN=Xpr1 PE=1 SV=1//0
gene19230	13469.7	9707.01	0.47262	3.41e-06	2.64e-05	--	sp|P14115|RL27A_MOUSE 60S ribosomal protein L27a OS=Mus musculus GN=Rpl27a PE=2 SV=5//2.27097e-85
gene19233	290.668	194.936	0.57637	0.00058599	0.0032348	--	sp|Q9JJR5|AKIP1_MOUSE A-kinase-interacting protein 1 OS=Mus musculus GN=Akip1 PE=2 SV=1//3.12729e-154
gene19236	1510.3	1202.88	0.32834	3.6e-05	0.00024145	--	sp|Q9JJR8|TMM9B_MOUSE Transmembrane protein 9B OS=Mus musculus GN=Tmem9b PE=1 SV=1//6.66441e-105
gene19240	1134.29	935.825	0.27748	0.0016225	0.0081699	--	sp|Q8K1A5|TM41B_MOUSE Transmembrane protein 41B OS=Mus musculus GN=Tmem41b PE=2 SV=1//0
gene19242	6705.83	4917.11	0.44761	1.25e-17	2.58e-16	--	sp|Q9EPL8|IPO7_MOUSE Importin-7 OS=Mus musculus GN=Ipo7 PE=1 SV=2//0
gene19245	1848.49	1362.51	0.44008	4.06e-09	4.34e-08	--	sp|P47810|WEE1_MOUSE Wee1-like protein kinase OS=Mus musculus GN=Wee1 PE=1 SV=2//0
gene19249	1200.16	853.958	0.49099	2.98e-08	2.91e-07	--	sp|Q86WG5|MTMRD_HUMAN Myotubularin-related protein 13 OS=Homo sapiens GN=SBF2 PE=1 SV=1//0
gene1925	654.164	879.281	-0.42667	1.81e-05	0.0001274	--	sp|Q9D061|ACBD6_MOUSE Acyl-CoA-binding domain-containing protein 6 OS=Mus musculus GN=Acbd6 PE=2 SV=2//3.72601e-85
gene19254	4993.01	22099.5	-2.146	0	0	--	sp|P97297|ADML_MOUSE ADM OS=Mus musculus GN=Adm PE=2 SV=2//1.51777e-118
gene19259	9752.03	13621.6	-0.48212	7.63e-25	2.26e-23	--	sp|O08739|AMPD3_MOUSE AMP deaminase 3 OS=Mus musculus GN=Ampd3 PE=2 SV=2//0
gene1926	98.8194	54.3104	0.86357	0.0078424	0.033453	--	sp|P53776|LHX4_MOUSE LIM/homeobox protein Lhx4 OS=Mus musculus GN=Lhx4 PE=1 SV=4//0
gene19261	1091.58	1305.59	-0.25829	0.0019006	0.0094161	--	sp|Q99MB7|RN141_MOUSE RING finger protein 141 OS=Mus musculus GN=Rnf141 PE=2 SV=2//3.05364e-157
gene19262	782.032	1734.73	-1.1494	1.68e-43	9.55e-42	--	sp|Q8BHC0|LYVE1_MOUSE Lymphatic vessel endothelial hyaluronic acid receptor 1 OS=Mus musculus GN=Lyve1 PE=1 SV=1//0
gene19263	1235.94	2177.71	-0.81721	1.4e-28	4.9e-27	--	sp|Q9WUX5|MRVI1_MOUSE Protein MRVI1 OS=Mus musculus GN=Mrvi1 PE=1 SV=2//0
gene19265	2443.39	3050.73	-0.32027	3.38e-07	2.96e-06	--	sp|Q62018|CTR9_MOUSE RNA polymerase-associated protein CTR9 homolog OS=Mus musculus GN=Ctr9 PE=1 SV=2//3.52179e-34
gene19266	22000	19956.9	0.14061	0.0014224	0.007255	--	sp|Q62448|IF4G2_MOUSE Eukaryotic translation initiation factor 4 gamma 2 OS=Mus musculus GN=Eif4g2 PE=1 SV=2//0
gene19271	59.111	382.33	-2.6933	2.96e-34	1.3e-32	--	sp|Q8K1B9|GLT18_MOUSE Polypeptide N-acetylgalactosaminyltransferase 18 OS=Mus musculus GN=Galnt18 PE=2 SV=1//0
gene19275	3855	3301.46	0.22363	0.00054605	0.0030293	--	sp|Q8BY87|UBP47_MOUSE Ubiquitin carboxyl-terminal hydrolase 47 OS=Mus musculus GN=Usp47 PE=1 SV=2//0
gene19276	1877.98	6563.01	-1.8052	3.44e-199	2.58e-196	--	sp|Q9QUN9|DKK3_MOUSE Dickkopf-related protein 3 OS=Mus musculus GN=Dkk3 PE=2 SV=1//0
gene1928	918.156	738.353	0.31443	0.0095099	0.039653	--	sp|Q5VT06|CE350_HUMAN Centrosome-associated protein 350 OS=Homo sapiens GN=CEP350 PE=1 SV=1//0
gene19280	7420.69	9110.32	-0.29595	1.67e-09	1.85e-08	--	sp|Q8BML1|MICA2_MOUSE Protein-methionine sulfoxide oxidase MICAL2 OS=Mus musculus GN=Mical2 PE=1 SV=1//0
gene19281	21.7943	62.1228	-1.5112	0.00023919	0.0014141	--	sp|Q9D5U9|MICLK_MOUSE MICAL C-terminal-like protein OS=Mus musculus GN=Micalcl PE=1 SV=2//0
gene19282	4823.38	3274.57	0.55874	7.45e-23	2.04e-21	--	sp|Q9EPC1|PARVA_MOUSE Alpha-parvin OS=Mus musculus GN=Parva PE=1 SV=1//0
gene19297	823.744	599.827	0.45765	8.52e-06	6.29e-05	--	sp|Q80X66|BTBDA_MOUSE BTB/POZ domain-containing protein 10 OS=Mus musculus GN=Btbd10 PE=1 SV=1//0
gene1930	2862.39	3763.77	-0.39496	3.58e-11	4.66e-10	--	sp|Q8BYU6|TOIP2_MOUSE Torsin-1A-interacting protein 2 OS=Mus musculus GN=Tor1aip2 PE=1 SV=1//0
gene19300	3487.53	2623.35	0.41079	1.66e-11	2.21e-10	--	sp|Q922J9|FACR1_MOUSE Fatty acyl-CoA reductase 1 OS=Mus musculus GN=Far1 PE=1 SV=1//0
gene19305	2885.13	2049.93	0.49306	4.23e-12	5.96e-11	--	sp|Q8VCC9|SPON1_MOUSE Spondin-1 OS=Mus musculus GN=Spon1 PE=2 SV=1//0
gene19306	19734.3	14858.5	0.40941	1.61e-15	2.88e-14	--	sp|P62071|RRAS2_MOUSE Ras-related protein R-Ras2 OS=Mus musculus GN=Rras2 PE=1 SV=1//6.02798e-111
gene19307	4280.48	3144.81	0.4448	1.6e-14	2.7e-13	--	sp|Q9JIF7|COPB_MOUSE Coatomer subunit beta OS=Mus musculus GN=Copb1 PE=1 SV=1//0
gene19308	3591.82	3096.29	0.21417	0.00031054	0.0017989	--	sp|Q9R1P4|PSA1_MOUSE Proteasome subunit alpha type-1 OS=Mus musculus GN=Psma1 PE=1 SV=1//3.43866e-179
gene19311	57.6605	18.4681	1.6425	0.0001686	0.0010223	--	sp|Q6VVW9|CP2R1_MOUSE Vitamin D 25-hydroxylase OS=Mus musculus GN=Cyp2r1 PE=2 SV=1//1.06617e-08
gene19316	9.69633	32.8217	-1.7591	0.002942	0.013941	--	sp|Q3HNM7|INSC_MOUSE Protein inscuteable homolog OS=Mus musculus GN=Insc PE=1 SV=2//0
gene19327	2188.48	1870.93	0.22618	0.0067509	0.02938	--	sp|Q9R0P4|SMAP_MOUSE Small acidic protein OS=Mus musculus GN=Smap PE=1 SV=1//2.58563e-77
gene19328	1052.29	325.681	1.692	3e-54	2.31e-52	--	sp|Q3UIL6|PKHA7_MOUSE Pleckstrin homology domain-containing family A member 7 OS=Mus musculus GN=Plekha7 PE=1 SV=2//0
gene19330	6604.01	4968.56	0.41052	4.49e-15	7.86e-14	--	sp|P62278|RS13_RAT 40S ribosomal protein S13 OS=Rattus norvegicus GN=Rps13 PE=1 SV=2//7.48e-105
gene19336	1264.61	828.954	0.60933	4.54e-12	6.39e-11	--	sp|P81117|NUCB2_MOUSE Nucleobindin-2 OS=Mus musculus GN=Nucb2 PE=1 SV=2//0
gene19348	12360.7	8517.33	0.53729	1.5e-17	3.09e-16	--	sp|P62246|RS15A_RAT 40S ribosomal protein S15a OS=Rattus norvegicus GN=Rps15a PE=1 SV=2//3.03984e-81
gene19350	3529.59	2822.43	0.32257	0.0009756	0.0051445	--	sp|Q8BKX6|SMG1_MOUSE Serine/threonine-protein kinase SMG1 OS=Mus musculus GN=Smg1 PE=1 SV=3//0
gene19358	5569.08	7709.72	-0.46924	3.7e-20	9.04e-19	--	sp|Q3UV16|IPIL2_MOUSE Inositol 1,4,5-trisphosphate receptor-interacting protein-like 2 OS=Mus musculus GN=Itpripl2 PE=2 SV=1//0
gene19364	150.178	301.797	-1.0069	2.77e-06	2.18e-05	--	sp|Q7TSH4|CP110_MOUSE Centriolar coiled-coil protein of 110 kDa OS=Mus musculus GN=Ccp110 PE=1 SV=1//0
gene19368	262.119	378.716	-0.5309	0.00030509	0.0017706	--	sp|Q923Z0|GPC5B_MOUSE G-protein coupled receptor family C group 5 member B OS=Mus musculus GN=Gprc5b PE=2 SV=1//0
gene1937	1671.63	2421.84	-0.53485	8.44e-15	1.45e-13	--	sp|Q61263|SOAT1_MOUSE Sterol O-acyltransferase 1 OS=Mus musculus GN=Soat1 PE=1 SV=2//0
gene19412	751.984	568.896	0.40254	0.0001492	0.00091095	--	sp|Q7SZ07|CP52B_XENLA Uncharacterized protein C16orf52 homolog B OS=Xenopus laevis PE=2 SV=1//6.23556e-106
gene19417	499.118	732.062	-0.55258	4.44e-07	3.83e-06	--	sp|O08796|EF2K_MOUSE Eukaryotic elongation factor 2 kinase OS=Mus musculus GN=Eef2k PE=1 SV=1//0
gene1942	393.472	934.148	-1.2474	8.15e-31	3.13e-29	--	sp|Q9ER38|TOR3A_MOUSE Torsin-3A OS=Mus musculus GN=Tor3a PE=1 SV=2//0
gene19420	677.83	478.071	0.5037	7.69e-06	5.7e-05	--	sp|Q9CZT4|RPC5_MOUSE DNA-directed RNA polymerase III subunit RPC5 OS=Mus musculus GN=Polr3e PE=1 SV=2//0
gene19421	1105.63	1878.18	-0.76447	3.98e-23	1.11e-21	--	sp|P97817|CDR2_MOUSE Cerebellar degeneration-related protein 2 OS=Mus musculus GN=Cdr2 PE=1 SV=2//0
gene1943	1079.5	1340.95	-0.3129	0.00015889	0.00096617	--	sp|Q8VCS3|XYLK_MOUSE Glycosaminoglycan xylosylkinase OS=Mus musculus GN=Fam20b PE=2 SV=1//0
gene19434	701.642	1443.52	-1.0408	3.09e-32	1.25e-30	--	sp|Q70CQ4|UBP31_HUMAN Ubiquitin carboxyl-terminal hydrolase 31 OS=Homo sapiens GN=USP31 PE=2 SV=2//0
gene19437	511.592	1938.69	-1.922	1.47e-36	6.93e-35	--	sp|Q9WU38|SCNNB_MOUSE Amiloride-sensitive sodium channel subunit beta OS=Mus musculus GN=Scnn1b PE=1 SV=1//0
gene19438	506.293	675.96	-0.41696	0.00017637	0.0010662	--	sp|Q3UM29|COG7_MOUSE Conserved oligomeric Golgi complex subunit 7 OS=Mus musculus GN=Cog7 PE=2 SV=1//0
gene19439	898.768	562.813	0.67529	3.71e-11	4.81e-10	--	sp|Q6P5E6|GGA2_MOUSE ADP-ribosylation factor-binding protein GGA2 OS=Mus musculus GN=Gga2 PE=1 SV=1//0
gene19440	194.272	128.251	0.59911	0.0033633	0.015715	--	sp|Q9CXJ1|SYEM_MOUSE Probable glutamate--tRNA ligase, mitochondrial OS=Mus musculus GN=Ears2 PE=1 SV=1//0
gene19441	1191.88	835.241	0.51298	8.2e-09	8.49e-08	--	sp|Q78JW9|UBFD1_MOUSE Ubiquitin domain-containing protein UBFD1 OS=Mus musculus GN=Ubfd1 PE=1 SV=2//1.38282e-175
gene19446	172.987	70.8047	1.2887	7.09e-08	6.64e-07	--	sp|Q07832|PLK1_MOUSE Serine/threonine-protein kinase PLK1 OS=Mus musculus GN=Plk1 PE=1 SV=2//0
gene19451	10.6594	67.1955	-2.6562	8.07e-09	8.37e-08	--	sp|P68403|KPCB_RAT Protein kinase C beta type OS=Rattus norvegicus GN=Prkcb PE=1 SV=3//1.16829e-21
gene19458	1199.19	1015.6	0.23972	0.0052303	0.023441	--	sp|P97868|RBBP6_MOUSE E3 ubiquitin-protein ligase RBBP6 OS=Mus musculus GN=Rbbp6 PE=1 SV=5//0
gene1946	437.516	201.086	1.1215	6.79e-14	1.1e-12	--	sp|Q9ERD6|RGPS2_MOUSE Ras-specific guanine nucleotide-releasing factor RalGPS2 OS=Mus musculus GN=Ralgps2 PE=1 SV=2//0
gene19460	2383.28	2013.23	0.24344	0.00029482	0.0017168	--	sp|Q3UHK8|TNR6A_MOUSE Trinucleotide repeat-containing gene 6A protein OS=Mus musculus GN=Tnrc6a PE=2 SV=1//0
gene19463	1063.99	1378.03	-0.37313	6.32e-06	4.75e-05	--	sp|Q3UIA2|RHG17_MOUSE Rho GTPase-activating protein 17 OS=Mus musculus GN=Arhgap17 PE=2 SV=1//1.3119e-17
gene19464	490.814	899.926	-0.87463	6.39e-17	1.25e-15	--	sp|Q6P4Z6|LCMT1_RAT Leucine carboxyl methyltransferase 1 OS=Rattus norvegicus GN=Lcmt1 PE=2 SV=1//0
gene19479	108.038	66.7268	0.6952	0.012033	0.048865	--	sp|Q9CXT6|KDM8_MOUSE Lysine-specific demethylase 8 OS=Mus musculus GN=Kdm8 PE=2 SV=1//4.08594e-165
gene19480	416.68	317.124	0.39389	0.0042584	0.019506	--	sp|Q9D720|NSE1_MOUSE Non-structural maintenance of chromosomes element 1 homolog OS=Mus musculus GN=Nsmce1 PE=2 SV=1//0
gene19482	4446.04	3904.06	0.18755	0.00085085	0.0045485	--	sp|P16382|IL4RA_MOUSE Interleukin-4 receptor subunit alpha OS=Mus musculus GN=Il4r PE=1 SV=1//0
gene19497	748.569	909.066	-0.28025	0.0036307	0.016848	--	sp|Q8R0G7|SPNS1_MOUSE Protein spinster homolog 1 OS=Mus musculus GN=Spns1 PE=2 SV=1//0
gene19502	860.945	1064.37	-0.30601	0.0007313	0.0039524	--	sp|Q91ZM2|SH2B1_MOUSE SH2B adapter protein 1 OS=Mus musculus GN=Sh2b1 PE=1 SV=2//1.34312e-36
gene19504	832.43	1271.25	-0.61084	3.42e-12	4.85e-11	--	sp|P49410|EFTU_BOVIN Elongation factor Tu, mitochondrial OS=Bos taurus GN=TUFM PE=1 SV=1//0
gene19507	4917.32	4080	0.2693	1.07e-06	8.83e-06	--	sp|Q8R1B4|EIF3C_MOUSE Eukaryotic translation initiation factor 3 subunit C OS=Mus musculus GN=Eif3c PE=1 SV=1//0
gene19510	353.697	1207.79	-1.7718	1.24e-65	1.25e-63	--	sp|Q8VBT6|APOBR_MOUSE Apolipoprotein B receptor OS=Mus musculus GN=Apobr PE=1 SV=1//0
gene19514	3664.92	7948.14	-1.1168	5.1e-20	1.24e-18	--	sp|Q9WTK0|NUPR1_MOUSE Nuclear protein 1 OS=Mus musculus GN=Nupr1 PE=3 SV=1//4.98516e-43
gene19516	31.0031	7.17681	2.111	0.001041	0.0054587	--	sp|P52840|ST1A1_MOUSE Sulfotransferase 1A1 OS=Mus musculus GN=Sult1a1 PE=2 SV=1//4.7813e-07
gene19518	176.864	119.584	0.56461	0.0079441	0.033825	--	sp|Q8BX32|SLX1_MOUSE Structure-specific endonuclease subunit SLX1 OS=Mus musculus GN=Slx1b PE=2 SV=1//5.18227e-131
gene19520	11.6164	40.009	-1.7842	0.00086654	0.0046266	--	sp|O89053|COR1A_MOUSE Coronin-1A OS=Mus musculus GN=Coro1a PE=1 SV=5//0
gene19522	1421.55	2062.4	-0.53686	1.61e-13	2.53e-12	--	sp|Q63844|MK03_MOUSE Mitogen-activated protein kinase 3 OS=Mus musculus GN=Mapk3 PE=1 SV=5//0
gene19524	504.395	231.492	1.1236	1.07e-15	1.94e-14	--	sp|P61237|YPEL3_MOUSE Protein yippee-like 3 OS=Mus musculus GN=Ypel3 PE=1 SV=1//9.27721e-83
gene19527	28807.9	35089.5	-0.28457	3.59e-11	4.66e-10	--	sp|P05064|ALDOA_MOUSE Fructose-bisphosphate aldolase A OS=Mus musculus GN=Aldoa PE=1 SV=2//0
gene19533	1462.24	1967.88	-0.42846	4.48e-09	4.77e-08	--	sp|Q6ZQ29|TAOK2_MOUSE Serine/threonine-protein kinase TAO2 OS=Mus musculus GN=Taok2 PE=2 SV=3//0
gene19540	1475.88	2398.59	-0.70061	2.5e-23	6.99e-22	--	sp|Q9EQK5|MVP_MOUSE Major vault protein OS=Mus musculus GN=Mvp PE=1 SV=4//0
gene19547	15.015	266.199	-4.148	1.84e-49	1.24e-47	--	sp|Q91X91|NADC_MOUSE Nicotinate-nucleotide pyrophosphorylase [carboxylating] OS=Mus musculus GN=Qprt PE=2 SV=1//0
gene19550	989.755	1153.76	-0.2212	0.010944	0.044959	--	sp|Q9CWK3|CD2B2_MOUSE CD2 antigen cytoplasmic tail-binding protein 2 OS=Mus musculus GN=Cd2bp2 PE=1 SV=1//0
gene19551	1191.47	1726.25	-0.5349	4.98e-12	6.98e-11	--	sp|Q8BHL3|TB10B_MOUSE TBC1 domain family member 10B OS=Mus musculus GN=Tbc1d10b PE=1 SV=2//0
gene19558	1499.17	1065.06	0.49323	1.28e-09	1.44e-08	--	sp|P97364|SPS2_MOUSE Selenide, water dikinase 2 OS=Mus musculus GN=Sephs2 PE=1 SV=3//0
gene19581	9.21082	30.2645	-1.7162	0.0051941	0.023307	--	sp|Q6NZQ0|CP093_MOUSE Coiled-coil domain-containing protein C16orf93 homolog OS=Mus musculus GN=Gm166 PE=2 SV=2//2.44139e-178
gene19582	676.875	1127.16	-0.73573	3.79e-15	6.69e-14	--	sp|Q3U319|BRE1B_MOUSE E3 ubiquitin-protein ligase BRE1B OS=Mus musculus GN=Rnf40 PE=1 SV=2//0
gene19589	5.8162	25.1293	-2.1112	0.0031635	0.01488	--	sp|Q60753|CTF1_MOUSE Cardiotrophin-1 OS=Mus musculus GN=Ctf1 PE=2 SV=1//2.18764e-110
gene19591	873.139	1162.67	-0.41315	3.1e-06	2.42e-05	--	sp|Q6PB97|FXL19_MOUSE F-box/LRR-repeat protein 19 OS=Mus musculus GN=Fbxl19 PE=2 SV=1//0
gene19592	494.243	382.361	0.37028	0.006077	0.026725	--	sp|Q6P8G8|ORAI3_MOUSE Protein orai-3 OS=Mus musculus GN=Orai3 PE=2 SV=1//0
gene19593	1725.41	1366.64	0.33631	0.0002547	0.0015006	--	sp|O15047|SET1A_HUMAN Histone-lysine N-methyltransferase SETD1A OS=Homo sapiens GN=SETD1A PE=1 SV=3//8.03041e-26
gene19594	393.392	614.092	-0.64249	8.09e-08	7.54e-07	--	sp|Q9EQC1|3BHS7_MOUSE 3 beta-hydroxysteroid dehydrogenase type 7 OS=Mus musculus GN=Hsd3b7 PE=2 SV=1//0
gene19595	15.021	62.0341	-2.0461	3.7e-06	2.86e-05	--	sp|P61265|STX1B_RAT Syntaxin-1B OS=Rattus norvegicus GN=Stx1b PE=1 SV=1//3.90342e-157
gene19596	1125.03	958.33	0.23137	0.0084271	0.035667	--	sp|P70452|STX4_MOUSE Syntaxin-4 OS=Mus musculus GN=Stx4 PE=1 SV=1//0
gene19600	1391.15	1022.53	0.44414	9e-08	8.33e-07	--	sp|Q9CRC0|VKOR1_MOUSE Vitamin K epoxide reductase complex subunit 1 OS=Mus musculus GN=Vkorc1 PE=2 SV=1//3.55079e-80
gene19605	3819.72	4253.6	-0.15522	0.0061928	0.027178	--	sp|P56959|FUS_MOUSE RNA-binding protein FUS OS=Mus musculus GN=Fus PE=2 SV=1//9.30897e-85
gene19607	330.47	107.715	1.6173	1.02e-18	2.27e-17	--	sp|Q1XH17|TRI72_MOUSE Tripartite motif-containing protein 72 OS=Mus musculus GN=Trim72 PE=1 SV=1//0
gene19620	404.077	579.672	-0.52061	1.63e-05	0.00011548	--	sp|Q5EBP3|ARMC5_MOUSE Armadillo repeat-containing protein 5 OS=Mus musculus GN=Armc5 PE=2 SV=1//0
gene19621	2270.95	4144.96	-0.86806	1.74e-46	1.08e-44	--	sp|Q62219|TGFI1_MOUSE Transforming growth factor beta-1-induced transcript 1 protein OS=Mus musculus GN=Tgfb1i1 PE=1 SV=2//0
gene19630	1159.43	986.75	0.23266	0.0074703	0.032047	--	sp|P70318|TIAR_MOUSE Nucleolysin TIAR OS=Mus musculus GN=Tial1 PE=1 SV=1//3.48736e-10
gene19633	2600.4	3130.58	-0.2677	1.6e-05	0.00011375	--	sp|Q9JLV1|BAG3_MOUSE BAG family molecular chaperone regulator 3 OS=Mus musculus GN=Bag3 PE=1 SV=2//0
gene19637	858.61	639.81	0.42436	2.45e-05	0.00016851	--	sp|Q8R3C0|MCMBP_MOUSE Mini-chromosome maintenance complex-binding protein OS=Mus musculus GN=Mcmbp PE=2 SV=1//0
gene19638	1929.37	1627.15	0.24578	0.00065327	0.0035718	--	sp|Q6NZC7|S23IP_MOUSE SEC23-interacting protein OS=Mus musculus GN=Sec23ip PE=2 SV=2//0
gene19645	793.113	971.043	-0.29201	0.0018684	0.0092781	--	sp|Q8K1X1|WDR11_MOUSE WD repeat-containing protein 11 OS=Mus musculus GN=Wdr11 PE=2 SV=1//0
gene19655	561.136	397.59	0.49707	4.81e-05	0.00031713	--	sp|P21803|FGFR2_MOUSE Fibroblast growth factor receptor 2 OS=Mus musculus GN=Fgfr2 PE=1 SV=4//1.6946e-13
gene19662	1343.99	1105.7	0.28156	0.00065404	0.0035742	--	sp|Q9Z2A5|ATE1_MOUSE Arginyl-tRNA--protein transferase 1 OS=Mus musculus GN=Ate1 PE=1 SV=2//0
gene19664	305.26	193.462	0.65799	7.17e-05	0.00046029	--	sp|Q9NXX6|NSE4A_HUMAN Non-structural maintenance of chromosomes element 4 homolog A OS=Homo sapiens GN=NSMCE4A PE=1 SV=2//0
gene19665	960.716	663.059	0.53497	5.22e-07	4.47e-06	--	sp|O95359|TACC2_HUMAN Transforming acidic coiled-coil-containing protein 2 OS=Homo sapiens GN=TACC2 PE=1 SV=3//0
gene19671	1322.6	1581.27	-0.2577	0.00088496	0.0047122	--	sp|Q8BUL6|PKHA1_MOUSE Pleckstrin homology domain-containing family A member 1 OS=Mus musculus GN=Plekha1 PE=2 SV=1//1.32197e-22
gene19674	42678.5	23871.5	0.83822	5.7e-84	8.89e-82	--	sp|Q9R118|HTRA1_MOUSE Serine protease HTRA1 OS=Mus musculus GN=Htra1 PE=1 SV=2//0
gene19685	264.558	192.868	0.45597	0.0081942	0.034768	--	sp|Q8BP74|PSTK_MOUSE L-seryl-tRNA(Sec) kinase OS=Mus musculus GN=Pstk PE=1 SV=2//0
gene19692	1868.26	1308.09	0.51423	7.96e-12	1.09e-10	--	sp|O43684|BUB3_HUMAN Mitotic checkpoint protein BUB3 OS=Homo sapiens GN=BUB3 PE=1 SV=1//0
gene19699	3148.47	1183.24	1.4119	1.69e-91	2.92e-89	--	sp|Q9D2L5|CPXM2_MOUSE Inactive carboxypeptidase-like protein X2 OS=Mus musculus GN=Cpxm2 PE=2 SV=1//0
gene19700	113.886	327.832	-1.5254	3.19e-17	6.38e-16	--	sp|Q91XQ5|CHSTF_MOUSE Carbohydrate sulfotransferase 15 OS=Mus musculus GN=Chst15 PE=2 SV=1//0
gene19709	4350.55	3062.83	0.50633	2.56e-18	5.59e-17	--	sp|P29758|OAT_MOUSE Ornithine aminotransferase, mitochondrial OS=Mus musculus GN=Oat PE=1 SV=1//0
gene19718	581.027	462.249	0.32993	0.010342	0.042766	--	sp|Q7M760|ZRAN1_MOUSE Ubiquitin thioesterase Zranb1 OS=Mus musculus GN=Zranb1 PE=2 SV=1//0
gene19719	1128.91	1981.91	-0.81196	1.47e-26	4.72e-25	--	sp|P56546|CTBP2_MOUSE C-terminal-binding protein 2 OS=Mus musculus GN=Ctbp2 PE=1 SV=2//0
gene19727	530.059	369.752	0.5196	3.7e-05	0.00024765	--	sp|Q6GQV7|EDRF1_MOUSE Erythroid differentiation-related factor 1 OS=Mus musculus GN=Edrf1 PE=2 SV=1//0
gene19729	230.14	151.791	0.60043	0.0014375	0.0073234	--	sp|P51163|HEM4_MOUSE Uroporphyrinogen-III synthase OS=Mus musculus GN=Uros PE=2 SV=1//0
gene1973	1232.56	936.034	0.39702	2.86e-05	0.00019493	--	sp|Q9R1A8|RFWD2_MOUSE E3 ubiquitin-protein ligase RFWD2 OS=Mus musculus GN=Rfwd2 PE=1 SV=2//0
gene19730	895.287	731.52	0.29145	0.0026822	0.012792	--	sp|Q9CWI3|BCCIP_MOUSE BRCA2 and CDKN1A-interacting protein OS=Mus musculus GN=Bccip PE=2 SV=1//0
gene19734	4590.33	5241.93	-0.1915	0.00039777	0.0022592	--	sp|Q61824|ADA12_MOUSE Disintegrin and metalloproteinase domain-containing protein 12 OS=Mus musculus GN=Adam12 PE=1 SV=2//0
gene19740	824.593	1019.33	-0.30587	0.00091365	0.0048548	--	sp|Q8BUR4|DOCK1_MOUSE Dedicator of cytokinesis protein 1 OS=Mus musculus GN=Dock1 PE=1 SV=3//0
gene19752	377.863	215.003	0.81351	1.11e-07	1.02e-06	--	sp|P46013|KI67_HUMAN Antigen KI-67 OS=Homo sapiens GN=MKI67 PE=1 SV=2//4.76065e-171
gene19775	2941.13	2359	0.3182	5.34e-07	4.56e-06	--	sp|Q9CQM9|GLRX3_MOUSE Glutaredoxin-3 OS=Mus musculus GN=Glrx3 PE=1 SV=1//0
gene1978	90.5656	36.957	1.2931	0.0042144	0.019328	--	sp|Q8BYI9|TENR_MOUSE Tenascin-R OS=Mus musculus GN=Tnr PE=1 SV=2//0
gene19785	212.698	151.906	0.48563	0.011479	0.046921	--	sp|Q9D7G9|MISS_MOUSE MAPK-interacting and spindle-stabilizing protein OS=Mus musculus GN=Mapk1ip1 PE=1 SV=1//8.37011e-123
gene19787	9836.59	13098.5	-0.41317	2.22e-12	3.19e-11	--	sp|O55003|BNIP3_MOUSE BCL2/adenovirus E1B 19 kDa protein-interacting protein 3 OS=Mus musculus GN=Bnip3 PE=1 SV=1//1.90836e-89
gene19826	808.687	615.54	0.39373	0.00012826	0.00079119	--	sp|Q8BH95|ECHM_MOUSE Enoyl-CoA hydratase, mitochondrial OS=Mus musculus GN=Echs1 PE=1 SV=1//0
gene19829	0.483517	12.3225	-4.6716	0.0019137	0.0094737	--	sp|Q5BIV7|SPRN_RAT Shadow of prion protein OS=Rattus norvegicus GN=Sprn PE=2 SV=1//4.20621e-23
gene1983	2241.91	1937.62	0.21044	0.0020636	0.010123	--	-//-
gene19868	900.284	671.674	0.42262	1.8e-05	0.00012676	--	sp|O35153|BET1L_MOUSE BET1-like protein OS=Mus musculus GN=Bet1l PE=3 SV=1//7.08505e-68
gene1987	1451.61	785.425	0.88611	1.1e-24	3.23e-23	--	sp|Q9CXW3|CYBP_MOUSE Calcyclin-binding protein OS=Mus musculus GN=Cacybp PE=1 SV=1//8.24713e-159
gene19878	5019.03	3365.1	0.57676	1.32e-24	3.88e-23	--	sp|Q99J93|IFM2_MOUSE Interferon-induced transmembrane protein 2 OS=Mus musculus GN=Ifitm2 PE=1 SV=1//1.23362e-101
gene19882	3184.97	4367.75	-0.45561	2.74e-15	4.87e-14	--	sp|Q9CQW9|IFM3_MOUSE Interferon-induced transmembrane protein 3 OS=Mus musculus GN=Ifitm3 PE=1 SV=1//9.70245e-78
gene19891	5619.32	4291.27	0.38899	6.23e-13	9.39e-12	--	sp|Q91VI7|RINI_MOUSE Ribonuclease inhibitor OS=Mus musculus GN=Rnh1 PE=1 SV=1//0
gene19893	2001.63	1589.92	0.33222	3.78e-06	2.92e-05	--	sp|P01115|RASH_MSVHA Transforming protein p29 OS=Harvey murine sarcoma virus GN=H-RAS PE=1 SV=1//1.3198e-96
gene19896	112.41	66.612	0.75491	0.0059912	0.026384	--	sp|Q9DD19|RASF7_MOUSE Ras association domain-containing protein 7 OS=Mus musculus GN=Rassf7 PE=2 SV=2//1.18027e-169
gene19899	416.185	1267.02	-1.6061	1.15e-58	9.81e-57	--	sp|P70434|IRF7_MOUSE Interferon regulatory factor 7 OS=Mus musculus GN=Irf7 PE=1 SV=1//0
gene19902	288.31	403.845	-0.48618	0.00060417	0.0033244	--	sp|P51436|DRD4_MOUSE D(4) dopamine receptor OS=Mus musculus GN=Drd4 PE=2 SV=1//7.43945e-153
gene19903	725.335	550.37	0.39824	0.00021997	0.0013092	--	sp|Q9Z1T5|DEAF1_MOUSE Deformed epidermal autoregulatory factor 1 homolog OS=Mus musculus GN=Deaf1 PE=1 SV=1//0
gene19905	737.442	368.83	0.99957	7.84e-18	1.64e-16	--	sp|Q99K30|ES8L2_MOUSE Epidermal growth factor receptor kinase substrate 8-like protein 2 OS=Mus musculus GN=Eps8l2 PE=1 SV=1//0
gene19910	90.1341	240.168	-1.4139	8.03e-12	1.1e-10	--	sp|Q9JKC6|CEND_MOUSE Cell cycle exit and neuronal differentiation protein 1 OS=Mus musculus GN=Cend1 PE=1 SV=1//2.90601e-44
gene19911	632.735	777.19	-0.29667	0.0040185	0.01849	--	sp|Q9D6M3|GHC1_MOUSE Mitochondrial glutamate carrier 1 OS=Mus musculus GN=Slc25a22 PE=1 SV=1//0
gene19913	11932.1	9661.67	0.30451	5.27e-05	0.00034513	--	sp|P99027|RLA2_MOUSE 60S acidic ribosomal protein P2 OS=Mus musculus GN=Rplp2 PE=1 SV=3//9.59844e-35
gene19918	14159.4	7591.51	0.8993	1.7e-79	2.44e-77	--	sp|O35566|CD151_MOUSE CD151 antigen OS=Mus musculus GN=Cd151 PE=2 SV=2//2.20782e-148
gene19921	544.649	969.517	-0.83194	1.53e-16	2.92e-15	--	sp|Q922Q9|CHID1_MOUSE Chitinase domain-containing protein 1 OS=Mus musculus GN=Chid1 PE=2 SV=1//0
gene19929	2306.4	3616.69	-0.64903	7.12e-26	2.21e-24	--	sp|Q9QZ06|TOLIP_MOUSE Toll-interacting protein OS=Mus musculus GN=Tollip PE=1 SV=1//4.12376e-142
gene19935	346.458	504.81	-0.54306	2.52e-05	0.00017304	--	sp|O09112|DUS8_MOUSE Dual specificity protein phosphatase 8 OS=Mus musculus GN=Dusp8 PE=2 SV=1//0
gene19957	22014	15250.1	0.5296	2.03e-32	8.33e-31	--	sp|P18242|CATD_MOUSE Cathepsin D OS=Mus musculus GN=Ctsd PE=1 SV=1//0
gene19960	221.927	555.256	-1.3231	2.3e-17	4.65e-16	--	sp|P19973|LSP1_MOUSE Lymphocyte-specific protein 1 OS=Mus musculus GN=Lsp1 PE=1 SV=2//1.27925e-173
gene19977	33.4367	128.277	-1.9398	1.4e-10	1.72e-09	--	sp|O35885|ASCL2_MOUSE Achaete-scute homolog 2 OS=Mus musculus GN=Ascl2 PE=2 SV=2//1.08475e-101
gene19980	9432.46	7211.43	0.38735	3.02e-15	5.35e-14	--	sp|P35762|CD81_MOUSE CD81 antigen OS=Mus musculus GN=Cd81 PE=1 SV=2//1.68709e-156
gene19986	196.23	137.974	0.50815	0.011384	0.046557	--	sp|P49919|CDN1C_MOUSE Cyclin-dependent kinase inhibitor 1C OS=Mus musculus GN=Cdkn1c PE=2 SV=2//1.38146e-162
gene1999	618.287	901.191	-0.54356	5.48e-08	5.18e-07	--	sp|D3Z8N4|KLH20_RAT Kelch-like protein 20 OS=Rattus norvegicus GN=Klhl20 PE=3 SV=1//0
gene19991	2010.8	1715.09	0.22948	0.0012139	0.0062985	--	sp|Q9ER72|SYCC_MOUSE Cysteine--tRNA ligase, cytoplasmic OS=Mus musculus GN=Cars PE=2 SV=2//0
gene19995	371.603	611.983	-0.71973	2.87e-09	3.11e-08	--	sp|P83626|TNR26_MOUSE Tumor necrosis factor receptor superfamily member 26 OS=Mus musculus GN=Tnfrsf26 PE=2 SV=1//1.80938e-101
gene19997	2642.62	2108.14	0.326	6.9e-07	5.82e-06	--	sp|Q9ER63|TNR23_MOUSE Tumor necrosis factor receptor superfamily member 23 OS=Mus musculus GN=Tnfrsf23 PE=2 SV=2//1.01104e-85
gene19998	2415.34	2842.23	-0.2348	0.00021977	0.0013084	--	sp|Q9ER64|OSBL5_MOUSE Oxysterol-binding protein-related protein 5 OS=Mus musculus GN=Osbpl5 PE=2 SV=3//1.27584e-18
gene20	1455.52	1167.41	0.31823	7.69e-05	0.0004898	--	sp|O77821|LYPA1_RABIT Acyl-protein thioesterase 1 OS=Oryctolagus cuniculus GN=LYPLA1 PE=1 SV=1//2.09848e-135
gene20000	45.0531	95.8662	-1.0894	0.00045109	0.0025394	--	sp|Q91ZB7|MRGRE_MOUSE Mas-related G-protein coupled receptor member E OS=Mus musculus GN=Mrgpre PE=2 SV=1//1.11916e-163
gene20002	177.347	473.686	-1.4174	4.66e-15	8.13e-14	--	sp|O88455|DHCR7_MOUSE 7-dehydrocholesterol reductase OS=Mus musculus GN=Dhcr7 PE=2 SV=1//0
gene20006	19.3787	69.7318	-1.8473	5.23e-06	3.97e-05	--	sp|Q80Z38|SHAN2_MOUSE SH3 and multiple ankyrin repeat domains protein 2 OS=Mus musculus GN=Shank2 PE=1 SV=2//0
gene20011	7840.58	6994.57	0.16472	0.00097887	0.0051606	--	sp|Q60598|SRC8_MOUSE Src substrate cortactin OS=Mus musculus GN=Cttn PE=1 SV=2//0
gene20012	1713.75	1989.34	-0.21513	0.0099278	0.04122	--	sp|Q13136|LIPA1_HUMAN Liprin-alpha-1 OS=Homo sapiens GN=PPFIA1 PE=1 SV=1//0
gene20014	372.568	265.256	0.49012	0.00087201	0.0046529	--	sp|Q61160|FADD_MOUSE FAS-associated death domain protein OS=Mus musculus GN=Fadd PE=1 SV=1//6.73965e-102
gene20015	607.63	1295.67	-1.0924	3.42e-32	1.39e-30	--	sp|Q8BHY3|ANO1_MOUSE Anoctamin-1 OS=Mus musculus GN=Ano1 PE=1 SV=2//0
gene20024	712.188	543.85	0.38905	0.00033008	0.0019001	--	sp|Q8CH62|ORAV1_MOUSE Oral cancer-overexpressed protein 1 homolog OS=Mus musculus GN=Oraov1 PE=2 SV=1//4.61989e-62
gene20025	135.207	219.023	-0.69591	0.00036009	0.0020616	--	sp|P25322|CCND1_MOUSE G1/S-specific cyclin-D1 OS=Mus musculus GN=Ccnd1 PE=1 SV=1//7.72445e-164
gene20029	256.318	186.238	0.46079	0.0084985	0.03591	--	sp|Q8VCJ6|MRGRF_MOUSE Mas-related G-protein coupled receptor member F OS=Mus musculus GN=Mrgprf PE=2 SV=1//0
gene2003	13916.2	9875.87	0.49479	1.31e-21	3.4e-20	--	sp|O08709|PRDX6_MOUSE Peroxiredoxin-6 OS=Mus musculus GN=Prdx6 PE=1 SV=3//9.85928e-147
gene20056	592.131	757.973	-0.35623	0.008116	0.034488	--	sp|Q64324|STXB2_MOUSE Syntaxin-binding protein 2 OS=Mus musculus GN=Stxbp2 PE=2 SV=1//0
gene20062	549.558	886.536	-0.68991	1.45e-08	1.45e-07	--	sp|Q9CQA1|TPPC5_MOUSE Trafficking protein particle complex subunit 5 OS=Mus musculus GN=Trappc5 PE=1 SV=1//4.76158e-113
gene20080	717.58	946.22	-0.39904	3.3e-05	0.00022256	--	sp|Q96CN4|EVI5L_HUMAN EVI5-like protein OS=Homo sapiens GN=EVI5L PE=1 SV=1//0
gene20082	313.949	482.17	-0.61901	3.27e-06	2.55e-05	--	sp|Q66JT1|LRC8E_MOUSE Volume-regulated anion channel subunit LRRC8E OS=Mus musculus GN=Lrrc8e PE=2 SV=2//0
gene20083	1831.06	2594.04	-0.50253	7.32e-14	1.18e-12	--	sp|Q8CE90|MP2K7_MOUSE Dual specificity mitogen-activated protein kinase kinase 7 OS=Mus musculus GN=Map2k7 PE=1 SV=1//0
gene20085	352.706	522.767	-0.5677	8.31e-06	6.14e-05	--	sp|Q91XA5|SNPC2_MOUSE snRNA-activating protein complex subunit 2 OS=Mus musculus GN=Snapc2 PE=2 SV=1//0
gene20086	309.637	530.949	-0.778	2.3e-09	2.51e-08	--	sp|Q8K129|CTXN1_MOUSE Cortexin-1 OS=Mus musculus GN=Ctxn1 PE=3 SV=1//4.77817e-18
gene20087	790.322	987.308	-0.32106	0.0071373	0.030846	--	sp|O35857|TIM44_MOUSE Mitochondrial import inner membrane translocase subunit TIM44 OS=Mus musculus GN=Timm44 PE=1 SV=2//0
gene20093	342.061	516.622	-0.59486	3.69e-06	2.86e-05	--	sp|Q9D6J1|CERS4_MOUSE Ceramide synthase 4 OS=Mus musculus GN=Cers4 PE=1 SV=1//0
gene20095	263.174	133.907	0.97479	0.00099164	0.0052161	--	sp|E9QAG8|ZN431_MOUSE Zinc finger protein 431 OS=Mus musculus GN=Znf431 PE=1 SV=1//1.87885e-06
gene20102	74.1261	33.3269	1.1533	0.0012944	0.0066717	--	sp|Q9Z179|SHCBP_MOUSE SHC SH2 domain-binding protein 1 OS=Mus musculus GN=Shcbp1 PE=1 SV=1//0
gene20119	3456.5	3045.41	0.18267	0.0022941	0.011122	--	sp|P52800|EFNB2_MOUSE Ephrin-B2 OS=Mus musculus GN=Efnb2 PE=1 SV=1//1.0131e-167
gene20120	1071.74	835.214	0.35974	7.75e-05	0.0004926	--	sp|Q5BJT0|ARGL1_RAT Arginine and glutamate-rich protein 1 OS=Rattus norvegicus GN=Arglu1 PE=2 SV=1//1.97332e-16
gene20129	6.78123	39.0403	-2.5253	0.00073833	0.0039845	--	sp|Q8CCS2|F155A_MOUSE Transmembrane protein FAM155A OS=Mus musculus GN=Fam155a PE=2 SV=1//3.89662e-151
gene2013	1221.96	2762.74	-1.1769	2.86e-62	2.63e-60	--	sp|Q8C341|SUCO_MOUSE SUN domain-containing ossification factor OS=Mus musculus GN=Suco PE=1 SV=3//0
gene20148	406.499	691.891	-0.7673	3.06e-11	4e-10	--	sp|P81122|IRS2_MOUSE Insulin receptor substrate 2 OS=Mus musculus GN=Irs2 PE=1 SV=2//0
gene20152	114244	100788	0.18079	1.21e-05	8.78e-05	--	sp|P08122|CO4A2_MOUSE Collagen alpha-2(IV) chain OS=Mus musculus GN=Col4a2 PE=2 SV=4//0
gene20154	219.487	98.5121	1.1558	3.13e-08	3.04e-07	--	sp|P35295|RAB20_MOUSE Ras-related protein Rab-20 OS=Mus musculus GN=Rab20 PE=2 SV=2//4.39445e-125
gene20155	82.3758	21.5096	1.9372	3.36e-07	2.94e-06	--	sp|P35295|RAB20_MOUSE Ras-related protein Rab-20 OS=Mus musculus GN=Rab20 PE=2 SV=2//1.24493e-29
gene20159	1428.36	1182.75	0.27221	0.0007346	0.0039686	--	sp|Q99LW0|ANR10_MOUSE Ankyrin repeat domain-containing protein 10 OS=Mus musculus GN=Ankrd10 PE=2 SV=2//0
gene20167	796.404	1033.54	-0.37602	0.00098409	0.0051839	--	sp|Q9ES28|ARHG7_MOUSE Rho guanine nucleotide exchange factor 7 OS=Mus musculus GN=Arhgef7 PE=1 SV=2//0
gene20186	3778.47	3168.85	0.25384	1.64e-05	0.00011614	--	sp|P98197|AT11A_MOUSE Probable phospholipid-transporting ATPase IH OS=Mus musculus GN=Atp11a PE=2 SV=1//7.29979e-39
gene20198	518.97	765.352	-0.56047	1.83e-07	1.64e-06	--	sp|Q8BFV2|PCID2_MOUSE PCI domain-containing protein 2 OS=Mus musculus GN=Pcid2 PE=2 SV=1//1.34497e-148
gene20200	3017	2254.17	0.42052	3.91e-11	5.05e-10	--	sp|Q3TCH7|CUL4A_MOUSE Cullin-4A OS=Mus musculus GN=Cul4a PE=1 SV=1//0
gene20210	2755.03	2015.3	0.45107	6.2e-12	8.62e-11	--	sp|Q08639|TFDP1_MOUSE Transcription factor Dp-1 OS=Mus musculus GN=Tfdp1 PE=1 SV=1//0
gene20216	486.956	334.03	0.54382	3.38e-05	0.00022791	--	sp|Q60790|RASA3_MOUSE Ras GTPase-activating protein 3 OS=Mus musculus GN=Rasa3 PE=1 SV=2//0
gene20221	1690.96	1237.56	0.45034	5.65e-09	5.95e-08	--	sp|Q8R349|CDC16_MOUSE Cell division cycle protein 16 homolog OS=Mus musculus GN=Cdc16 PE=2 SV=1//0
gene20224	494.675	323.275	0.61372	3.06e-06	2.39e-05	--	sp|Q8K327|CHAP1_MOUSE Chromosome alignment-maintaining phosphoprotein 1 OS=Mus musculus GN=Champ1 PE=1 SV=1//0
gene20232	264.025	363.153	-0.45991	0.0019248	0.0095196	--	sp|Q86X53|ERIC1_HUMAN Glutamate-rich protein 1 OS=Homo sapiens GN=ERICH1 PE=1 SV=1//6.15169e-30
gene20236	422.497	542.35	-0.36029	0.0030951	0.01459	--	sp|Q9QUK3|CLN8_MOUSE Protein CLN8 OS=Mus musculus GN=Cln8 PE=2 SV=1//7.91214e-165
gene20241	115.277	399.725	-1.7939	7.63e-26	2.37e-24	--	sp|Q8BNW9|KBTBB_MOUSE Kelch repeat and BTB domain-containing protein 11 OS=Mus musculus GN=Kbtbd11 PE=1 SV=3//0
gene20244	88.182	49.243	0.84057	0.007366	0.031664	--	sp|P54296|MYOM2_HUMAN Myomesin-2 OS=Homo sapiens GN=MYOM2 PE=1 SV=2//0
gene20261	29.5585	145.734	-2.3017	1.09e-14	1.86e-13	--	sp|O35608|ANGP2_MOUSE Angiopoietin-2 OS=Mus musculus GN=Angpt2 PE=2 SV=2//0
gene20306	531.897	357.227	0.57431	0.0037889	0.017518	--	sp|P55288|CAD11_MOUSE Cadherin-11 OS=Mus musculus GN=Cdh11 PE=1 SV=1//7.58608e-06
gene2033	281.487	461.181	-0.71226	2.26e-07	2.01e-06	--	sp|P50285|FMO1_MOUSE Dimethylaniline monooxygenase [N-oxide-forming] 1 OS=Mus musculus GN=Fmo1 PE=1 SV=1//0
gene2035	1590.16	1342.34	0.24443	0.0015484	0.0078304	--	sp|Q8K2I3|FMO2_MOUSE Dimethylaniline monooxygenase [N-oxide-forming] 2 OS=Mus musculus GN=Fmo2 PE=1 SV=3//0
gene20384	21.8142	141.089	-2.6933	2.8e-17	5.63e-16	--	sp|Q64446|ATP7B_MOUSE Copper-transporting ATPase 2 OS=Mus musculus GN=Atp7b PE=1 SV=2//0
gene20385	710.775	888.968	-0.32274	0.00095924	0.0050728	--	sp|Q3TZM9|ALG11_MOUSE GDP-Man:Man(3)GlcNAc(2)-PP-Dol alpha-1,2-mannosyltransferase OS=Mus musculus GN=Alg11 PE=2 SV=1//0
gene20387	138.108	79.4606	0.79749	0.0013755	0.0070466	--	sp|Q9R0A5|NEK3_MOUSE Serine/threonine-protein kinase Nek3 OS=Mus musculus GN=Nek3 PE=1 SV=2//0
gene20388	199.163	121.485	0.71317	0.00065029	0.0035582	--	sp|Q3V1H1|CKAP2_MOUSE Cytoskeleton-associated protein 2 OS=Mus musculus GN=Ckap2 PE=2 SV=1//0
gene20391	86.7335	145.719	-0.74852	0.0018322	0.0091177	--	sp|Q9JM61|THSD1_MOUSE Thrombospondin type-1 domain-containing protein 1 OS=Mus musculus GN=Thsd1 PE=2 SV=2//0
gene20395	644.765	866.052	-0.42568	0.00067796	0.003693	--	sp|Q9WVD5|ORNT1_MOUSE Mitochondrial ornithine transporter 1 OS=Mus musculus GN=Slc25a15 PE=1 SV=1//0
gene20408	902.186	1161.93	-0.36503	3.46e-05	0.00023283	--	sp|O88351|IKKB_MOUSE Inhibitor of nuclear factor kappa-B kinase subunit beta OS=Mus musculus GN=Ikbkb PE=1 SV=1//4.41031e-06
gene20409	859.079	1492.36	-0.79673	3.7e-21	9.4e-20	--	sp|P11214|TPA_MOUSE Tissue-type plasminogen activator OS=Mus musculus GN=Plat PE=1 SV=3//0
gene20410	126.408	340.649	-1.4302	3.36e-16	6.3e-15	--	sp|Q8R2R9|AP3M2_MOUSE AP-3 complex subunit mu-2 OS=Mus musculus GN=Ap3m2 PE=2 SV=1//0
gene20435	100.292	350.873	-1.8067	2.78e-23	7.79e-22	--	sp|Q9D915|CH004_MOUSE Uncharacterized protein C8orf4 homolog OS=Mus musculus PE=3 SV=1//3.64624e-67
gene20438	124.014	327.754	-1.4021	3.08e-15	5.46e-14	--	sp|Q8R0V5|I23O2_MOUSE Indoleamine 2,3-dioxygenase 2 OS=Mus musculus GN=Ido2 PE=1 SV=2//2.30802e-151
gene20444	11160.9	16769.7	-0.58741	2.1e-37	1.01e-35	--	sp|Q61072|ADAM9_MOUSE Disintegrin and metalloproteinase domain-containing protein 9 OS=Mus musculus GN=Adam9 PE=1 SV=2//0
gene20446	1955.96	3315.36	-0.76129	1.16e-32	4.82e-31	--	sp|A2RT60|HTRA4_MOUSE Serine protease HTRA4 OS=Mus musculus GN=Htra4 PE=2 SV=1//0
gene20447	2566.35	4064.3	-0.66329	1.49e-28	5.21e-27	--	sp|Q9ERS5|PKHA2_MOUSE Pleckstrin homology domain-containing family A member 2 OS=Mus musculus GN=Plekha2 PE=1 SV=1//0
gene20449	6666.33	11288.9	-0.75994	9.31e-55	7.23e-53	--	sp|Q6Y685|TACC1_MOUSE Transforming acidic coiled-coil-containing protein 1 OS=Mus musculus GN=Tacc1 PE=1 SV=1//0
gene2045	484.025	306.874	0.65743	8.69e-07	7.26e-06	--	sp|Q8BRM2|GORAB_MOUSE RAB6-interacting golgin OS=Mus musculus GN=Gorab PE=1 SV=1//0
gene20459	6163.66	13836.8	-1.1666	4.64e-128	1.46e-125	--	sp|P16092|FGFR1_MOUSE Fibroblast growth factor receptor 1 OS=Mus musculus GN=Fgfr1 PE=1 SV=2//0
gene20466	162.836	233.898	-0.52246	0.0045729	0.020805	--	sp|Q8CI61|BAG4_MOUSE BAG family molecular chaperone regulator 4 OS=Mus musculus GN=Bag4 PE=1 SV=2//0
gene20471	716.613	860.875	-0.26461	0.0071471	0.030879	--	sp|Q91X20|ASH2L_MOUSE Set1/Ash2 histone methyltransferase complex subunit ASH2 OS=Mus musculus GN=Ash2l PE=1 SV=1//0
gene20476	1740.82	1380.11	0.33499	8.99e-06	6.62e-05	--	sp|Q61239|FNTA_MOUSE Protein farnesyltransferase/geranylgeranyltransferase type-1 subunit alpha OS=Mus musculus GN=Fnta PE=1 SV=1//0
gene20477	3261.22	2529.52	0.36655	3.28e-09	3.54e-08	--	sp|Q8BUK6|HOOK3_MOUSE Protein Hook homolog 3 OS=Mus musculus GN=Hook3 PE=1 SV=2//0
gene20495	895.974	1768.36	-0.98088	8.31e-20	1.98e-18	--	sp|P0CL69|ZN703_MOUSE Zinc finger protein 703 OS=Mus musculus GN=Znf703 PE=1 SV=1//2.77553e-20
gene20498	1664.4	730.104	1.1888	2.06e-44	1.22e-42	--	sp|Q8BFZ9|ERLN2_MOUSE Erlin-2 OS=Mus musculus GN=Erlin2 PE=1 SV=1//0
gene20499	1654.17	1401.93	0.23869	0.0016995	0.0085073	--	sp|Q9Z2Y8|PROSC_MOUSE Proline synthase co-transcribed bacterial homolog protein OS=Mus musculus GN=Prosc PE=1 SV=1//0
gene20500	4782.21	6452.97	-0.43229	2.3e-16	4.34e-15	--	sp|Q91ZV8|GP124_MOUSE G-protein coupled receptor 124 OS=Mus musculus GN=Gpr124 PE=2 SV=2//0
gene20508	10184.5	7744.45	0.39515	1.29e-05	9.3e-05	--	sp|Q60876|4EBP1_MOUSE Eukaryotic translation initiation factor 4E-binding protein 1 OS=Mus musculus GN=Eif4ebp1 PE=1 SV=3//1.91244e-75
gene2051	694.741	567.339	0.29227	0.0068947	0.02993	--	sp|P70188|KIFA3_MOUSE Kinesin-associated protein 3 OS=Mus musculus GN=Kifap3 PE=1 SV=1//0
gene20548	782.969	1328.5	-0.76277	4.05e-18	8.72e-17	--	sp|Q02297|NRG1_HUMAN Pro-neuregulin-1, membrane-bound isoform OS=Homo sapiens GN=NRG1 PE=1 SV=3//7.51986e-59
gene20564	1462.5	1753.89	-0.26212	0.011594	0.047317	--	sp|P62716|PP2AB_RAT Serine/threonine-protein phosphatase 2A catalytic subunit beta isoform OS=Rattus norvegicus GN=Ppp2cb PE=2 SV=1//0
gene20565	578.503	469.806	0.30026	0.010585	0.043649	--	sp|Q9QZ49|UBXN8_MOUSE UBX domain-containing protein 8 OS=Mus musculus GN=Ubxn8 PE=1 SV=1//6.3803e-106
gene20572	4004.78	3127.66	0.35664	2.58e-08	2.54e-07	--	sp|Q9WVB0|RBPMS_MOUSE RNA-binding protein with multiple splicing OS=Mus musculus GN=Rbpms PE=2 SV=2//2.4057e-110
gene20581	885.701	1280.86	-0.53222	8.08e-10	9.25e-09	--	sp|Q9CQ74|LERL1_MOUSE Leptin receptor overlapping transcript-like 1 OS=Mus musculus GN=Leprotl1 PE=2 SV=1//1.75522e-81
gene2060	1440.99	1114.65	0.37047	5.17e-06	3.93e-05	--	sp|O60779|S19A2_HUMAN Thiamine transporter 1 OS=Homo sapiens GN=SLC19A2 PE=1 SV=2//0
gene20601	231.109	1249.82	-2.4351	3.46e-70	3.74e-68	--	sp|Q8BFV3|DUS4_MOUSE Dual specificity protein phosphatase 4 OS=Mus musculus GN=Dusp4 PE=2 SV=1//0
gene20613	527.212	1632.89	-1.631	2.55e-73	3.13e-71	--	sp|Q8C767|PPR3B_MOUSE Protein phosphatase 1 regulatory subunit 3B OS=Mus musculus GN=Ppp1r3b PE=1 SV=1//0
gene20616	531.05	281.031	0.91812	5.34e-12	7.48e-11	--	sp|Q7TMF2|ERI1_MOUSE 3&apos;-5&apos; exoribonuclease 1 OS=Mus musculus GN=Eri1 PE=1 SV=2//0
gene20625	19.3727	47.2223	-1.2854	0.0051143	0.022978	--	-//-
gene20628	805.229	1389.89	-0.7875	9.71e-20	2.31e-18	--	sp|Q571I4|SG223_MOUSE Tyrosine-protein kinase SgK223 OS=Mus musculus GN=Sgk223 PE=1 SV=2//0
gene20632	266.958	401.063	-0.58722	4.59e-05	0.0003034	--	sp|Q17RB8|LONF1_HUMAN LON peptidase N-terminal domain and RING finger protein 1 OS=Homo sapiens GN=LONRF1 PE=1 SV=2//0
gene20638	1370.22	2417.73	-0.81925	1.04e-30	3.96e-29	--	sp|Q96QB1|RHG07_HUMAN Rho GTPase-activating protein 7 OS=Homo sapiens GN=DLC1 PE=1 SV=4//0
gene2065	168.104	68.2684	1.3001	8.55e-08	7.93e-07	--	sp|P14094|AT1B1_MOUSE Sodium/potassium-transporting ATPase subunit beta-1 OS=Mus musculus GN=Atp1b1 PE=1 SV=1//0
gene20668	230.622	315.978	-0.45429	0.0040728	0.01872	--	sp|Q9CTY5|MICU3_MOUSE Calcium uptake protein 3, mitochondrial OS=Mus musculus GN=Micu3 PE=2 SV=2//0
gene20672	1352.29	1099.89	0.29805	0.00030176	0.0017528	--	sp|Q8CHS8|VP37A_MOUSE Vacuolar protein sorting-associated protein 37A OS=Mus musculus GN=Vps37a PE=2 SV=1//0
gene20692	842.514	680.126	0.3089	0.0019868	0.0097789	--	sp|Q9R0L6|PCM1_MOUSE Pericentriolar material 1 protein OS=Mus musculus GN=Pcm1 PE=1 SV=2//0
gene20727	550.901	427.985	0.36423	0.0025772	0.012347	--	sp|Q8CFV2|F149A_MOUSE Protein FAM149A OS=Mus musculus GN=Fam149a PE=2 SV=1//0
gene20728	105.629	201.019	-0.92833	1.01e-05	7.4e-05	--	sp|Q99MB1|TLR3_MOUSE Toll-like receptor 3 OS=Mus musculus GN=Tlr3 PE=1 SV=2//0
gene20729	1272.89	1529.81	-0.26524	0.00071797	0.0038911	--	sp|Q3UTJ2|SRBS2_MOUSE Sorbin and SH3 domain-containing protein 2 OS=Mus musculus GN=Sorbs2 PE=1 SV=2//1.15171e-39
gene20737	980.272	755.676	0.37542	7.26e-05	0.00046556	--	sp|Q99K23|UFSP2_MOUSE Ufm1-specific protease 2 OS=Mus musculus GN=Ufsp2 PE=1 SV=1//0
gene20738	432.143	934.425	-1.1126	3.21e-19	7.43e-18	--	sp|Q569N2|ANR37_MOUSE Ankyrin repeat domain-containing protein 37 OS=Mus musculus GN=Ankrd37 PE=2 SV=1//1.51206e-87
gene20742	7886.05	6627	0.25095	6.64e-06	4.97e-05	--	sp|P48962|ADT1_MOUSE ADP/ATP translocase 1 OS=Mus musculus GN=Slc25a4 PE=1 SV=4//0
gene20751	233.955	366.315	-0.64686	5.53e-05	0.00036047	--	sp|P41216|ACSL1_MOUSE Long-chain-fatty-acid--CoA ligase 1 OS=Mus musculus GN=Acsl1 PE=1 SV=2//0
gene20766	582.895	778.462	-0.41739	0.00016419	0.00099653	--	sp|Q9CPR1|RWDD4_MOUSE RWD domain-containing protein 4 OS=Mus musculus GN=Rwdd4 PE=2 SV=1//1.75305e-104
gene20777	1739.85	2539.66	-0.54567	9.62e-16	1.75e-14	--	sp|Q6NXJ0|WWC2_MOUSE Protein WWC2 OS=Mus musculus GN=Wwc2 PE=1 SV=1//0
gene20801	733.572	593.025	0.30685	0.0037568	0.017389	--	sp|Q64191|ASPG_MOUSE N(4)-(beta-N-acetylglucosaminyl)-L-asparaginase OS=Mus musculus GN=Aga PE=2 SV=1//0
gene20807	3173.67	1444.58	1.1355	1.29e-63	1.23e-61	--	sp|P61009|SPCS3_HUMAN Signal peptidase complex subunit 3 OS=Homo sapiens GN=SPCS3 PE=1 SV=1//4.70224e-21
gene20808	2882.8	2174.89	0.40653	2.74e-10	3.28e-09	--	sp|Q9D1A4|ASB5_MOUSE Ankyrin repeat and SOCS box protein 5 OS=Mus musculus GN=Asb5 PE=2 SV=1//0
gene2081	649.804	796.325	-0.29335	0.0040422	0.018592	--	sp|Q8BH58|TIPRL_MOUSE TIP41-like protein OS=Mus musculus GN=Tiprl PE=2 SV=1//5.89943e-169
gene2082	794.08	523.194	0.60194	1.62e-08	1.62e-07	--	sp|B2RPY5|GP161_MOUSE G-protein coupled receptor 161 OS=Mus musculus GN=Gpr161 PE=1 SV=1//0
gene20823	70.2719	18.4316	1.9308	2.68e-06	2.12e-05	--	sp|Q8VCC1|PGDH_MOUSE 15-hydroxyprostaglandin dehydrogenase [NAD(+)] OS=Mus musculus GN=Hpgd PE=2 SV=1//0
gene20827	755.878	574.505	0.39583	0.00018416	0.0011093	--	sp|Q9QZN3|FBX8_MOUSE F-box only protein 8 OS=Mus musculus GN=Fbxo8 PE=2 SV=2//0
gene2083	1046.99	790.987	0.40452	1.21e-05	8.79e-05	--	sp|Q9DC22|DCAF6_MOUSE DDB1- and CUL4-associated factor 6 OS=Mus musculus GN=Dcaf6 PE=2 SV=1//0
gene20834	5156.12	6022.83	-0.22416	2.22e-05	0.00015374	--	sp|P61295|HAND2_RAT Heart- and neural crest derivatives-expressed protein 2 OS=Rattus norvegicus GN=Hand2 PE=2 SV=1//3.44672e-102
gene20840	549.028	799.783	-0.54273	2.49e-07	2.21e-06	--	sp|O88574|SAP30_MOUSE Histone deacetylase complex subunit SAP30 OS=Mus musculus GN=Sap30 PE=1 SV=1//1.04806e-83
gene20842	614.885	396.564	0.63276	1.24e-07	1.13e-06	--	sp|P30681|HMGB2_MOUSE High mobility group protein B2 OS=Mus musculus GN=Hmgb2 PE=1 SV=3//2.08009e-111
gene20865	1015.59	1485.13	-0.54827	2.31e-11	3.05e-10	--	sp|P51791|CLCN3_MOUSE H(+)/Cl(-) exchange transporter 3 OS=Mus musculus GN=Clcn3 PE=1 SV=2//2.15153e-08
gene20868	428.293	558.61	-0.38324	0.0014638	0.0074408	--	sp|P51954|NEK1_MOUSE Serine/threonine-protein kinase Nek1 OS=Mus musculus GN=Nek1 PE=1 SV=2//0
gene20869	507.716	941.372	-0.89074	4.81e-18	1.03e-16	--	sp|Q69ZI1|SH3R1_MOUSE E3 ubiquitin-protein ligase SH3RF1 OS=Mus musculus GN=Sh3rf1 PE=1 SV=2//0
gene20875	242.68	121.095	1.0029	5.17e-05	0.00033894	--	sp|Q91VT4|CBR4_MOUSE Carbonyl reductase family member 4 OS=Mus musculus GN=Cbr4 PE=1 SV=2//8.81777e-159
gene20876	18040.4	28602.7	-0.66492	1.66e-46	1.03e-44	--	sp|Q9ET54|PALLD_MOUSE Palladin OS=Mus musculus GN=Palld PE=1 SV=2//0
gene20880	53.2668	192.951	-1.8569	3.83e-14	6.29e-13	--	sp|Q8IY21|DDX60_HUMAN Probable ATP-dependent RNA helicase DDX60 OS=Homo sapiens GN=DDX60 PE=1 SV=3//0
gene20896	12053.8	14811.2	-0.29719	5.43e-06	4.12e-05	--	sp|Q00493|CBPE_MOUSE Carboxypeptidase E OS=Mus musculus GN=Cpe PE=1 SV=2//0
gene20897	3475.91	1551.18	1.164	4.13e-70	4.46e-68	--	sp|Q9CRA4|MSMO1_MOUSE Methylsterol monooxygenase 1 OS=Mus musculus GN=Msmo1 PE=2 SV=1//0
gene20918	549.891	403.115	0.44795	0.00025846	0.0015206	--	sp|Q9CR02|TMA16_MOUSE Translation machinery-associated protein 16 OS=Mus musculus GN=Tma16 PE=2 SV=1//5.11558e-121
gene20932	1183.6	590.874	1.0023	5.78e-26	1.81e-24	--	sp|Q2PFD7|PSD3_MOUSE PH and SEC7 domain-containing protein 3 OS=Mus musculus GN=Psd3 PE=1 SV=2//0
gene20935	239.327	49.8055	2.2646	2.9e-22	7.76e-21	--	sp|Q9D7V1|SH24A_MOUSE SH2 domain-containing protein 4A OS=Mus musculus GN=Sh2d4a PE=1 SV=1//0
gene2094	1008.78	758.395	0.41159	1.16e-05	8.45e-05	--	sp|O88668|CREG1_MOUSE Protein CREG1 OS=Mus musculus GN=Creg1 PE=2 SV=1//9.9934e-125
gene20941	3300.9	2864.74	0.20445	0.00075848	0.0040881	--	sp|Q06000|LIPL_RAT Lipoprotein lipase OS=Rattus norvegicus GN=Lpl PE=1 SV=1//0
gene20946	1263.62	2408.59	-0.93062	3.86e-38	1.9e-36	--	sp|P62815|VATB2_RAT V-type proton ATPase subunit B, brain isoform OS=Rattus norvegicus GN=Atp6v1b2 PE=1 SV=1//0
gene20963	336.223	247.22	0.44362	0.0038734	0.017877	--	sp|Q8N972|ZN709_HUMAN Zinc finger protein 709 OS=Homo sapiens GN=ZNF709 PE=2 SV=1//2.22842e-06
gene20966	337.264	184.113	0.87329	8.93e-08	8.27e-07	--	sp|Q8N972|ZN709_HUMAN Zinc finger protein 709 OS=Homo sapiens GN=ZNF709 PE=2 SV=1//4.12278e-149
gene20968	1082.46	867.88	0.31875	0.00041459	0.0023474	--	sp|Q9EPE9|AT131_MOUSE Manganese-transporting ATPase 13A1 OS=Mus musculus GN=Atp13a1 PE=2 SV=2//0
gene20973	8.7213	29.2489	-1.7458	0.0054597	0.024332	--	sp|Q8IUL8|CILP2_HUMAN Cartilage intermediate layer protein 2 OS=Homo sapiens GN=CILP2 PE=2 SV=2//0
gene20977	1311.64	1548.45	-0.23945	0.0021112	0.010327	--	sp|Q8CHY6|P66A_MOUSE Transcriptional repressor p66 alpha OS=Mus musculus GN=Gatad2a PE=1 SV=2//0
gene20979	902.2	1088.02	-0.27019	0.0025066	0.012056	--	sp|Q9D2X5|SCC4_MOUSE MAU2 chromatid cohesion factor homolog OS=Mus musculus GN=Mau2 PE=2 SV=3//0
gene20982	24.2238	52.3158	-1.1108	0.0088659	0.03729	--	sp|Q80WM4|HPLN4_MOUSE Hyaluronan and proteoglycan link protein 4 OS=Mus musculus GN=Hapln4 PE=2 SV=2//0
gene20985	105.153	195.894	-0.89758	2.29e-05	0.00015846	--	sp|Q9Z205|RFXK_MOUSE DNA-binding protein RFXANK OS=Mus musculus GN=Rfxank PE=2 SV=1//9.84951e-175
gene20990	652.207	1029.07	-0.65793	7.68e-12	1.06e-10	--	sp|Q8VCA6|T161A_MOUSE Transmembrane protein 161A OS=Mus musculus GN=Tmem161a PE=2 SV=1//0
gene20992	238.386	383.236	-0.68493	4.51e-06	3.45e-05	--	sp|Q8BNU0|ARMC6_MOUSE Armadillo repeat-containing protein 6 OS=Mus musculus GN=Armc6 PE=2 SV=1//0
gene20993	457.342	609.436	-0.4142	0.0003739	0.0021335	--	sp|Q8CH09|SUGP2_MOUSE SURP and G-patch domain-containing protein 2 OS=Mus musculus GN=Sugp2 PE=2 SV=2//1.20246e-14
gene20995	472.866	734.114	-0.63457	9.55e-09	9.8e-08	--	sp|Q99JP6|HOME3_MOUSE Homer protein homolog 3 OS=Mus musculus GN=Homer3 PE=1 SV=2//0
gene21002	352.203	454.114	-0.36665	0.0055408	0.024647	--	sp|Q68ED7|CRTC1_MOUSE CREB-regulated transcription coactivator 1 OS=Mus musculus GN=Crtc1 PE=1 SV=1//0
gene21003	861.914	1127.89	-0.38801	1.43e-05	0.00010252	--	sp|Q8BGY4|KLH26_MOUSE Kelch-like protein 26 OS=Mus musculus GN=Klhl26 PE=2 SV=1//0
gene21006	125.487	223.252	-0.83114	2.54e-05	0.00017423	--	sp|Q9JM58|CRLF1_MOUSE Cytokine receptor-like factor 1 OS=Mus musculus GN=Crlf1 PE=1 SV=1//0
gene21007	1063.54	894.452	0.2498	0.0074282	0.031883	--	sp|Q9CYZ6|CS060_MOUSE Uncharacterized protein C19orf60 homolog OS=Mus musculus PE=2 SV=1//3.20459e-117
gene21008	21317.8	17613.7	0.27536	0.0013505	0.0069283	--	sp|P0C276|RL40_SHEEP Ubiquitin-60S ribosomal protein L40 OS=Ovis aries GN=UBA52 PE=2 SV=2//1.48683e-89
gene21012	906.582	1071.43	-0.24103	0.0070882	0.030671	--	sp|O08856|ELL_MOUSE RNA polymerase II elongation factor ELL OS=Mus musculus GN=Ell PE=2 SV=2//0
gene21013	1077.23	745.994	0.53009	2.15e-05	0.00014968	--	sp|Q9JHU9|INO1_MOUSE Inositol-3-phosphate synthase 1 OS=Mus musculus GN=Isyna1 PE=2 SV=1//0
gene21014	354.722	563.365	-0.66738	9.03e-08	8.35e-07	--	sp|Q9BWG4|SSBP4_HUMAN Single-stranded DNA-binding protein 4 OS=Homo sapiens GN=SSBP4 PE=1 SV=1//0
gene21018	1132.39	698.219	0.69762	6.64e-14	1.08e-12	--	sp|Q9ESW8|PGPI_MOUSE Pyroglutamyl-peptidase 1 OS=Mus musculus GN=Pgpep1 PE=2 SV=1//1.6057e-103
gene21035	10.1699	33.3112	-1.7117	0.0033378	0.015613	--	sp|Q9EQR3|KCNN1_MOUSE Small conductance calcium-activated potassium channel protein 1 OS=Mus musculus GN=Kcnn1 PE=1 SV=2//0
gene21039	18500.7	14929.1	0.30945	1.43e-05	0.00010249	--	sp|P62718|RL18A_RAT 60S ribosomal protein L18a OS=Rattus norvegicus GN=Rpl18a PE=2 SV=1//6.1151e-126
gene21042	1314.05	1692.13	-0.36482	1.81e-06	1.46e-05	--	sp|Q8C052|MAP1S_MOUSE Microtubule-associated protein 1S OS=Mus musculus GN=Map1s PE=1 SV=2//6.20411e-09
gene21054	164.756	235.934	-0.51806	0.0047274	0.021416	--	sp|Q99L00|HAUS8_MOUSE HAUS augmin-like complex subunit 8 OS=Mus musculus GN=Haus8 PE=2 SV=2//0
gene2106	519.444	382.241	0.44248	0.00042595	0.0024059	--	sp|Q99LM9|TADA1_MOUSE Transcriptional adapter 1 OS=Mus musculus GN=Tada1 PE=2 SV=1//0
gene21064	513.124	754.118	-0.55548	2.78e-07	2.45e-06	--	sp|Q8R0P8|ABHD8_MOUSE Abhydrolase domain-containing protein 8 OS=Mus musculus GN=Abhd8 PE=2 SV=1//0
gene21066	2699.22	3252.37	-0.26895	1.17e-05	8.47e-05	--	sp|Q9D9Z5|DDA1_MOUSE DET1- and DDB1-associated protein 1 OS=Mus musculus GN=Dda1 PE=3 SV=1//7.51931e-65
gene21069	4.84317	21.0253	-2.1181	0.0072505	0.031257	--	sp|Q91VC4|PLVAP_MOUSE Plasmalemma vesicle-associated protein OS=Mus musculus GN=Plvap PE=2 SV=1//1.87889e-07
gene2107	535.398	343.128	0.64186	4.83e-07	4.15e-06	--	sp|Q80TC5|POGK_MOUSE Pogo transposable element with KRAB domain OS=Mus musculus GN=Pogk PE=2 SV=2//0
gene21074	4875.32	9891.87	-1.0207	2.13e-18	4.67e-17	--	sp|Q8R2Q8|BST2_MOUSE Bone marrow stromal antigen 2 OS=Mus musculus GN=Bst2 PE=1 SV=1//2.46623e-87
gene21075	571.258	877.932	-0.61997	1.34e-09	1.5e-08	--	sp|Q78HU3|MB12A_MOUSE Multivesicular body subunit 12A OS=Mus musculus GN=Mvb12a PE=1 SV=1//0
gene21076	35.8782	136.485	-1.9276	4.45e-11	5.72e-10	--	sp|Q8K071|TM221_MOUSE Transmembrane protein 221 OS=Mus musculus GN=Tmem221 PE=2 SV=2//4.20123e-65
gene21078	181.235	526.866	-1.5396	2.4e-26	7.6e-25	--	sp|Q60714|S27A1_MOUSE Long-chain fatty acid transport protein 1 OS=Mus musculus GN=Slc27a1 PE=1 SV=1//0
gene21085	126.48	269.797	-1.093	4.87e-09	5.17e-08	--	sp|Q62137|JAK3_MOUSE Tyrosine-protein kinase JAK3 OS=Mus musculus GN=Jak3 PE=1 SV=2//0
gene21087	22.2998	65.6956	-1.5588	0.0001054	0.00065784	--	sp|Q5JCS9|B3GN3_MOUSE N-acetyllactosaminide beta-1,3-N-acetylglucosaminyltransferase 3 OS=Mus musculus GN=B3gnt3 PE=2 SV=1//0
gene21097	76.0761	38.4673	0.98381	0.0043741	0.019982	--	sp|Q8N972|ZN709_HUMAN Zinc finger protein 709 OS=Homo sapiens GN=ZNF709 PE=2 SV=1//2.03947e-140
gene21099	410.822	272.938	0.58994	3.59e-05	0.00024081	--	sp|Q8N972|ZN709_HUMAN Zinc finger protein 709 OS=Homo sapiens GN=ZNF709 PE=2 SV=1//6.74225e-126
gene21100	194.3	68.8205	1.4974	1.19e-10	1.48e-09	--	sp|Q8N972|ZN709_HUMAN Zinc finger protein 709 OS=Homo sapiens GN=ZNF709 PE=2 SV=1//2.65383e-25
gene21101	5.8122	22.0721	-1.9251	0.010184	0.042181	--	sp|Q99N16|CP4F3_MOUSE Leukotriene-B(4) omega-hydroxylase 2 OS=Mus musculus GN=Cyp4f3 PE=2 SV=2//0
gene21108	24655.8	30080.1	-0.28688	3.7e-11	4.8e-10	--	sp|Q6IRU2|TPM4_MOUSE Tropomyosin alpha-4 chain OS=Mus musculus GN=Tpm4 PE=2 SV=3//4.59572e-116
gene21113	1340.08	1017.16	0.39777	2.08e-06	1.66e-05	--	sp|P35585|AP1M1_MOUSE AP-1 complex subunit mu-1 OS=Mus musculus GN=Ap1m1 PE=1 SV=3//0
gene21117	2118.04	747.879	1.5019	2.33e-39	1.19e-37	--	sp|Q60843|KLF2_MOUSE Krueppel-like factor 2 OS=Mus musculus GN=Klf2 PE=1 SV=2//8.98165e-159
gene21118	946.908	1337.64	-0.4984	2.12e-05	0.00014803	--	sp|Q60902|EP15R_MOUSE Epidermal growth factor receptor substrate 15-like 1 OS=Mus musculus GN=Eps15l1 PE=1 SV=3//0
gene21124	1146.33	1361.04	-0.24769	0.0024568	0.01183	--	sp|Q8CD26|S35E1_MOUSE Solute carrier family 35 member E1 OS=Mus musculus GN=Slc35e1 PE=2 SV=2//0
gene21131	374.021	519.116	-0.47294	0.00017547	0.001061	--	sp|Q3TMP8|TM38A_MOUSE Trimeric intracellular cation channel type A OS=Mus musculus GN=Tmem38a PE=1 SV=2//3.42191e-140
gene21136	3474.71	2571.26	0.43442	1.24e-12	1.82e-11	--	sp|Q9Z1M7|LARGE_MOUSE Glycosyltransferase-like protein LARGE1 OS=Mus musculus GN=Large PE=1 SV=1//0
gene21146	2062.78	3371.39	-0.70876	4.08e-20	9.94e-19	--	sp|P14901|HMOX1_MOUSE Heme oxygenase 1 OS=Mus musculus GN=Hmox1 PE=1 SV=1//0
gene21148	31.0051	118.074	-1.9291	5.47e-08	5.18e-07	--	sp|P63033|RHES_RAT GTP-binding protein Rhes OS=Rattus norvegicus GN=Rasd2 PE=1 SV=1//0
gene21165	383.711	279.604	0.45663	0.001583	0.0079911	--	sp|Q3U3W5|ANM9_MOUSE Putative protein arginine N-methyltransferase 9 OS=Mus musculus GN=Prmt9 PE=2 SV=2//0
gene21166	629.846	920.545	-0.54749	3.54e-08	3.41e-07	--	sp|Q3TPR7|T184C_MOUSE Transmembrane protein 184C OS=Mus musculus GN=Tmem184c PE=2 SV=1//2.44454e-37
gene21170	392.882	78.9397	2.3153	1.04e-28	3.66e-27	--	sp|Q61614|EDNRA_MOUSE Endothelin-1 receptor OS=Mus musculus GN=Ednra PE=2 SV=3//0
gene21183	553.81	421.756	0.39298	0.0011773	0.006121	--	sp|Q5PT53|NTCP7_MOUSE Sodium/bile acid cotransporter 7 OS=Mus musculus GN=Slc10a7 PE=2 SV=1//0
gene21186	520.431	220.107	1.2415	9.85e-19	2.21e-17	--	sp|P62313|LSM6_MOUSE U6 snRNA-associated Sm-like protein LSm6 OS=Mus musculus GN=Lsm6 PE=3 SV=1//9.54783e-46
gene2119	27.1429	83.0751	-1.6138	7.06e-06	5.27e-05	--	sp|Q8BQN5|FA78B_MOUSE Protein FAM78B OS=Mus musculus GN=Fam78b PE=2 SV=2//3.64648e-174
gene21190	835.327	1309.58	-0.64869	9.8e-14	1.56e-12	--	sp|Q505G8|ZN827_MOUSE Zinc finger protein 827 OS=Mus musculus GN=Znf827 PE=2 SV=2//0
gene21192	0.485516	15.4161	-4.9888	0.00063101	0.0034616	--	sp|Q9DAF8|CD051_MOUSE Uncharacterized protein C4orf51 homolog OS=Mus musculus PE=2 SV=2//1.50374e-151
gene21195	1108.2	1413.25	-0.35079	1.69e-05	0.00011992	--	sp|P70340|SMAD1_MOUSE Mothers against decapentaplegic homolog 1 OS=Mus musculus GN=Smad1 PE=1 SV=2//0
gene21201	1481.66	2190.32	-0.56393	3.02e-15	5.35e-14	--	sp|B2RRE7|OTUD4_MOUSE OTU domain-containing protein 4 OS=Mus musculus GN=Otud4 PE=1 SV=1//0
gene21203	2211.74	2786.16	-0.3331	2.52e-07	2.23e-06	--	sp|P61222|ABCE1_MOUSE ATP-binding cassette sub-family E member 1 OS=Mus musculus GN=Abce1 PE=2 SV=1//0
gene21225	607.138	744.296	-0.29385	0.0050902	0.022881	--	sp|Q8BW70|UBP38_MOUSE Ubiquitin carboxyl-terminal hydrolase 38 OS=Mus musculus GN=Usp38 PE=2 SV=2//0
gene2123	1439.59	2253.52	-0.64652	1.43e-19	3.36e-18	--	sp|Q9QYG8|UCK2_RAT Uridine-cytidine kinase 2 OS=Rattus norvegicus GN=Uck2 PE=2 SV=2//7.25356e-153
gene21236	738.875	880.78	-0.25345	0.009159	0.038378	--	sp|Q922H9|ZN330_MOUSE Zinc finger protein 330 OS=Mus musculus GN=Znf330 PE=2 SV=1//0
gene21238	382.311	93.3403	2.0342	2.2e-29	7.93e-28	--	sp|Q5DTZ6|RN150_MOUSE RING finger protein 150 OS=Mus musculus GN=Rnf150 PE=2 SV=2//0
gene21241	114.344	264.615	-1.2105	2.69e-10	3.24e-09	--	sp|Q3UYK3|TBCD9_MOUSE TBC1 domain family member 9 OS=Mus musculus GN=Tbc1d9 PE=2 SV=2//0
gene21245	375.981	214.497	0.8097	1.35e-07	1.23e-06	--	sp|Q8BGF6|ELMD2_MOUSE ELMO domain-containing protein 2 OS=Mus musculus GN=Elmod2 PE=2 SV=1//0
gene21257	3087.84	2136.14	0.53159	9.11e-17	1.77e-15	--	sp|Q9CY27|TECR_MOUSE Very-long-chain enoyl-CoA reductase OS=Mus musculus GN=Tecr PE=1 SV=1//0
gene21261	1524.38	1799.67	-0.23951	0.0011655	0.0060659	--	sp|Q9QYJ3|DNJB1_MOUSE DnaJ homolog subfamily B member 1 OS=Mus musculus GN=Dnajb1 PE=2 SV=3//0
gene21262	1768.18	2160.89	-0.28936	3.76e-05	0.00025163	--	sp|Q9Z0G0|GIPC1_MOUSE PDZ domain-containing protein GIPC1 OS=Mus musculus GN=Gipc1 PE=1 SV=1//0
gene21263	390.528	582.515	-0.57687	4.85e-05	0.00031924	--	sp|P70268|PKN1_MOUSE Serine/threonine-protein kinase N1 OS=Mus musculus GN=Pkn1 PE=1 SV=3//0
gene21265	1500.56	1289.47	0.21872	0.0053086	0.02375	--	sp|Q8VDW0|DX39A_MOUSE ATP-dependent RNA helicase DDX39A OS=Mus musculus GN=Ddx39a PE=2 SV=1//0
gene21266	1694.32	1998.9	-0.2385	0.00081001	0.0043438	--	sp|Q9Z0M6|CD97_MOUSE CD97 antigen OS=Mus musculus GN=Cd97 PE=1 SV=2//0
gene2127	1861.06	1312.61	0.50368	2.04e-11	2.7e-10	--	sp|Q5I0H4|TMCO1_RAT Transmembrane and coiled-coil domains protein 1 OS=Rattus norvegicus GN=Tmco1 PE=2 SV=1//1.10595e-99
gene21272	1052.44	728.359	0.53101	1.54e-08	1.54e-07	--	sp|Q80TR1|LPHN1_MOUSE Latrophilin-1 OS=Mus musculus GN=Lphn1 PE=1 SV=2//3.56891e-68
gene21275	1036.35	1231.4	-0.2488	0.0034438	0.01608	--	sp|P05132|KAPCA_MOUSE cAMP-dependent protein kinase catalytic subunit alpha OS=Mus musculus GN=Prkaca PE=1 SV=3//0
gene21276	464.237	266.662	0.79985	3.9e-07	3.39e-06	--	sp|D3YXK1|SAMD1_MOUSE Atherin OS=Mus musculus GN=Samd1 PE=1 SV=1//1.05134e-35
gene2128	593.548	817.652	-0.46212	7.38e-06	5.49e-05	--	sp|Q9JLJ2|AL9A1_MOUSE 4-trimethylaminobutyraldehyde dehydrogenase OS=Mus musculus GN=Aldh9a1 PE=1 SV=1//0
gene21281	208.314	70.7943	1.5571	6.62e-12	9.17e-11	--	sp|A2TJV2|PALM3_MOUSE Paralemmin-3 OS=Mus musculus GN=Palm3 PE=2 SV=1//0
gene21288	11.1469	49.2586	-2.1437	2.15e-05	0.00014966	--	sp|Q6P3Y9|PONL1_MOUSE Podocan-like protein 1 OS=Mus musculus GN=Podnl1 PE=2 SV=2//0
gene21289	743.339	978.319	-0.39628	2.93e-05	0.00019958	--	sp|Q8K1A6|C2D1A_MOUSE Coiled-coil and C2 domain-containing protein 1A OS=Mus musculus GN=Cc2d1a PE=1 SV=2//0
gene2129	407.977	250.371	0.70442	1.32e-06	1.08e-05	--	sp|Q9CPU4|MGST3_MOUSE Microsomal glutathione S-transferase 3 OS=Mus musculus GN=Mgst3 PE=1 SV=1//7.80571e-109
gene21298	1895.36	2896.28	-0.61173	1.18e-20	2.94e-19	--	sp|Q8C7B8|ZSWM4_MOUSE Zinc finger SWIM domain-containing protein 4 OS=Mus musculus GN=Zswim4 PE=2 SV=2//0
gene21310	871.239	1219.84	-0.48555	3.17e-08	3.08e-07	--	sp|Q3TX08|TRM1_MOUSE tRNA (guanine(26)-N(2))-dimethyltransferase OS=Mus musculus GN=Trmt1 PE=1 SV=2//2.98704e-44
gene21312	882.312	582.427	0.59921	3.92e-09	4.19e-08	--	sp|Q14938|NFIX_HUMAN Nuclear factor 1 X-type OS=Homo sapiens GN=NFIX PE=1 SV=2//0
gene21315	171.565	265.251	-0.6286	0.00036057	0.002064	--	sp|Q9CR59|G45IP_MOUSE Growth arrest and DNA damage-inducible proteins-interacting protein 1 OS=Mus musculus GN=Gadd45gip1 PE=2 SV=1//2.48968e-65
gene21316	393.925	757.426	-0.94318	2.29e-13	3.56e-12	--	sp|P54726|RD23A_MOUSE UV excision repair protein RAD23 homolog A OS=Mus musculus GN=Rad23a PE=1 SV=2//0
gene21317	24430.2	18047	0.43691	3.9e-20	9.51e-19	--	sp|P14211|CALR_MOUSE Calreticulin OS=Mus musculus GN=Calr PE=1 SV=1//0
gene21320	1092.09	1477.08	-0.43566	7.82e-08	7.3e-07	--	sp|Q8C0C7|SYFA_MOUSE Phenylalanine--tRNA ligase alpha subunit OS=Mus musculus GN=Farsa PE=2 SV=1//0
gene21322	47.9582	137.584	-1.5205	5.87e-06	4.43e-05	--	sp|Q505B8|SYCE2_MOUSE Synaptonemal complex central element protein 2 OS=Mus musculus GN=Syce2 PE=1 SV=1//4.61688e-116
gene21323	237.411	343.753	-0.53399	0.00051748	0.0028815	--	sp|Q60759|GCDH_MOUSE Glutaryl-CoA dehydrogenase, mitochondrial OS=Mus musculus GN=Gcdh PE=1 SV=2//0
gene21330	1187.1	740.864	0.68016	8.25e-14	1.33e-12	--	sp|Q9CWY8|RNH2A_MOUSE Ribonuclease H2 subunit A OS=Mus musculus GN=Rnaseh2a PE=1 SV=2//0
gene21332	2028.82	3315.78	-0.70871	8.37e-29	2.96e-27	--	sp|P24898|JUNB_RAT Transcription factor jun-B OS=Rattus norvegicus GN=Junb PE=2 SV=2//0
gene21335	2079.57	2599.52	-0.32196	0.00022898	0.0013604	--	sp|O54984|ASNA_MOUSE ATPase Asna1 OS=Mus musculus GN=Asna1 PE=1 SV=2//1.65573e-41
gene21336	2529.34	1928.65	0.39117	1.03e-08	1.06e-07	--	sp|Q9D735|CS043_MOUSE Uncharacterized protein C19orf43 homolog OS=Mus musculus PE=1 SV=1//7.28414e-50
gene21337	2374.64	1953.97	0.2813	3.13e-05	0.00021205	--	sp|Q99LG2|TNPO2_MOUSE Transportin-2 OS=Mus musculus GN=Tnpo2 PE=2 SV=1//0
gene21339	291.641	478.128	-0.7132	1.38e-07	1.26e-06	--	sp|Q2T9T9|FBXW9_BOVIN F-box/WD repeat-containing protein 9 OS=Bos taurus GN=FBXW9 PE=2 SV=1//0
gene2134	6001.06	4780.42	0.32808	6.48e-10	7.49e-09	--	sp|P41778|PBX1_MOUSE Pre-B-cell leukemia transcription factor 1 OS=Mus musculus GN=Pbx1 PE=1 SV=2//0
gene21343	199.153	310.531	-0.64086	0.0014008	0.0071618	--	sp|Q9DAJ4|WDR83_MOUSE WD repeat domain-containing protein 83 OS=Mus musculus GN=Wdr83 PE=1 SV=1//0
gene21345	1838.73	2091.41	-0.18577	0.007665	0.032767	--	sp|O09159|MA2B1_MOUSE Lysosomal alpha-mannosidase OS=Mus musculus GN=Man2b1 PE=2 SV=4//0
gene21352	3964.53	3303.12	0.26332	5.93e-06	4.47e-05	--	sp|Q9EQH3|VPS35_MOUSE Vacuolar protein sorting-associated protein 35 OS=Mus musculus GN=Vps35 PE=1 SV=1//0
gene21353	339.16	234.492	0.53243	0.00058303	0.0032205	--	sp|Q9WUJ8|ORC6_MOUSE Origin recognition complex subunit 6 OS=Mus musculus GN=Orc6 PE=1 SV=1//0
gene21357	3648.99	2897.35	0.33277	2.66e-08	2.61e-07	--	sp|Q2HJ94|DNJA2_BOVIN DnaJ homolog subfamily A member 2 OS=Bos taurus GN=DNAJA2 PE=2 SV=1//0
gene21361	1511.27	1159.32	0.38249	1.72e-06	1.39e-05	--	sp|Q99KW9|TIP_MOUSE T-cell immunomodulatory protein OS=Mus musculus GN=Itfg1 PE=2 SV=2//0
gene21375	410.878	260.152	0.65936	4.81e-06	3.67e-05	--	sp|Q920M9|SIAH1_RAT E3 ubiquitin-protein ligase SIAH1 OS=Rattus norvegicus GN=Siah1 PE=1 SV=2//0
gene21403	1644.32	1003.16	0.71293	7.27e-16	1.33e-14	--	sp|Q8BQM4|HEAT3_MOUSE HEAT repeat-containing protein 3 OS=Mus musculus GN=Heatr3 PE=2 SV=1//0
gene21406	448.648	840.073	-0.90493	5.83e-17	1.15e-15	--	sp|P51829|ADCY7_MOUSE Adenylate cyclase type 7 OS=Mus musculus GN=Adcy7 PE=2 SV=2//0
gene21416	1037.83	654.08	0.66603	4.07e-12	5.75e-11	--	sp|Q80TQ2|CYLD_MOUSE Ubiquitin carboxyl-terminal hydrolase CYLD OS=Mus musculus GN=Cyld PE=1 SV=2//0
gene21431	55.2609	12.3121	2.1662	0.00028312	0.0016533	--	sp|Q80W03|TOX3_MOUSE TOX high mobility group box family member 3 OS=Mus musculus GN=Tox3 PE=2 SV=1//1.73183e-169
gene2144	106.616	53.3992	0.99753	0.00061592	0.0033854	--	sp|Q99P69|NUF2_MOUSE Kinetochore protein Nuf2 OS=Mus musculus GN=Nuf2 PE=2 SV=2//0
gene21440	2138.26	1762.77	0.2786	6.86e-05	0.00044123	--	sp|Q8BYH8|CHD9_MOUSE Chromodomain-helicase-DNA-binding protein 9 OS=Mus musculus GN=Chd9 PE=1 SV=2//0
gene21443	340.121	216.529	0.65149	3.45e-05	0.00023248	--	sp|Q64700|RBL2_MOUSE Retinoblastoma-like protein 2 OS=Mus musculus GN=Rbl2 PE=1 SV=3//0
gene21457	596.024	263.251	1.1789	4.72e-19	1.08e-17	--	sp|P81067|IRX3_MOUSE Iroquois-class homeodomain protein IRX-3 OS=Mus musculus GN=Irx3 PE=1 SV=2//1.69631e-08
gene21468	12779.3	14036.6	-0.13539	0.0032609	0.015293	--	sp|P33434|MMP2_MOUSE 72 kDa type IV collagenase OS=Mus musculus GN=Mmp2 PE=2 SV=1//0
gene21469	149.693	89.8041	0.73715	0.0018532	0.0092078	--	sp|Q8BYI6|PCAT2_MOUSE Lysophosphatidylcholine acyltransferase 2 OS=Mus musculus GN=Lpcat2 PE=1 SV=1//0
gene21472	204.492	848.573	-2.053	9.43e-61	8.34e-59	--	sp|O55192|SC6A2_MOUSE Sodium-dependent noradrenaline transporter OS=Mus musculus GN=Slc6a2 PE=2 SV=2//0
gene2148	1145.83	4806.58	-2.0686	9.09e-222	8.3e-219	--	sp|O08899|RGS4_MOUSE Regulator of G-protein signaling 4 OS=Mus musculus GN=Rgs4 PE=2 SV=1//5.65883e-112
gene21488	275.235	145.224	0.92239	3.47e-07	3.03e-06	--	sp|P10825|GNAO_XENLA Guanine nucleotide-binding protein G(o) subunit alpha OS=Xenopus laevis GN=gna0 PE=2 SV=5//0
gene21490	1977.32	2628.37	-0.41062	5.72e-10	6.65e-09	--	sp|Q9R049|AMFR_MOUSE E3 ubiquitin-protein ligase AMFR OS=Mus musculus GN=Amfr PE=1 SV=2//0
gene21495	141.99	41.561	1.7725	3.39e-10	4.02e-09	--	sp|P47945|MT4_MOUSE Metallothionein-4 OS=Mus musculus GN=Mt4 PE=2 SV=1//1.30552e-08
gene21496	1457.06	415.094	1.8115	8.21e-74	1.02e-71	--	-//-
gene21498	40737.7	23949.2	0.76639	2.12e-17	4.3e-16	--	-//-
gene21499	19944.1	14829.3	0.42751	1.37e-07	1.24e-06	--	-//-
gene21505	1923.1	1176.13	0.70939	1.23e-20	3.07e-19	--	sp|Q9JJK5|HERP1_MOUSE Homocysteine-responsive endoplasmic reticulum-resident ubiquitin-like domain member 1 protein OS=Mus musculus GN=Herpud1 PE=2 SV=1//0
gene21508	31.0111	132.292	-2.0929	5.6e-12	7.82e-11	--	sp|C3VPR6|NLRC5_MOUSE Protein NLRC5 OS=Mus musculus GN=Nlrc5 PE=1 SV=2//0
gene21510	219.995	326.822	-0.57103	0.00030958	0.0017938	--	sp|P59108|CPNE2_MOUSE Copine-2 OS=Mus musculus GN=Cpne2 PE=2 SV=1//0
gene21521	111.916	202.024	-0.8521	4.01e-05	0.00026686	--	sp|O35188|X3CL1_MOUSE Fractalkine OS=Mus musculus GN=Cx3cl1 PE=2 SV=3//0
gene21525	591.57	466.837	0.34163	0.0034523	0.016114	--	sp|Q8K1Z0|COQ9_MOUSE Ubiquinone biosynthesis protein COQ9, mitochondrial OS=Mus musculus GN=Coq9 PE=1 SV=1//9.80037e-171
gene21527	170.568	248.897	-0.5452	0.0024143	0.011654	--	sp|Q99KE3|DOK4_MOUSE Docking protein 4 OS=Mus musculus GN=Dok4 PE=1 SV=1//0
gene21535	1057.79	1422.14	-0.42702	2.02e-07	1.8e-06	--	sp|O35231|KIFC3_MOUSE Kinesin-like protein KIFC3 OS=Mus musculus GN=Kifc3 PE=1 SV=4//2.95179e-49
gene2154	7207.41	5051.4	0.5128	4.83e-23	1.34e-21	--	sp|Q62371|DDR2_MOUSE Discoidin domain-containing receptor 2 OS=Mus musculus GN=Ddr2 PE=1 SV=2//0
gene21544	8.24378	70.2683	-3.0915	8.68e-11	1.09e-09	--	sp|O54732|MMP15_MOUSE Matrix metalloproteinase-15 OS=Mus musculus GN=Mmp15 PE=2 SV=1//0
gene21545	469.492	359.826	0.3838	0.011525	0.047057	--	sp|Q8BTU1|CFA20_MOUSE Cilia- and flagella-associated protein 20 OS=Mus musculus GN=Cfap20 PE=2 SV=1//5.67428e-139
gene2155	1557.22	961.814	0.69514	2.61e-17	5.25e-16	--	sp|Q91YN5|UAP1_MOUSE UDP-N-acetylhexosamine pyrophosphorylase OS=Mus musculus GN=Uap1 PE=1 SV=1//0
gene21556	3172.27	2370.37	0.4204	2.02e-11	2.67e-10	--	sp|Q6DIX1|NDRG4_XENTR Protein NDRG4 OS=Xenopus tropicalis GN=ndrg4 PE=2 SV=1//0
gene21564	564.964	700.782	-0.31081	0.0039973	0.018402	--	sp|Q8BWH0|S38A7_MOUSE Putative sodium-coupled neutral amino acid transporter 7 OS=Mus musculus GN=Slc38a7 PE=1 SV=1//0
gene21590	5522.53	4987.31	0.14707	0.0058838	0.025969	--	sp|P55288|CAD11_MOUSE Cadherin-11 OS=Mus musculus GN=Cdh11 PE=1 SV=1//0
gene21604	36.3378	223.732	-2.6222	1.86e-25	5.69e-24	--	sp|P55284|CADH5_MOUSE Cadherin-5 OS=Mus musculus GN=Cdh5 PE=1 SV=2//0
gene21605	128.891	243.21	-0.91605	1.74e-06	1.4e-05	--	sp|Q9EQG5|BEAN1_MOUSE Protein BEAN1 OS=Mus musculus GN=Bean1 PE=1 SV=2//3.81229e-116
gene21612	618.233	892.691	-0.53001	0.00091093	0.0048414	--	sp|Q8CJ61|CKLF4_MOUSE CKLF-like MARVEL transmembrane domain-containing protein 4 OS=Mus musculus GN=Cmtm4 PE=2 SV=1//5.83679e-127
gene21613	5275.47	4090.47	0.36703	2.07e-11	2.73e-10	--	sp|Q6PDL0|DC1L2_MOUSE Cytoplasmic dynein 1 light intermediate chain 2 OS=Mus musculus GN=Dync1li2 PE=1 SV=2//2.73526e-10
gene21615	741.79	462.65	0.68109	8.38e-10	9.58e-09	--	sp|Q8VBW6|ULA1_MOUSE NEDD8-activating enzyme E1 regulatory subunit OS=Mus musculus GN=Nae1 PE=1 SV=1//0
gene21620	107.107	62.5393	0.77622	0.0083202	0.035267	--	sp|O88667|RAD_MOUSE GTP-binding protein RAD OS=Mus musculus GN=Rrad PE=1 SV=1//1.3063e-176
gene21622	1222.39	1535.04	-0.32857	3.16e-05	0.0002139	--	sp|Q9D187|MIP18_MOUSE Mitotic spindle-associated MMXD complex subunit MIP18 OS=Mus musculus GN=Fam96b PE=2 SV=1//1.39073e-105
gene2165	274.764	801.262	-1.5441	7.2e-38	3.5e-36	--	sp|Q3V1G4|OLM2B_MOUSE Olfactomedin-like protein 2B OS=Mus musculus GN=Olfml2b PE=1 SV=2//0
gene21650	204.468	273.891	-0.42173	0.012283	0.049723	--	sp|Q8VI16|B3GN9_MOUSE UDP-GlcNAc:betaGal beta-1,3-N-acetylglucosaminyltransferase 9 OS=Mus musculus GN=B3gnt9 PE=2 SV=1//0
gene21654	141.001	252.454	-0.84031	6.36e-06	4.77e-05	--	sp|Q9D1X0|NOL3_MOUSE Nucleolar protein 3 OS=Mus musculus GN=Nol3 PE=1 SV=1//1.55607e-90
gene21655	34.3917	72.8098	-1.0821	0.0024161	0.011661	--	sp|Q810A5|K895L_MOUSE Uncharacterized protein KIAA0895-like OS=Mus musculus GN=Kiaa0895l PE=2 SV=1//0
gene21658	2238.06	1829.65	0.29068	2.44e-05	0.00016812	--	sp|Q8R0K9|E2F4_MOUSE Transcription factor E2F4 OS=Mus musculus GN=E2f4 PE=2 SV=1//0
gene2166	948.148	1795.93	-0.92155	8.79e-31	3.37e-29	--	sp|F6VAN0|ATF6A_MOUSE Cyclic AMP-dependent transcription factor ATF-6 alpha OS=Mus musculus GN=Atf6 PE=1 SV=2//0
gene21662	696.643	526.924	0.40283	0.00023708	0.0014034	--	sp|Q9CR96|TM208_MOUSE Transmembrane protein 208 OS=Mus musculus GN=Tmem208 PE=2 SV=1//1.25495e-63
gene21665	128.869	226.257	-0.81205	3.26e-05	0.00022031	--	sp|Q9Z0X2|SL9A5_RAT Sodium/hydrogen exchanger 5 OS=Rattus norvegicus GN=Slc9a5 PE=1 SV=1//0
gene21669	74.6036	143.625	-0.94499	0.00014587	0.00089146	--	sp|Q9CRB6|TPPP3_MOUSE Tubulin polymerization-promoting protein family member 3 OS=Mus musculus GN=Tppp3 PE=1 SV=1//2.88493e-112
gene21672	4304.9	1583.11	1.4432	1.54e-114	3.89e-112	--	sp|P51661|DHI2_MOUSE Corticosteroid 11-beta-dehydrogenase isozyme 2 OS=Mus musculus GN=Hsd11b2 PE=2 SV=2//0
gene21674	17.9181	45.1181	-1.3323	0.0048135	0.021764	--	-//-
gene21681	808.711	621.753	0.37928	0.00021787	0.0012989	--	sp|Q61164|CTCF_MOUSE Transcriptional repressor CTCF OS=Mus musculus GN=Ctcf PE=1 SV=2//0
gene21685	191.345	436.625	-1.1902	3.1e-15	5.49e-14	--	sp|Q5EE38|ACD_MOUSE Adrenocortical dysplasia protein OS=Mus musculus GN=Acd PE=1 SV=1//1.84688e-86
gene21687	75.1031	158.645	-1.0789	0.0010599	0.0055499	--	sp|Q7TSV9|ENKD1_MOUSE Enkurin domain-containing protein 1 OS=Mus musculus GN=Enkd1 PE=2 SV=1//0
gene21689	177.767	284.656	-0.67924	7.61e-05	0.00048523	--	sp|Q9CYH5|GFOD2_MOUSE Glucose-fructose oxidoreductase domain-containing protein 2 OS=Mus musculus GN=Gfod2 PE=2 SV=1//0
gene21690	1007.3	1440.44	-0.51602	4.28e-10	5.03e-09	--	sp|Q6VN19|RBP10_MOUSE Ran-binding protein 10 OS=Mus musculus GN=Ranbp10 PE=1 SV=2//0
gene21693	328.051	426.922	-0.38005	0.0052383	0.023465	--	sp|Q3TJM4|CENPT_MOUSE Centromere protein T OS=Mus musculus GN=Cenpt PE=2 SV=2//0
gene21694	653.64	513.002	0.34953	0.001798	0.0089649	--	sp|Q9JJD0|THA11_MOUSE THAP domain-containing protein 11 OS=Mus musculus GN=Thap11 PE=1 SV=1//1.53008e-121
gene21698	842.094	681.694	0.30486	0.0022715	0.011021	--	sp|Q91YA2|KPSH1_MOUSE Serine/threonine-protein kinase H1 OS=Mus musculus GN=Pskh1 PE=2 SV=3//0
gene21702	2727.36	3280.19	-0.26628	1.36e-05	9.75e-05	--	sp|Q9JIS8|S12A4_MOUSE Solute carrier family 12 member 4 OS=Mus musculus GN=Slc12a4 PE=1 SV=2//0
gene21706	273.781	378.231	-0.46625	0.0024423	0.011767	--	sp|Q9CWT6|DDX28_MOUSE Probable ATP-dependent RNA helicase DDX28 OS=Mus musculus GN=Ddx28 PE=2 SV=2//0
gene21708	1299.35	828.72	0.64883	3.12e-10	3.71e-09	--	sp|P97305|NFAC3_MOUSE Nuclear factor of activated T-cells, cytoplasmic 3 OS=Mus musculus GN=Nfatc3 PE=2 SV=1//2.25847e-14
gene21709	178.792	268.777	-0.58813	0.00072808	0.0039388	--	sp|Q8K0G8|ESRP2_MOUSE Epithelial splicing regulatory protein 2 OS=Mus musculus GN=Esrp2 PE=1 SV=1//4.11929e-72
gene21711	1260.21	1811.84	-0.5238	3.92e-09	4.19e-08	--	sp|Q8VEB4|PAG15_MOUSE Group XV phospholipase A2 OS=Mus musculus GN=Pla2g15 PE=1 SV=1//0
gene21712	1002.4	2079.22	-1.0526	1.22e-42	6.86e-41	--	sp|Q8BGK6|YLAT2_MOUSE Y+L amino acid transporter 2 OS=Mus musculus GN=Slc7a6 PE=1 SV=1//0
gene21714	348.373	491.993	-0.49801	0.00012211	0.00075493	--	sp|Q922X9|ANM7_MOUSE Protein arginine N-methyltransferase 7 OS=Mus musculus GN=Prmt7 PE=1 SV=1//0
gene21729	1685.69	1370.33	0.29882	8.47e-05	0.00053581	--	sp|P0CG14|CTF8A_MOUSE Chromosome transmission fidelity protein 8 homolog isoform 2 OS=Mus musculus GN=Chtf8 PE=2 SV=1//0
gene21734	1391.56	1166.05	0.25508	0.0016763	0.0084023	--	sp|Q793F9|VPS4A_RAT Vacuolar protein sorting-associated protein 4A OS=Rattus norvegicus GN=Vps4a PE=2 SV=1//0
gene21737	511.138	637.086	-0.31778	0.0047827	0.021651	--	sp|Q9JJA2|COG8_MOUSE Conserved oligomeric Golgi complex subunit 8 OS=Mus musculus GN=Cog8 PE=2 SV=3//0
gene21738	571.252	807.361	-0.49909	1.66e-06	1.34e-05	--	sp|Q9CXK8|NIP7_MOUSE 60S ribosome subunit biogenesis protein NIP7 homolog OS=Mus musculus GN=Nip7 PE=2 SV=1//4.07633e-123
gene21740	237.919	333.79	-0.48847	0.005214	0.023388	--	sp|O35144|TERF2_MOUSE Telomeric repeat-binding factor 2 OS=Mus musculus GN=Terf2 PE=1 SV=3//0
gene21744	3721.52	2651.61	0.48902	5.42e-16	1.01e-14	--	sp|Q9CQX2|CYB5B_MOUSE Cytochrome b5 type B OS=Mus musculus GN=Cyb5b PE=1 SV=1//2.6467e-94
gene21747	4764.43	3558.93	0.42086	1.37e-05	9.87e-05	--	sp|Q9WV30|NFAT5_MOUSE Nuclear factor of activated T-cells 5 OS=Mus musculus GN=Nfat5 PE=1 SV=2//7.77041e-17
gene21773	961.315	1140.9	-0.24709	0.00474	0.021469	--	sp|Q17R09|PRP16_BOVIN Pre-mRNA-splicing factor ATP-dependent RNA helicase PRP16 OS=Bos taurus GN=DHX38 PE=2 SV=1//0
gene21775	643.36	74.3984	3.1123	3.74e-73	4.57e-71	--	sp|Q61646|HPT_MOUSE Haptoglobin OS=Mus musculus GN=Hp PE=1 SV=1//0
gene21782	944.384	1553.09	-0.71769	2.74e-18	5.96e-17	--	sp|P0C7T6|ATX1L_MOUSE Ataxin-1-like OS=Mus musculus GN=Atxn1l PE=1 SV=1//0
gene21784	1868.8	2213.88	-0.24446	0.00037771	0.0021544	--	sp|P22892|AP1G1_MOUSE AP-1 complex subunit gamma-1 OS=Mus musculus GN=Ap1g1 PE=1 SV=3//0
gene21809	3213.8	2795.13	0.20137	0.001005	0.0052798	--	sp|Q921M3|SF3B3_MOUSE Splicing factor 3B subunit 3 OS=Mus musculus GN=Sf3b3 PE=2 SV=1//0
gene21812	253.379	346.42	-0.45122	0.0035369	0.016472	--	sp|Q8N0W3|FUK_HUMAN L-fucose kinase OS=Homo sapiens GN=FUK PE=2 SV=2//0
gene21816	664.245	914.279	-0.46092	2.84e-06	2.23e-05	--	sp|Q61655|DD19A_MOUSE ATP-dependent RNA helicase DDX19A OS=Mus musculus GN=Ddx19a PE=2 SV=2//7.04846e-09
gene21826	2970.45	2150.69	0.46588	4.18e-13	6.4e-12	--	sp|Q61543|GSLG1_MOUSE Golgi apparatus protein 1 OS=Mus musculus GN=Glg1 PE=1 SV=1//0
gene21829	142.008	318.686	-1.1662	2.05e-08	2.04e-07	--	sp|Q9D2Y4|MLKL_MOUSE Mixed lineage kinase domain-like protein OS=Mus musculus GN=Mlkl PE=1 SV=1//0
gene21833	1782.18	3138	-0.8162	4.21e-34	1.83e-32	--	sp|Q91V17|ZNRF1_MOUSE E3 ubiquitin-protein ligase ZNRF1 OS=Mus musculus GN=Znrf1 PE=1 SV=1//9.67022e-149
gene21835	103.191	62.5602	0.722	0.011281	0.046202	--	sp|P08042|ZFP1_MOUSE Zinc finger protein 1 OS=Mus musculus GN=Zfp1 PE=2 SV=3//0
gene21838	3667	6737.82	-0.87768	1.44e-59	1.25e-57	--	sp|Q61140|BCAR1_MOUSE Breast cancer anti-estrogen resistance protein 1 OS=Mus musculus GN=Bcar1 PE=1 SV=2//0
gene21840	950.616	1116.21	-0.23168	0.0085275	0.036003	--	sp|O88271|CFDP1_MOUSE Craniofacial development protein 1 OS=Mus musculus GN=Cfdp1 PE=1 SV=1//1.24227e-157
gene21841	119.209	179.972	-0.59428	0.0049227	0.022191	--	sp|Q9D342|T170A_MOUSE Transmembrane protein 170A OS=Mus musculus GN=Tmem170a PE=2 SV=1//6.32852e-60
gene21843	119.223	186.806	-0.64788	0.002084	0.010204	--	sp|Q3U284|TM231_MOUSE Transmembrane protein 231 OS=Mus musculus GN=Tmem231 PE=1 SV=1//3.05085e-50
gene21845	969.057	714.454	0.43974	0.00062088	0.0034075	--	sp|P60522|GBRL2_RAT Gamma-aminobutyric acid receptor-associated protein-like 2 OS=Rattus norvegicus GN=Gabarapl2 PE=3 SV=1//7.3188e-79
gene21868	387.15	259.09	0.57944	7.71e-05	0.00049083	--	sp|Q99P30|NUDT7_MOUSE Peroxisomal coenzyme A diphosphatase NUDT7 OS=Mus musculus GN=Nudt7 PE=1 SV=2//2.71939e-130
gene21870	106.098	247.814	-1.2239	6.81e-10	7.86e-09	--	sp|Q80TB8|VAT1L_MOUSE Synaptic vesicle membrane protein VAT-1 homolog-like OS=Mus musculus GN=Vat1l PE=2 SV=2//8.85328e-14
gene21880	2273.81	1393.78	0.70611	8e-23	2.19e-21	--	sp|P54843|MAF_MOUSE Transcription factor Maf OS=Mus musculus GN=Maf PE=1 SV=2//1.24607e-60
gene21900	972.454	785.315	0.30836	0.0010551	0.0055259	--	sp|Q91WK5|GCSH_MOUSE Glycine cleavage system H protein, mitochondrial OS=Mus musculus GN=Gcsh PE=1 SV=2//4.8293e-116
gene21904	521.854	95.3923	2.4517	5.19e-50	3.59e-48	--	sp|Q9JJS6|BCDO1_MOUSE Beta,beta-carotene 15,15&apos;-monooxygenase OS=Mus musculus GN=Bco1 PE=1 SV=2//0
gene21906	2624.09	2053.05	0.35404	8.18e-08	7.61e-07	--	sp|Q9D486|CMIP_MOUSE C-Maf-inducing protein OS=Mus musculus GN=Cmip PE=2 SV=3//0
gene21911	82.8414	204.831	-1.306	2.16e-05	0.00015032	--	sp|Q9D665|D42E1_MOUSE Short-chain dehydrogenase/reductase family 42E member 1 OS=Mus musculus GN=Sdr42e1 PE=2 SV=1//0
gene21917	701.131	843.558	-0.2668	0.0072161	0.031137	--	sp|Q9D1Q1|MPH6_MOUSE M-phase phosphoprotein 6 OS=Mus musculus GN=Mphosph6 PE=1 SV=1//1.65561e-82
gene21919	452.966	260.569	0.79774	1.42e-08	1.43e-07	--	sp|Q9WTR5|CAD13_MOUSE Cadherin-13 OS=Mus musculus GN=Cdh13 PE=1 SV=2//0
gene21921	3617.33	3108.15	0.21887	0.00022217	0.0013217	--	sp|Q9CQZ1|HSBP1_MOUSE Heat shock factor-binding protein 1 OS=Mus musculus GN=Hsbp1 PE=3 SV=1//5.57005e-43
gene21926	31.4946	62.6176	-0.99146	0.0092342	0.038654	--	sp|Q9UJX0|OSGI1_HUMAN Oxidative stress-induced growth inhibitor 1 OS=Homo sapiens GN=OSGIN1 PE=1 SV=3//0
gene21929	2044.17	1557.96	0.39185	4.93e-08	4.69e-07	--	sp|Q9WTZ2|MBTP1_MOUSE Membrane-bound transcription factor site-1 protease OS=Mus musculus GN=Mbtps1 PE=1 SV=1//0
gene21930	158.899	466.837	-1.5548	4.58e-24	1.31e-22	--	sp|Q8BTX9|HSDL1_MOUSE Inactive hydroxysteroid dehydrogenase-like protein 1 OS=Mus musculus GN=Hsdl1 PE=2 SV=1//0
gene21932	228.206	383.757	-0.74985	6.43e-07	5.45e-06	--	sp|Q6PDZ2|TAF1C_MOUSE TATA box-binding protein-associated factor RNA polymerase I subunit C OS=Mus musculus GN=Taf1c PE=1 SV=1//0
gene21939	63.9542	276.599	-2.1127	2.4e-23	6.75e-22	--	sp|Q9ESH5|WFDC1_MOUSE WAP four-disulfide core domain protein 1 OS=Mus musculus GN=Wfdc1 PE=2 SV=1//3.70987e-128
gene21942	584.819	1475.01	-1.3347	3.19e-49	2.12e-47	--	sp|Q9CQI6|COTL1_MOUSE Coactosin-like protein OS=Mus musculus GN=Cotl1 PE=1 SV=3//1.24524e-94
gene21943	105.117	168.254	-0.67865	0.0021876	0.010669	--	sp|Q8R124|KLH36_MOUSE Kelch-like protein 36 OS=Mus musculus GN=Klhl36 PE=2 SV=1//0
gene21945	8086.63	7340.7	0.13962	0.0048566	0.021939	--	sp|Q8BZQ2|CRLD2_MOUSE Cysteine-rich secretory protein LCCL domain-containing 2 OS=Mus musculus GN=Crispld2 PE=1 SV=1//0
gene21947	357.042	486.29	-0.44572	0.00057041	0.0031536	--	sp|Q8R0A7|K0513_MOUSE Uncharacterized protein KIAA0513 OS=Mus musculus GN=Kiaa0513 PE=2 SV=1//0
gene21974	161.815	53.8731	1.5867	7.48e-10	8.6e-09	--	sp|Q61080|FOXF1_MOUSE Forkhead box protein F1 OS=Mus musculus GN=Foxf1 PE=2 SV=2//0
gene21989	738.877	3167.43	-2.0999	3.15e-175	1.83e-172	--	sp|Q9CQV6|MLP3B_MOUSE Microtubule-associated proteins 1A/1B light chain 3B OS=Mus musculus GN=Map1lc3b PE=1 SV=3//1.23233e-81
gene21990	872.126	1458.84	-0.74222	1.66e-18	3.68e-17	--	sp|Q8VIG0|ZCH14_MOUSE Zinc finger CCHC domain-containing protein 14 OS=Mus musculus GN=Zcchc14 PE=2 SV=1//1.09904e-77
gene21997	4927.33	6173.25	-0.32523	7.23e-10	8.33e-09	--	sp|Q9Z127|LAT1_MOUSE Large neutral amino acids transporter small subunit 1 OS=Mus musculus GN=Slc7a5 PE=1 SV=2//0
gene22	1788.44	1116.7	0.67946	7.08e-12	9.78e-11	--	sp|Q4KLL0|TCEA1_RAT Transcription elongation factor A protein 1 OS=Rattus norvegicus GN=Tcea1 PE=2 SV=1//0
gene22003	4538.84	9565.43	-1.0755	8.91e-12	1.22e-10	--	sp|Q96JG9|ZN469_HUMAN Zinc finger protein 469 OS=Homo sapiens GN=ZNF469 PE=2 SV=3//0
gene22006	28.094	67.1694	-1.2575	0.00096367	0.0050937	--	-//-
gene22007	84.7954	196.357	-1.2114	8.21e-07	6.88e-06	--	-//-
gene22008	884.378	1254.57	-0.50446	1.61e-06	1.31e-05	--	sp|O35615|FOG1_MOUSE Zinc finger protein ZFPM1 OS=Mus musculus GN=Zfpm1 PE=1 SV=1//0
gene22012	1828.45	2323.45	-0.34565	4.49e-07	3.88e-06	--	sp|Q0P678|ZCH18_MOUSE Zinc finger CCCH domain-containing protein 18 OS=Mus musculus GN=Zc3h18 PE=1 SV=1//5.54736e-10
gene22014	1973.52	1372.29	0.52418	1.26e-12	1.84e-11	--	sp|Q61462|CY24A_MOUSE Cytochrome b-245 light chain OS=Mus musculus GN=Cyba PE=1 SV=3//2.04368e-116
gene22016	162.812	81.5647	0.99719	2.44e-05	0.00016775	--	-//-
gene22019	701.095	578.245	0.27793	0.0096959	0.040362	--	sp|Q96A37|RN166_HUMAN RING finger protein 166 OS=Homo sapiens GN=RNF166 PE=2 SV=1//2.11199e-19
gene22021	15391.7	8891.85	0.79159	5.94e-64	5.77e-62	--	sp|E2JF22|PIEZ1_MOUSE Piezo-type mechanosensitive ion channel component 1 OS=Mus musculus GN=Piezo1 PE=1 SV=1//0
gene22023	113.846	67.1694	0.76121	0.0052604	0.023555	--	sp|Q8R4E9|CDT1_MOUSE DNA replication factor Cdt1 OS=Mus musculus GN=Cdt1 PE=1 SV=1//0
gene22040	113.842	62.5915	0.863	0.0018044	0.0089935	--	-//-
gene22043	25827.2	18414.1	0.48808	3.16e-14	5.22e-13	--	sp|P47963|RL13_MOUSE 60S ribosomal protein L13 OS=Mus musculus GN=Rpl13 PE=2 SV=3//6.66048e-130
gene22051	1581.39	501.706	1.6563	8.81e-73	1.06e-70	--	sp|P31428|DPEP1_MOUSE Dipeptidase 1 OS=Mus musculus GN=Dpep1 PE=1 SV=2//0
gene22052	1838.59	2695.56	-0.55198	1.35e-16	2.58e-15	--	sp|Q921W0|CHM1A_MOUSE Charged multivesicular body protein 1a OS=Mus musculus GN=Chmp1a PE=1 SV=1//6.58712e-113
gene22058	242.756	330.884	-0.44682	0.0038489	0.017777	--	sp|Q8C190|VP9D1_MOUSE VPS9 domain-containing protein 1 OS=Mus musculus GN=Vps9d1 PE=2 SV=1//0
gene2206	1497.19	1217.39	0.29847	0.00017016	0.0010313	--	sp|Q9CZB0|C560_MOUSE Succinate dehydrogenase cytochrome b560 subunit, mitochondrial OS=Mus musculus GN=Sdhc PE=2 SV=1//1.02782e-101
gene22065	628.425	864.536	-0.46019	4.94e-06	3.76e-05	--	sp|Q99J78|DEFI8_MOUSE Differentially expressed in FDCP 8 OS=Mus musculus GN=Def8 PE=2 SV=1//0
gene22067	1164.84	1365.03	-0.2288	0.0049562	0.022326	--	sp|Q920A7|AFG31_MOUSE AFG3-like protein 1 OS=Mus musculus GN=Afg3l1 PE=2 SV=2//0
gene22069	295.543	400.704	-0.43917	0.0018855	0.009354	--	sp|Q60779|GAS8_MOUSE Growth arrest-specific protein 8 OS=Mus musculus GN=Gas8 PE=1 SV=2//0
gene221	608.057	484.659	0.32724	0.0045503	0.02072	--	sp|Q8IYB5|SMAP1_HUMAN Stromal membrane-associated protein 1 OS=Homo sapiens GN=SMAP1 PE=1 SV=2//0
gene22122	268.458	503.153	-0.9063	2.48e-11	3.26e-10	--	sp|Q9JI39|ABCBA_MOUSE ATP-binding cassette sub-family B member 10, mitochondrial OS=Mus musculus GN=Abcb10 PE=1 SV=1//0
gene22123	738.893	583.338	0.34103	0.001293	0.006668	--	sp|Q91WQ5|TAF5L_MOUSE TAF5-like RNA polymerase II p300/CBP-associated factor-associated factor 65 kDa subunit 5L OS=Mus musculus GN=Taf5l PE=2 SV=1//0
gene22125	437.006	636.029	-0.54144	3.17e-06	2.47e-05	--	sp|Q14146|URB2_HUMAN Unhealthy ribosome biogenesis protein 2 homolog OS=Homo sapiens GN=URB2 PE=2 SV=2//0
gene22132	2908.22	3285.9	-0.17615	0.0036897	0.0171	--	sp|Q6PB93|GALT2_MOUSE Polypeptide N-acetylgalactosaminyltransferase 2 OS=Mus musculus GN=Galnt2 PE=2 SV=1//0
gene22149	858.108	1033.96	-0.26895	0.0032477	0.015238	--	sp|Q8CIL4|CA131_MOUSE Uncharacterized protein C1orf131 homolog OS=Mus musculus PE=2 SV=1//1.14999e-150
gene2215	129.391	370.893	-1.5193	4.64e-19	1.06e-17	--	sp|Q8BNJ2|ATS4_MOUSE A disintegrin and metalloproteinase with thrombospondin motifs 4 OS=Mus musculus GN=Adamts4 PE=2 SV=2//0
gene22150	1150.27	634.612	0.85802	1.03e-19	2.43e-18	--	sp|P98192|GNPAT_MOUSE Dihydroxyacetone phosphate acyltransferase OS=Mus musculus GN=Gnpat PE=2 SV=1//0
gene22151	626.515	998.041	-0.67175	5.52e-12	7.71e-11	--	sp|Q6PGF7|EXOC8_MOUSE Exocyst complex component 8 OS=Mus musculus GN=Exoc8 PE=1 SV=1//0
gene22152	695.8	1012.03	-0.5405	1.41e-08	1.42e-07	--	sp|G3X912|SPRTN_MOUSE SprT-like domain-containing protein Spartan OS=Mus musculus GN=Sprtn PE=2 SV=1//1.12508e-38
gene22153	4292.32	5036.69	-0.23072	2.48e-05	0.00017028	--	sp|Q91YE3|EGLN1_MOUSE Egl nine homolog 1 OS=Mus musculus GN=Egln1 PE=2 SV=2//0
gene22154	27.6185	70.7317	-1.3567	0.00030798	0.0017857	--	sp|Q05860|FMN1_MOUSE Formin-1 OS=Mus musculus GN=Fmn1 PE=1 SV=2//1.05626e-08
gene2217	209.757	302.098	-0.5263	0.0012636	0.0065309	--	sp|P51175|PPOX_MOUSE Protoporphyrinogen oxidase OS=Mus musculus GN=Ppox PE=1 SV=1//2.39719e-77
gene22179	289.721	388.392	-0.42285	0.0031209	0.014693	--	sp|Q8BGD8|COA6_MOUSE Cytochrome c oxidase assembly factor 6 homolog OS=Mus musculus GN=Coa6 PE=3 SV=1//2.61022e-49
gene2218	334.287	215.154	0.63572	0.006274	0.027497	--	sp|Q9QZL6|UBP21_MOUSE Ubiquitin carboxyl-terminal hydrolase 21 OS=Mus musculus GN=Usp21 PE=1 SV=1//0
gene22183	1112.94	1328.93	-0.25589	0.0019192	0.0094952	--	sp|E9Q1P8|I2BP2_MOUSE Interferon regulatory factor 2-binding protein 2 OS=Mus musculus GN=Irf2bp2 PE=1 SV=1//0
gene22193	1633.86	2290.04	-0.48709	3.06e-12	4.37e-11	--	sp|Q99NH2|PARD3_MOUSE Partitioning defective 3 homolog OS=Mus musculus GN=Pard3 PE=1 SV=2//0
gene22206	63728.1	50519.5	0.33509	1.39e-15	2.51e-14	--	sp|P09055|ITB1_MOUSE Integrin beta-1 OS=Mus musculus GN=Itgb1 PE=1 SV=1//0
gene22220	342.508	503.341	-0.5554	1.78e-05	0.00012518	--	sp|Q80Y20|ALKB8_MOUSE Alkylated DNA repair protein alkB homolog 8 OS=Mus musculus GN=Alkbh8 PE=1 SV=1//8.46223e-107
gene22227	468.523	312.53	0.58412	1.35e-05	9.7e-05	--	sp|Q9CQF6|ADPPT_MOUSE L-aminoadipate-semialdehyde dehydrogenase-phosphopantetheinyl transferase OS=Mus musculus GN=Aasdhppt PE=2 SV=1//0
gene22229	1363.38	1709.24	-0.32617	1.71e-05	0.00012106	--	sp|Q91YU3|MSD4_MOUSE Myb/SANT-like DNA-binding domain-containing protein 4 OS=Mus musculus GN=Msantd4 PE=2 SV=1//0
gene22230	25.6804	95.3819	-1.893	5.47e-08	5.18e-07	--	sp|P19493|GRIA4_RAT Glutamate receptor 4 OS=Rattus norvegicus GN=Gria4 PE=1 SV=1//1.10446e-22
gene22238	148.75	211.305	-0.50644	0.0087399	0.036796	--	sp|P70343|CASP4_MOUSE Caspase-4 OS=Mus musculus GN=Casp4 PE=1 SV=2//0
gene22243	361.441	497.409	-0.46067	0.00032414	0.0018705	--	sp|Q925I7|PDGFD_MOUSE Platelet-derived growth factor D OS=Mus musculus GN=Pdgfd PE=2 SV=1//0
gene22246	112.402	189.821	-0.75598	0.00034282	0.0019704	--	sp|Q45VK7|DYHC2_MOUSE Cytoplasmic dynein 2 heavy chain 1 OS=Mus musculus GN=Dync2h1 PE=1 SV=1//0
gene22247	1441.5	1056.75	0.44793	4.75e-08	4.53e-07	--	sp|Q9CXV9|DCNL5_MOUSE DCN1-like protein 5 OS=Mus musculus GN=Dcun1d5 PE=2 SV=1//6.52095e-114
gene22252	240.806	53.3209	2.1751	3.28e-21	8.39e-20	--	sp|P28862|MMP3_MOUSE Stromelysin-1 OS=Mus musculus GN=Mmp3 PE=2 SV=2//0
gene2226	86.23	32.8217	1.3935	4.97e-05	0.00032651	--	sp|Q8R007|PVRL4_MOUSE Nectin-4 OS=Mus musculus GN=Pvrl4 PE=2 SV=1//0
gene22264	6095.53	3208.7	0.92576	1.08e-62	1.01e-60	--	sp|Q91Z22|PORIM_MOUSE Porimin OS=Mus musculus GN=Tmem123 PE=1 SV=1//5.15724e-84
gene22266	548.413	372.867	0.5566	7.95e-06	5.89e-05	--	sp|Q62210|BIRC2_MOUSE Baculoviral IAP repeat-containing protein 2 OS=Mus musculus GN=Birc2 PE=1 SV=1//0
gene22267	296.009	438.073	-0.56553	4.16e-05	0.00027613	--	sp|O08863|BIRC3_MOUSE Baculoviral IAP repeat-containing protein 3 OS=Mus musculus GN=Birc3 PE=1 SV=2//0
gene22268	4178.91	5358.36	-0.35867	4.83e-11	6.18e-10	--	sp|P46938|YAP1_MOUSE Transcriptional coactivator YAP1 OS=Mus musculus GN=Yap1 PE=1 SV=2//0
gene22276	208.838	355.018	-0.76551	1.01e-06	8.37e-06	--	-//-
gene22278	1714.84	2356.68	-0.45869	5.85e-08	5.52e-07	--	sp|B2RQE8|RHG42_MOUSE Rho GTPase-activating protein 42 OS=Mus musculus GN=Arhgap42 PE=1 SV=1//0
gene22294	306.267	178.441	0.77934	1.95e-05	0.00013691	--	sp|B2RRL2|JERKL_MOUSE Jerky protein homolog-like OS=Mus musculus GN=Jrkl PE=2 SV=1//0
gene22295	537.358	686.673	-0.35374	0.0012199	0.0063255	--	sp|Q6PG04|CCD82_MOUSE Coiled-coil domain-containing protein 82 OS=Mus musculus GN=Ccdc82 PE=2 SV=1//0
gene22301	473.336	362.622	0.3844	0.0031072	0.014637	--	sp|Q80XP8|FA76B_MOUSE Protein FAM76B OS=Mus musculus GN=Fam76b PE=2 SV=1//0
gene22307	295.577	512.049	-0.79275	2.3e-09	2.51e-08	--	sp|Q8C522|ENDD1_MOUSE Endonuclease domain-containing 1 protein OS=Mus musculus GN=Endod1 PE=1 SV=2//0
gene22311	1533.01	1151.44	0.41293	2.33e-07	2.07e-06	--	sp|Q5BJP2|CWC15_RAT Spliceosome-associated protein CWC15 homolog OS=Rattus norvegicus GN=Cwc15 PE=2 SV=1//2.85211e-91
gene22312	4737.82	5811.83	-0.29477	0.0054568	0.024328	--	sp|Q9D4H4|AMOL1_MOUSE Angiomotin-like protein 1 OS=Mus musculus GN=Amotl1 PE=1 SV=2//0
gene2232	64.9312	32.3217	1.0064	0.0073402	0.031579	--	sp|Q9JJW6|ALRF2_MOUSE Aly/REF export factor 2 OS=Mus musculus GN=Alyref2 PE=1 SV=1//1.11161e-83
gene22323	417.585	255.912	0.70642	3.04e-06	2.38e-05	--	sp|Q8VE42|ANR49_MOUSE Ankyrin repeat domain-containing protein 49 OS=Mus musculus GN=Ankrd49 PE=2 SV=1//1.57734e-148
gene22331	66.8713	14.8953	2.1665	6.3e-07	5.34e-06	--	sp|Q3V1H3|HPHL1_MOUSE Hephaestin-like protein 1 OS=Mus musculus GN=Hephl1 PE=2 SV=2//0
gene22333	407.961	1272.22	-1.6408	7.64e-61	6.78e-59	--	sp|Q9D806|VSTM5_MOUSE V-set and transmembrane domain-containing protein 5 OS=Mus musculus GN=Vstm5 PE=2 SV=1//6.91618e-113
gene22334	685.646	545.392	0.33017	0.0025275	0.012142	--	sp|Q8VCD5|MED17_MOUSE Mediator of RNA polymerase II transcription subunit 17 OS=Mus musculus GN=Med17 PE=1 SV=1//0
gene22352	613.394	746.853	-0.28401	0.0066441	0.02898	--	sp|Q8CH36|S36A4_MOUSE Proton-coupled amino acid transporter 4 OS=Mus musculus GN=Slc36a4 PE=2 SV=1//0
gene22354	254.316	131.844	0.94779	2.08e-06	1.66e-05	--	sp|Q8BNA6|FAT3_MOUSE Protocadherin Fat 3 OS=Mus musculus GN=Fat3 PE=1 SV=2//0
gene22363	595.956	751.707	-0.33497	0.0014525	0.0073907	--	sp|Q9CZR2|NALD2_MOUSE N-acetylated-alpha-linked acidic dipeptidase 2 OS=Mus musculus GN=Naalad2 PE=1 SV=2//0
gene224	763.608	597.561	0.35375	0.00073647	0.0039761	--	sp|Q6NS59|F135A_MOUSE Protein FAM135A OS=Mus musculus GN=Fam135a PE=2 SV=2//9.48776e-69
gene22402	499.1	374.679	0.41367	0.0065924	0.028774	--	sp|Q96PQ6|ZN317_HUMAN Zinc finger protein 317 OS=Homo sapiens GN=ZNF317 PE=1 SV=2//1.18101e-39
gene22436	3621.36	2816.23	0.36277	2.36e-05	0.00016276	--	sp|Q791B0|UBL5_PSAOB Ubiquitin-like protein 5 OS=Psammomys obesus GN=UBL5 PE=3 SV=1//3.0206e-42
gene22438	130.854	414.751	-1.6643	1.13e-08	1.15e-07	--	sp|Q568Y7|NOE2_RAT Noelin-2 OS=Rattus norvegicus GN=Olfm2 PE=1 SV=1//0
gene22440	0.969033	10.7913	-3.4772	0.012003	0.048761	--	-//-
gene22441	10773.7	18960.1	-0.81545	3.49e-67	3.61e-65	--	sp|P25940|CO5A3_HUMAN Collagen alpha-3(V) chain OS=Homo sapiens GN=COL5A3 PE=1 SV=3//6.14341e-06
gene22448	1101.26	920.508	0.25865	0.0035772	0.016648	--	sp|P13864|DNMT1_MOUSE DNA (cytosine-5)-methyltransferase 1 OS=Mus musculus GN=Dnmt1 PE=1 SV=5//0
gene22450	507.308	2011.49	-1.9873	1.19e-116	3.1e-114	--	sp|P52592|S1PR2_MOUSE Sphingosine 1-phosphate receptor 2 OS=Mus musculus GN=S1pr2 PE=1 SV=3//0
gene22452	519.843	966.6	-0.89484	1.51e-18	3.34e-17	--	sp|P13597|ICAM1_MOUSE Intercellular adhesion molecule 1 OS=Mus musculus GN=Icam1 PE=1 SV=1//0
gene22460	260.216	182.65	0.51063	0.0035475	0.016519	--	sp|Q9CW46|RAVR1_MOUSE Ribonucleoprotein PTB-binding 1 OS=Mus musculus GN=Raver1 PE=1 SV=2//0
gene22462	693.284	826.944	-0.25434	0.010915	0.044859	--	sp|Q9R117|TYK2_MOUSE Non-receptor tyrosine-protein kinase TYK2 OS=Mus musculus GN=Tyk2 PE=1 SV=2//0
gene22467	341.667	578.614	-0.76001	8.16e-09	8.46e-08	--	sp|O89084|PDE4A_MOUSE cAMP-specific 3&apos;,5&apos;-cyclic phosphodiesterase 4A OS=Mus musculus GN=Pde4a PE=2 SV=2//0
gene22468	1796.13	1577.71	0.18706	0.010746	0.044243	--	sp|Q9Z2X8|KEAP1_MOUSE Kelch-like ECH-associated protein 1 OS=Mus musculus GN=Keap1 PE=1 SV=1//0
gene22470	423.504	600.89	-0.50473	2.1e-05	0.00014682	--	sp|Q8BGV9|ATG4D_MOUSE Cysteine protease ATG4D OS=Mus musculus GN=Atg4d PE=1 SV=1//0
gene2248	54.2719	92.8143	-0.77414	0.010299	0.042611	--	sp|P84889|VANG2_RAT Vang-like protein 2 OS=Rattus norvegicus GN=Vangl2 PE=2 SV=1//0
gene22483	246.154	339.623	-0.46437	0.0024207	0.011674	--	sp|Q3V009|TMED1_MOUSE Transmembrane emp24 domain-containing protein 1 OS=Mus musculus GN=Tmed1 PE=2 SV=1//1.80173e-113
gene22485	1420.14	1207.36	0.23418	0.0036068	0.016758	--	sp|Q9WVG6|CARM1_MOUSE Histone-arginine methyltransferase CARM1 OS=Mus musculus GN=Carm1 PE=1 SV=2//0
gene22493	4119.24	10712.3	-1.3788	3.05e-160	1.34e-157	--	sp|P35951|LDLR_MOUSE Low-density lipoprotein receptor OS=Mus musculus GN=Ldlr PE=1 SV=2//0
gene22495	5437.19	5999.14	-0.14189	0.0068144	0.029612	--	sp|Q8BX02|KANK2_MOUSE KN motif and ankyrin repeat domain-containing protein 2 OS=Mus musculus GN=Kank2 PE=1 SV=1//0
gene22496	394.457	580.245	-0.55679	4.43e-06	3.4e-05	--	sp|Q8VDR9|DOCK6_MOUSE Dedicator of cytokinesis protein 6 OS=Mus musculus GN=Dock6 PE=1 SV=4//0
gene2250	2416.12	1854.65	0.38155	1.88e-08	1.87e-07	--	sp|P57716|NICA_MOUSE Nicastrin OS=Mus musculus GN=Ncstn PE=1 SV=3//0
gene22500	936.494	635.144	0.56019	1.42e-08	1.43e-07	--	sp|P35276|RAB3D_MOUSE Ras-related protein Rab-3D OS=Mus musculus GN=Rab3d PE=1 SV=1//4.76179e-130
gene22502	35.3527	76.9608	-1.1223	0.0013073	0.0067316	--	sp|Q8C963|CC159_MOUSE Coiled-coil domain-containing protein 159 OS=Mus musculus GN=Ccdc159 PE=2 SV=1//5.79749e-178
gene22503	254.336	368.33	-0.53426	0.00033374	0.0019207	--	sp|Q6W5G4|LPPR2_RAT Lipid phosphate phosphatase-related protein type 2 OS=Rattus norvegicus GN=Lppr2 PE=2 SV=1//0
gene22506	7.26475	25.1554	-1.7919	0.0089808	0.037736	--	sp|P14753|EPOR_MOUSE Erythropoietin receptor OS=Mus musculus GN=Epor PE=1 SV=1//0
gene22507	135.193	210.826	-0.64103	0.0011506	0.005992	--	sp|Q3UYI5|RGL3_MOUSE Ral guanine nucleotide dissociation stimulator-like 3 OS=Mus musculus GN=Rgl3 PE=1 SV=2//4.20882e-46
gene22509	0	7.69242	#NAME?	0.0091053	0.038171	--	sp|Q8BSN3|CC151_MOUSE Coiled-coil domain-containing protein 151 OS=Mus musculus GN=Ccdc151 PE=2 SV=1//0
gene22514	221.429	309.385	-0.48256	0.0026386	0.012608	--	sp|Q9QZH6|ECSIT_MOUSE Evolutionarily conserved signaling intermediate in Toll pathway, mitochondrial OS=Mus musculus GN=Ecsit PE=1 SV=2//0
gene22517	1081.94	1292.84	-0.25692	0.0020866	0.010213	--	sp|P60003|ELOF1_MOUSE Transcription elongation factor 1 homolog OS=Mus musculus GN=Elof1 PE=1 SV=1//9.27731e-41
gene2252	934.116	1197.57	-0.35844	3.89e-05	0.00025956	--	sp|Q8VCI5|PEX19_MOUSE Peroxisomal biogenesis factor 19 OS=Mus musculus GN=Pex19 PE=1 SV=1//3.26996e-169
gene22535	1725.83	497.503	1.7945	4.01e-88	6.7e-86	--	sp|Q8K298|ANLN_MOUSE Actin-binding protein anillin OS=Mus musculus GN=Anln PE=1 SV=2//0
gene22536	116.292	42.5296	1.4512	1.15e-06	9.43e-06	--	sp|Q7TQE7|K0895_MOUSE Uncharacterized protein KIAA0895 OS=Mus musculus GN=Kiaa0895 PE=2 SV=2//0
gene22537	298.958	394.027	-0.39835	0.0048963	0.022091	--	sp|P97762|RP9_MOUSE Retinitis pigmentosa 9 protein homolog OS=Mus musculus GN=rp9 PE=1 SV=1//1.55837e-100
gene22544	1161.88	721.651	0.68708	8.25e-14	1.33e-12	--	sp|Q8CJ69|BMPER_MOUSE BMP-binding endothelial regulator protein OS=Mus musculus GN=Bmper PE=1 SV=1//0
gene22549	929.301	603.973	0.62166	4.86e-10	5.69e-09	--	sp|A6X919|D19L1_MOUSE Probable C-mannosyltransferase DPY19L1 OS=Mus musculus GN=Dpy19l1 PE=2 SV=1//0
gene22562	4884.9	4108.8	0.24961	6.22e-06	4.68e-05	--	sp|O55131|SEPT7_MOUSE Septin-7 OS=Mus musculus GN=Sept7 PE=1 SV=1//0
gene22570	7.26675	24.6293	-1.761	0.010743	0.044239	--	sp|Q3UPY5|GLBL2_MOUSE Beta-galactosidase-1-like protein 2 OS=Mus musculus GN=Glb1l2 PE=2 SV=1//0
gene22577	390.54	297.447	0.39284	0.0057762	0.02557	--	sp|Q6ZQK0|CNDD3_MOUSE Condensin-2 complex subunit D3 OS=Mus musculus GN=Ncapd3 PE=1 SV=3//0
gene22580	215.137	726.124	-1.755	6.13e-25	1.83e-23	--	sp|Q9UPX0|TUTLB_HUMAN Protein turtle homolog B OS=Homo sapiens GN=IGSF9B PE=2 SV=2//0
gene22595	1081.43	1297.84	-0.26317	0.0015983	0.0080621	--	sp|Q92543|SNX19_HUMAN Sorting nexin-19 OS=Homo sapiens GN=SNX19 PE=1 SV=2//7.09631e-27
gene22602	245.177	390.324	-0.67085	5.55e-06	4.21e-05	--	sp|Q8NCP5|ZBT44_HUMAN Zinc finger and BTB domain-containing protein 44 OS=Homo sapiens GN=ZBTB44 PE=1 SV=1//0
gene22606	6661.84	4559.44	0.54707	3.62e-25	1.09e-23	--	sp|P15943|APLP2_RAT Amyloid-like protein 2 OS=Rattus norvegicus GN=Aplp2 PE=2 SV=2//0
gene2262	952.082	1717.69	-0.85131	4.25e-26	1.34e-24	--	sp|Q8R366|IGSF8_MOUSE Immunoglobulin superfamily member 8 OS=Mus musculus GN=Igsf8 PE=1 SV=2//0
gene22623	270.854	174.895	0.63103	0.00030957	0.0017938	--	sp|Q811P8|RHG32_MOUSE Rho GTPase-activating protein 32 OS=Mus musculus GN=Arhgap32 PE=1 SV=2//0
gene22631	1653.2	2124.55	-0.3619	0.0016757	0.0084023	--	sp|P27577|ETS1_MOUSE Protein C-ets-1 OS=Mus musculus GN=Ets1 PE=1 SV=2//0
gene22647	333.32	213.398	0.64336	5.04e-05	0.00033057	--	sp|Q9DAR7|DCPS_MOUSE m7GpppX diphosphatase OS=Mus musculus GN=Dcps PE=1 SV=1//0
[truncated: 4,321 more rows]

## Sheet: shLuman72 vs shNC72
Gene_id	readcount_Lu72	readcount_NC72	log2FoldChange	pval	padj	Gene Name	Blast swiss prot
Novel00116	166.51	311.665	-0.90439	2.2804e-08	1.9262e-06	-//-
Novel00118	62.6976	155.369	-1.3092	9.7732e-05	0.0030323	--	PREDICTED: putative small proline-rich protein 2J-like [Microtus ochrogaster]
Novel00145	6633.23	5572.78	0.25131	6.8632e-06	0.00031192	--	PREDICTED: 40S ribosomal protein SA isoform X1 [Nomascus leucogenys]
Novel00170	1089.64	1374.63	-0.3352	5.0583e-05	0.0017426	--	PREDICTED: LOW QUALITY PROTEIN: actin, cytoplasmic 2 [Bison bison bison]
Novel00191	49.7512	103.113	-1.0514	0.00017067	0.0049297	--	mCG144906, partial [Mus musculus]
Novel00212	1458.63	1027.15	0.50596	3.8009e-06	0.00018733	--	mCG1041788 [Mus musculus]
Novel00217	46.2622	14.2522	1.6987	0.00026505	0.007031	-//-
Novel00222	2761.72	2304.63	0.26103	8.9571e-05	0.002836	--	mCG1044012, partial [Mus musculus]
Novel00270	125.804	244.424	-0.95821	1.9803e-07	1.3669e-05	-//-
Novel00319	734.971	581.4	0.33816	0.0012308	0.024238	--	mCG1044012, partial [Mus musculus]
Novel00329	737.015	532.448	0.46905	7.2436e-05	0.0023604	--	mCG1044012, partial [Mus musculus]
Novel00331	19698.7	15929.3	0.30642	0.00090114	0.018982	--	gag-pro-pol polyprotein [Mus musculus]
Novel00354	376.757	690.824	-0.87469	1.9222e-14	4.3296e-12	--	mCG147332 [Mus musculus]
Novel00374	997.547	649.098	0.61995	9.0212e-11	1.2128e-08	--	mCG147332 [Mus musculus]
Novel00418	41.105	88.6451	-1.1087	0.00032108	0.0082528	--	mCG1045525, partial [Mus musculus]
Novel00453	1804.7	2941.48	-0.70478	1.1821e-18	4.1582e-16	--	Serpina3h protein [Mus musculus]>gi|124376828|gb|AAI32650.1| Serpina3h protein [Mus musculus]
Novel00455	160.416	42.5324	1.9152	1.0458e-13	2.1655e-11	-//-
Novel00467	439.069	633.053	-0.52788	3.3333e-06	0.00016685	--	mCG1045525, partial [Mus musculus]
Novel00475	96.3092	161.965	-0.74994	0.00055272	0.012867	--	mCG147332 [Mus musculus]
Novel00505	250.876	361.103	-0.52543	0.00031511	0.0081239	--	hypothetical protein, partial [Plasmodium yoelii yoelii 17XNL]>gi|23484927|gb|EAA20097.1| hypothetical protein, partial [Plasmodium yoelii yoelii]
Novel00533	96.2959	44.2903	1.1205	0.0001614	0.0047042	--	exocrine gland-secreting peptide 12 [Mus musculus]
Novel00539	31.9701	76.4523	-1.2578	0.00017727	0.0050858	--	L1 transposable element, partial [Plasmodium yoelii yoelii 17XNL]>gi|23483751|gb|EAA19318.1| L1 transposable element, partial [Plasmodium yoelii yoelii]
Novel00556	524.123	350.703	0.57966	5.3699e-06	0.00025535	--	mCG1041788 [Mus musculus]
Novel00564	2758.75	3274.07	-0.24707	7.8974e-05	0.0025349	--	PREDICTED: 40S ribosomal protein S3a [Myotis brandtii]
Novel00569	2710.09	1697.63	0.67482	1.6334e-22	9.1178e-20	--	mCG1044012, partial [Mus musculus]
Novel00591	50.0604	108.989	-1.1224	7.2534e-05	0.0023606	-//-
Novel00658	145.522	230.891	-0.66597	0.00024854	0.0066785	--	mCG147769 [Mus musculus]
Novel00711	77.2321	154.18	-0.99734	1.541e-05	0.00062414	--	Tcra protein [Mus musculus]>gi|187955490|gb|AAI47853.1| Tcra protein [Mus musculus]
gene10007	18904.2	15653.1	0.27226	4.5701e-08	3.6108e-06	--	sp|P62961|YBOX1_RAT Nuclease-sensitive element-binding protein 1 OS=Rattus norvegicus GN=Ybx1 PE=2 SV=3//1.11569e-106
gene10053	1702.8	1986.56	-0.22236	0.0016904	0.031523	--	sp|Q80W54|FACE1_MOUSE CAAX prenyl protease 1 homolog OS=Mus musculus GN=Zmpste24 PE=1 SV=2//0
gene10077	260.357	444.858	-0.77286	1.4903e-08	1.3242e-06	--	sp|Q9DA75|NLS1_MOUSE Sodium-dependent lysophosphatidylcholine symporter 1 OS=Mus musculus GN=Mfsd2a PE=1 SV=1//0
gene10082	1433.94	941.357	0.60718	3.825e-13	7.3297e-11	--	sp|P55105|BMP8B_MOUSE Bone morphogenetic protein 8B OS=Mus musculus GN=Bmp8b PE=1 SV=2//1.2162e-10
gene10103	1919.7	1574.47	0.28602	8.4561e-05	0.0027007	--	sp|Q99LF1|AKIR1_MOUSE Akirin-1 OS=Mus musculus GN=Akirin1 PE=2 SV=1//4.01546e-118
gene10112	1750.49	1462	0.25981	0.00051718	0.012195	--	sp|Q99K70|RRAGC_MOUSE Ras-related GTP-binding protein C OS=Mus musculus GN=Rragc PE=1 SV=1//0
gene10125	748.675	933.921	-0.31896	0.00070138	0.015593	--	sp|Q9R059|FHL3_MOUSE Four and a half LIM domains protein 3 OS=Mus musculus GN=Fhl3 PE=1 SV=2//1.5947e-15
gene10175	8075.17	7045.13	0.19687	0.0011393	0.022963	--	sp|A2AJI0|MA7D1_MOUSE MAP7 domain-containing protein 1 OS=Mus musculus GN=Map7d1 PE=1 SV=1//4.07027e-70
gene10176	1390.8	1691.32	-0.28223	0.00020739	0.0057759	--	sp|Q5U1Z2|TPPC3_RAT Trafficking protein particle complex subunit 3 OS=Rattus norvegicus GN=Trappc3 PE=2 SV=1//4.38603e-128
gene10180	996.833	760.405	0.39058	2.0142e-05	0.00078485	--	sp|Q8CJF9|AGO3_MOUSE Protein argonaute-3 OS=Mus musculus GN=Ago3 PE=2 SV=2//0
gene10181	1008.04	640.093	0.6552	6.7323e-12	1.1011e-09	--	sp|Q8CJG1|AGO1_MOUSE Protein argonaute-1 OS=Mus musculus GN=Ago1 PE=1 SV=2//0
gene10232	1402.96	862.741	0.70147	7.7989e-06	0.00034457	--	sp|Q8BVM4|AZIN2_MOUSE Antizyme inhibitor 2 OS=Mus musculus GN=Azin2 PE=1 SV=1//0
gene10241	511.938	653.441	-0.35209	0.0012296	0.024238	--	sp|Q91WQ3|SYYC_MOUSE Tyrosine--tRNA ligase, cytoplasmic OS=Mus musculus GN=Yars PE=2 SV=3//0
gene10247	94.3719	23.7435	1.9908	3.1274e-09	3.2777e-07	--	sp|Q9CWH1|ZBT8A_MOUSE Zinc finger and BTB domain-containing protein 8A OS=Mus musculus GN=Zbtb8a PE=2 SV=1//0
gene10249	396.973	216.97	0.87154	2.1506e-09	2.36e-07	--	-//-
gene10254	1728.44	2176.15	-0.3323	2.5805e-06	0.00013441	--	sp|P28667|MRP_MOUSE MARCKS-related protein OS=Mus musculus GN=Marcksl1 PE=1 SV=2//2.20133e-62
gene10316	373.071	258.999	0.52651	0.00026829	0.0071023	--	sp|B1AUH1|PTPRU_MOUSE Receptor-type tyrosine-protein phosphatase U OS=Mus musculus GN=Ptpru PE=1 SV=1//7.42787e-19
gene10364	1136.65	707.54	0.68391	1.934e-08	1.6721e-06	--	sp|Q6PAL7|AHDC1_MOUSE AT-hook DNA-binding motif-containing protein 1 OS=Mus musculus GN=Ahdc1 PE=1 SV=1//0
gene10395	2379.85	1924.91	0.30608	0.00046974	0.011328	--	sp|A2BH40|ARI1A_MOUSE AT-rich interactive domain-containing protein 1A OS=Mus musculus GN=Arid1a PE=1 SV=1//4.83576e-107
gene10429	163.868	253.475	-0.62931	0.00028517	0.0074949	--	sp|Q80ZE4|MPRA_MOUSE Membrane progestin receptor alpha OS=Mus musculus GN=Paqr7 PE=2 SV=2//0
gene10467	1814.07	1491.92	0.28206	0.00011405	0.0034657	--	sp|Q99LJ1|FUCO_MOUSE Tissue alpha-L-fucosidase OS=Mus musculus GN=Fuca1 PE=2 SV=1//0
gene105	1226.93	972.95	0.33462	8.6474e-05	0.0027515	--	sp|Q61026|NCOA2_MOUSE Nuclear receptor coactivator 2 OS=Mus musculus GN=Ncoa2 PE=1 SV=3//0
gene10512	53478.8	38972.2	0.45652	0.0013012	0.025293	--	sp|P98160|PGBM_HUMAN Basement membrane-specific heparan sulfate proteoglycan core protein OS=Homo sapiens GN=HSPG2 PE=1 SV=4//0
gene10522	4499.45	3904.57	0.20458	0.00086434	0.018434	--	sp|Q80XI3|IF4G3_MOUSE Eukaryotic translation initiation factor 4 gamma 3 OS=Mus musculus GN=Eif4g3 PE=1 SV=2//0
gene10529	6366.66	5676.79	0.16546	0.0029955	0.049369	--	sp|O54734|OST48_MOUSE Dolichyl-diphosphooligosaccharide--protein glycosyltransferase 48 kDa subunit OS=Mus musculus GN=Ddost PE=1 SV=2//0
gene1058	8156.09	6911.72	0.23883	9.7101e-06	0.00041765	--	sp|Q5PQL7|ITM2C_RAT Integral membrane protein 2C OS=Rattus norvegicus GN=Itm2c PE=2 SV=1//4.96878e-33
gene10608	1391.46	943.348	0.56074	2.1814e-11	3.3948e-09	--	sp|Q9CQA3|SDHB_MOUSE Succinate dehydrogenase [ubiquinone] iron-sulfur subunit, mitochondrial OS=Mus musculus GN=Sdhb PE=1 SV=1//0
gene10623	95.7576	45.5353	1.0724	0.00023321	0.0063572	--	sp|Q9WUB7|CLCKA_MOUSE Chloride channel protein ClC-Ka OS=Mus musculus GN=Clcnka PE=1 SV=2//0
gene10626	18262.5	15040	0.28008	2.4258e-08	2.0356e-06	--	sp|P35385|HSPB7_MOUSE Heat shock protein beta-7 OS=Mus musculus GN=Hspb7 PE=1 SV=3//6.18088e-91
gene10731	1684.54	1194.91	0.49546	2.4515e-10	3.1792e-08	--	sp|O88876|DHRS3_MOUSE Short-chain dehydrogenase/reductase 3 OS=Mus musculus GN=Dhrs3 PE=2 SV=2//2.03067e-24
gene1074	7503.36	8587.14	-0.19464	0.00030435	0.0079093	--	sp|P09405|NUCL_MOUSE Nucleolin OS=Mus musculus GN=Ncl PE=1 SV=2//0
gene10842	226.423	101.665	1.1552	3.4593e-09	3.6109e-07	--	sp|Q8R1Q3|ANGL7_MOUSE Angiopoietin-related protein 7 OS=Mus musculus GN=Angptl7 PE=2 SV=1//0
gene10863	459.787	625.91	-0.44499	7.4097e-05	0.0024054	--	sp|Q9DCD0|6PGD_MOUSE 6-phosphogluconate dehydrogenase, decarboxylating OS=Mus musculus GN=Pgd PE=1 SV=3//0
gene10889	2.027	31.5934	-3.9622	3.1109e-07	1.997e-05	--	sp|P18761|CAH6_MOUSE Carbonic anhydrase 6 OS=Mus musculus GN=Ca6 PE=1 SV=3//0
gene1089	1066.37	756.765	0.49479	6.4629e-08	4.9539e-06	--	sp|Q61839|ANFC_MOUSE C-type natriuretic peptide OS=Mus musculus GN=Nppc PE=3 SV=1//2.26951e-43
gene109	2121.78	1754.83	0.27394	0.00016222	0.0047175	--	sp|Q91V04|TRAM1_MOUSE Translocating chain-associated membrane protein 1 OS=Mus musculus GN=Tram1 PE=1 SV=3//0
gene10919	745.222	912.004	-0.29137	0.0019534	0.035262	--	sp|Q5U458|DJC11_MOUSE DnaJ homolog subfamily C member 11 OS=Mus musculus GN=Dnajc11 PE=2 SV=2//0
gene10934	430.329	265.78	0.69521	0.00064952	0.014682	--	sp|Q8K0Z9|GP153_MOUSE Probable G-protein coupled receptor 153 OS=Mus musculus GN=Gpr153 PE=2 SV=2//0
gene11020	2986.6	2344.99	0.34892	7.2728e-08	5.4927e-06	--	sp|Q9JJA7|CCNL2_MOUSE Cyclin-L2 OS=Mus musculus GN=Ccnl2 PE=2 SV=1//4.16384e-81
gene11022	3316.03	2818.59	0.23448	0.00020006	0.0056021	--	sp|Q9DBV4|MXRA8_MOUSE Matrix-remodeling-associated protein 8 OS=Mus musculus GN=Mxra8 PE=2 SV=1//1.62226e-20
gene11023	2721.48	2172.22	0.32522	8.6883e-07	5.1169e-05	--	sp|P51141|DVL1_MOUSE Segment polarity protein dishevelled homolog DVL-1 OS=Mus musculus GN=Dvl1 PE=1 SV=2//0
gene11030	1377.74	1106.14	0.31677	0.00012551	0.0037605	--	sp|Q6P073|UB2J2_MOUSE Ubiquitin-conjugating enzyme E2 J2 OS=Mus musculus GN=Ube2j2 PE=1 SV=1//5.43263e-157
gene11094	798.802	611.265	0.38604	9.7777e-05	0.0030323	--	-//-
gene11133	1979.08	1416.91	0.48208	6.454e-11	8.8152e-09	--	sp|Q8BWB6|STEA2_MOUSE Metalloreductase STEAP2 OS=Mus musculus GN=Steap2 PE=2 SV=1//0
gene11150	2701.8	3225.38	-0.25555	6.4747e-05	0.0021397	--	sp|Q6P069|SORCN_MOUSE Sorcin OS=Mus musculus GN=Sri PE=1 SV=1//3.9109e-72
gene11233	1833.61	1542.2	0.2497	0.00090248	0.018995	--	sp|O08665|SEM3A_MOUSE Semaphorin-3A OS=Mus musculus GN=Sema3a PE=1 SV=2//0
gene11242	1818.6	2270.01	-0.31987	6.0215e-06	0.0002796	--	sp|P70275|SEM3E_MOUSE Semaphorin-3E OS=Mus musculus GN=Sema3e PE=1 SV=3//0
gene11275	3083.97	1615.31	0.93298	2.5873e-42	3.9081e-39	--	sp|Q08857|CD36_MOUSE Platelet glycoprotein 4 OS=Mus musculus GN=Cd36 PE=1 SV=2//0
gene11278	1056.78	699.717	0.59484	1.3323e-10	1.7635e-08	--	sp|B2RSH2|GNAI1_MOUSE Guanine nucleotide-binding protein G(i) subunit alpha-1 OS=Mus musculus GN=Gnai1 PE=2 SV=1//0
gene11293	1220.89	1746.92	-0.51688	2.2442e-11	3.4301e-09	--	sp|P35831|PTN12_MOUSE Tyrosine-protein phosphatase non-receptor type 12 OS=Mus musculus GN=Ptpn12 PE=1 SV=3//0
gene11336	1175.17	967.577	0.28042	0.0022644	0.039456	--	sp|Q3UG20|KMT2E_MOUSE Histone-lysine N-methyltransferase 2E OS=Mus musculus GN=Kmt2e PE=1 SV=2//0
gene11383	2987.32	3926.09	-0.39424	1.2204e-10	1.6237e-08	--	sp|Q921J2|RHEB_MOUSE GTP-binding protein Rheb OS=Mus musculus GN=Rheb PE=1 SV=1//8.20662e-128
gene11430	172.694	299.644	-0.79503	1.0771e-06	6.2715e-05	--	sp|Q9Z218|DPP6_MOUSE Dipeptidyl aminopeptidase-like protein 6 OS=Mus musculus GN=Dpp6 PE=1 SV=1//0
gene11486	1414.49	1663.53	-0.23397	0.0019664	0.035434	--	sp|Q80TA1|EPT1_MOUSE Ethanolaminephosphotransferase 1 OS=Mus musculus GN=Ept1 PE=2 SV=3//0
gene11497	210.516	129.803	0.6976	0.00021332	0.0059026	--	sp|O35216|CENPA_MOUSE Histone H3-like centromeric protein A OS=Mus musculus GN=Cenpa PE=2 SV=1//1.71219e-54
gene11508	3444.56	2969.86	0.21393	0.00068038	0.015209	--	sp|Q99K41|EMIL1_MOUSE EMILIN-1 OS=Mus musculus GN=Emilin1 PE=1 SV=1//1.76198e-84
gene1152	4001.76	4529.66	-0.17877	0.0022999	0.039958	--	sp|P61208|ARL4C_MOUSE ADP-ribosylation factor-like protein 4C OS=Mus musculus GN=Arl4c PE=2 SV=1//6.12852e-120
gene11543	187.076	304.948	-0.70494	0.00061271	0.013923	--	sp|Q8VCE2|GPN1_MOUSE GPN-loop GTPase 1 OS=Mus musculus GN=Gpn1 PE=1 SV=1//3.31522e-15
gene11554	12816.9	10966	0.22501	1.3385e-05	0.00055347	--	sp|P47930|FOSL2_MOUSE Fos-related antigen 2 OS=Mus musculus GN=Fosl2 PE=1 SV=2//1.09821e-153
gene11565	1052.88	1257.95	-0.25673	0.0026637	0.044763	--	sp|Q58DH2|PISD_BOVIN Phosphatidylserine decarboxylase proenzyme OS=Bos taurus GN=PISD PE=2 SV=1//2.59727e-07
gene11600	945.975	694.12	0.44662	2.5912e-06	0.00013469	--	sp|Q60948|MAD4_MOUSE Max dimerization protein 4 OS=Mus musculus GN=Mxd4 PE=1 SV=1//3.64758e-111
gene11617	632.119	783.174	-0.30914	0.0018172	0.033307	--	sp|Q8CGE9|RGS12_MOUSE Regulator of G-protein signaling 12 OS=Mus musculus GN=Rgs12 PE=1 SV=2//0
gene11635	4594.42	3601.73	0.35119	2.8725e-09	3.043e-07	--	sp|Q9D236|HTRA3_MOUSE Serine protease HTRA3 OS=Mus musculus GN=Htra3 PE=1 SV=3//0
gene11664	1506.02	1254.8	0.26329	0.00080195	0.017305	--	sp|P56695|WFS1_MOUSE Wolframin OS=Mus musculus GN=Wfs1 PE=1 SV=1//0
gene11740	21.9382	54.6821	-1.3176	0.0012318	0.024238	--	sp|O54990|PROM1_MOUSE Prominin-1 OS=Mus musculus GN=Prom1 PE=1 SV=1//0
gene11753	348.133	495.465	-0.50915	3.8639e-05	0.0013892	--	sp|Q8BVI4|DHPR_MOUSE Dihydropteridine reductase OS=Mus musculus GN=Qdpr PE=1 SV=2//1.88639e-150
gene11819	1016.58	758.733	0.42207	5.7459e-06	0.00026973	--	sp|P31266|SUH_MOUSE Recombining binding protein suppressor of hairless OS=Mus musculus GN=Rbpj PE=1 SV=1//0
gene1183	1134.72	1394.6	-0.29751	0.0002499	0.0067054	--	sp|Q8VBV7|CSN8_MOUSE COP9 signalosome complex subunit 8 OS=Mus musculus GN=Cops8 PE=1 SV=1//1.94772e-144
gene11884	3823.9	3286.09	0.21867	0.0003457	0.0087763	--	sp|Q9D281|NXP20_MOUSE Protein Noxp20 OS=Mus musculus GN=Fam114a1 PE=2 SV=1//0
gene11894	3043.67	2576.4	0.24046	0.0001621	0.0047175	--	sp|O70475|UGDH_MOUSE UDP-glucose 6-dehydrogenase OS=Mus musculus GN=Ugdh PE=1 SV=1//0
gene119	55.7158	116.025	-1.0583	0.00031157	0.0080569	--	sp|O88940|MUSC_MOUSE Musculin OS=Mus musculus GN=Msc PE=1 SV=1//4.06722e-85
gene11928	2009	2384.44	-0.24718	0.00035131	0.0088876	--	sp|Q5IRJ6|ZNT9_MOUSE Zinc transporter 9 OS=Mus musculus GN=Slc30a9 PE=1 SV=2//0
gene1193	6523.74	7674.49	-0.23437	1.4191e-05	0.00058305	--	sp|Q3UZ39|LRRF1_MOUSE Leucine-rich repeat flightless-interacting protein 1 OS=Mus musculus GN=Lrrfip1 PE=1 SV=2//0
gene11966	1924.87	2796.2	-0.5387	2.0516e-15	5.2682e-13	--	sp|Q8BMW7|NIPA3_MOUSE Magnesium transporter NIPA3 OS=Mus musculus GN=Nipal1 PE=1 SV=2//0
gene1197	521.7	705.68	-0.43579	4.5027e-05	0.0015776	--	sp|Q9WTJ5|RAMP1_MOUSE Receptor activity-modifying protein 1 OS=Mus musculus GN=Ramp1 PE=2 SV=1//1.00749e-85
gene1198	1042.32	1440.92	-0.46719	1.3338e-08	1.1933e-06	--	sp|Q5U203|UBE2F_RAT NEDD8-conjugating enzyme UBE2F OS=Rattus norvegicus GN=Ube2f PE=2 SV=2//4.70047e-113
gene11986	883.797	698.002	0.34048	0.00030398	0.0079084	--	sp|P82349|SGCB_MOUSE Beta-sarcoglycan OS=Mus musculus GN=Sgcb PE=1 SV=1//0
gene12012	8937.07	5962.78	0.58382	4.1027e-27	2.9263e-24	--	sp|P26618|PGFRA_MOUSE Platelet-derived growth factor receptor alpha OS=Mus musculus GN=Pdgfra PE=1 SV=3//0
gene12047	363.411	543.978	-0.58194	4.9321e-05	0.0017022	--	sp|Q78ZR5|HOP_RAT Homeodomain-only protein OS=Rattus norvegicus GN=Hopx PE=3 SV=1//2.35538e-44
gene12058	41325.7	33074.1	0.32134	3.3985e-11	4.9887e-09	--	sp|Q61581|IBP7_MOUSE Insulin-like growth factor-binding protein 7 OS=Mus musculus GN=Igfbp7 PE=2 SV=3//6.21135e-131
gene12087	29.9431	6.86328	2.1253	0.00067137	0.015083	--	sp|Q9JM90|STAP1_MOUSE Signal-transducing adaptor protein 1 OS=Mus musculus GN=Stap1 PE=1 SV=1//8.77371e-152
gene12157	1193.53	905.908	0.3978	4.8932e-05	0.0016911	--	sp|P43346|DCK_MOUSE Deoxycytidine kinase OS=Mus musculus GN=Dck PE=1 SV=1//0
gene12208	152.487	230.581	-0.59658	0.00072993	0.016102	--	sp|Q9QUK0|CDKL2_MOUSE Cyclin-dependent kinase-like 2 OS=Mus musculus GN=Cdkl2 PE=2 SV=1//0
gene12221	636.904	806.862	-0.34125	0.00050401	0.011961	--	sp|Q80UZ2|SDA1_MOUSE Protein SDA1 homolog OS=Mus musculus GN=Sdad1 PE=1 SV=1//0
gene12232	414.831	553.076	-0.41496	0.00034672	0.0087888	--	sp|Q8C7E7|STBD1_MOUSE Starch-binding domain-containing protein 1 OS=Mus musculus GN=Stbd1 PE=1 SV=1//0
gene12241	2716.39	2195.18	0.30735	4.6594e-06	0.00022532	--	sp|Q9Z2V9|CCNI_MOUSE Cyclin-I OS=Mus musculus GN=Ccni PE=2 SV=4//0
gene12245	2386.06	2966.5	-0.31413	1.6729e-06	9.1205e-05	--	sp|O08918|CCNG2_MOUSE Cyclin-G2 OS=Mus musculus GN=Ccng2 PE=2 SV=3//0
gene12367	336.037	240.296	0.48381	0.00090738	0.019067	--	sp|Q571G4|LIN54_MOUSE Protein lin-54 homolog OS=Mus musculus GN=Lin54 PE=2 SV=2//0
gene12370	6794.84	8836	-0.37895	0.00070703	0.015678	--	sp|Q9JI48|PLAC8_MOUSE Placenta-specific gene 8 protein OS=Mus musculus GN=Plac8 PE=3 SV=1//1.4396e-68
gene124	28.8532	120.893	-2.0669	1.0371e-11	1.6542e-09	--	sp|Q8BLA8|TRPA1_MOUSE Transient receptor potential cation channel subfamily A member 1 OS=Mus musculus GN=Trpa1 PE=1 SV=1//0
gene1241	985.765	772.503	0.3517	0.00101	0.02087	--	sp|Q9HAU8|RNPL1_HUMAN Arginyl aminopeptidase-like 1 OS=Homo sapiens GN=RNPEPL1 PE=2 SV=2//0
gene12427	1885.52	940.258	1.0038	1.2196e-36	1.3616e-33	--	sp|P10923|OSTP_MOUSE Osteopontin OS=Mus musculus GN=Spp1 PE=1 SV=1//5.27469e-165
gene1244	372.895	572.908	-0.61953	1.039e-05	0.0004439	--	sp|Q9ES90|GPR35_MOUSE G-protein coupled receptor 35 OS=Mus musculus GN=Gpr35 PE=2 SV=1//0
gene12461	837.405	1100.39	-0.39402	1.3414e-05	0.00055378	--	sp|Q8R502|LRC8C_MOUSE Volume-regulated anion channel subunit LRRC8C OS=Mus musculus GN=Lrrc8c PE=2 SV=1//0
gene12493	5385.63	3994.23	0.4312	6.736e-14	1.4178e-11	--	sp|O88393|TGBR3_MOUSE Transforming growth factor beta receptor type 3 OS=Mus musculus GN=Tgfbr3 PE=1 SV=1//0
gene1265	5138.49	4459.63	0.20442	0.0023532	0.040554	--	sp|P42208|SEPT2_MOUSE Septin-2 OS=Mus musculus GN=Sept2 PE=1 SV=2//0
gene12650	26.0819	63.0791	-1.2741	0.00067308	0.015102	--	sp|Q80VP9|ASPH2_MOUSE Aspartate beta-hydroxylase domain-containing protein 2 OS=Mus musculus GN=Asphd2 PE=2 SV=1//0
gene12656	816.665	1239.36	-0.60177	3.9591e-12	6.6883e-10	--	sp|Q8IUG5|MY18B_HUMAN Unconventional myosin-XVIIIb OS=Homo sapiens GN=MYO18B PE=1 SV=1//2.54758e-55
gene12662	342.051	215.234	0.66831	1.0064e-05	0.00043216	--	sp|Q9BY89|K1671_HUMAN Uncharacterized protein KIAA1671 OS=Homo sapiens GN=KIAA1671 PE=1 SV=2//0
gene12674	283.95	147.597	0.94398	2.6558e-08	2.207e-06	--	sp|P97468|CML1_MOUSE Chemokine-like receptor 1 OS=Mus musculus GN=Cmklr1 PE=1 SV=1//0
gene1270	714.306	1279.3	-0.84074	4.0585e-21	1.9299e-18	--	sp|Q792S6|BOK_RAT Bcl-2-related ovarian killer protein OS=Rattus norvegicus GN=Bok PE=2 SV=1//9.40307e-147
gene12734	8561.02	7421.93	0.20599	0.00014136	0.0041723	--	sp|Q6ZQI3|MLEC_MOUSE Malectin OS=Mus musculus GN=Mlec PE=2 SV=2//4.30306e-159
gene12740	298.637	417.199	-0.48234	0.00025534	0.0068085	--	sp|Q9CXI0|COQ5_MOUSE 2-methoxy-6-polyprenyl-1,4-benzoquinol methylase, mitochondrial OS=Mus musculus GN=Coq5 PE=2 SV=2//0
gene12774	2565.73	3028.25	-0.23912	0.00018602	0.0052722	--	sp|Q9JK92|HSPB8_MOUSE Heat shock protein beta-8 OS=Mus musculus GN=Hspb8 PE=1 SV=1//1.91244e-120
gene12789	6519.09	4149.36	0.65178	5.1822e-16	1.4156e-13	--	sp|P70296|PEBP1_MOUSE Phosphatidylethanolamine-binding protein 1 OS=Mus musculus GN=Pebp1 PE=1 SV=3//2.88327e-134
gene12816	2415.25	1904.51	0.34276	1.1982e-06	6.8916e-05	--	sp|Q6JPI3|MD13L_MOUSE Mediator of RNA polymerase II transcription subunit 13-like OS=Mus musculus GN=Med13l PE=2 SV=2//0
gene12840	318.332	453.996	-0.51215	9.5123e-05	0.0029679	--	sp|Q8R3C6|RBM19_MOUSE Probable RNA-binding protein 19 OS=Mus musculus GN=Rbm19 PE=1 SV=1//0
gene12846	84.0441	191.853	-1.1908	6.8097e-08	5.1733e-06	--	sp|Q8R238|SDSL_MOUSE Serine dehydratase-like OS=Mus musculus GN=Sdsl PE=2 SV=1//0
gene12884	4311.56	3565.17	0.27424	3.989e-06	0.00019622	--	sp|P47738|ALDH2_MOUSE Aldehyde dehydrogenase, mitochondrial OS=Mus musculus GN=Aldh2 PE=1 SV=1//0
gene12934	738.204	490.277	0.59042	3.6488e-08	2.9557e-06	--	sp|Q8CFT2|SET1B_MOUSE Histone-lysine N-methyltransferase SETD1B OS=Mus musculus GN=Setd1b PE=1 SV=2//7.16956e-13
gene12943	1375.56	1166.4	0.23796	0.0030285	0.049779	--	sp|Q2VPU4|MLXIP_MOUSE MLX-interacting protein OS=Mus musculus GN=Mlxip PE=1 SV=1//0
gene12975	1470.15	1085.29	0.43788	6.8658e-08	5.2006e-06	--	sp|Q689Z5|SBNO1_MOUSE Protein strawberry notch homolog 1 OS=Mus musculus GN=Sbno1 PE=1 SV=2//0
gene12980	1622.26	1382.64	0.23058	0.0025543	0.043479	--	sp|Q9JJC6|RIPL1_MOUSE RILP-like protein 1 OS=Mus musculus GN=Rilpl1 PE=2 SV=1//1.10761e-19
gene13045	4386.68	5400.64	-0.3	9.8236e-07	5.7591e-05	--	sp|P62828|RAN_RAT GTP-binding nuclear protein Ran OS=Rattus norvegicus GN=Ran PE=1 SV=3//5.25907e-147
gene13047	1226	928.975	0.40025	2.9661e-06	0.00015082	--	sp|Q80T32|AGRD1_MOUSE Adhesion G-protein coupled receptor D1 OS=Mus musculus GN=Adgrd1 PE=2 SV=2//0
gene13064	3205.46	3738.77	-0.22203	0.00029855	0.0077988	--	sp|P80317|TCPZ_MOUSE T-complex protein 1 subunit zeta OS=Mus musculus GN=Cct6a PE=1 SV=3//0
gene13073	1086.52	1426.07	-0.39233	1.5074e-06	8.3603e-05	--	sp|Q91YI0|ARLY_MOUSE Argininosuccinate lyase OS=Mus musculus GN=Asl PE=1 SV=1//3.99595e-26
gene1309	519.378	310.251	0.74335	3.7687e-09	3.9021e-07	--	sp|Q6ZQB6|VIP2_MOUSE Inositol hexakisphosphate and diphosphoinositol-pentakisphosphate kinase 2 OS=Mus musculus GN=Ppip5k2 PE=1 SV=3//0
gene13103	403.373	266.056	0.60039	0.00037371	0.0093895	--	sp|Q8CAB8|GATL2_MOUSE GATS-like protein 2 OS=Mus musculus GN=Gatsl2 PE=2 SV=1//0
gene13120	1391.72	1123.87	0.30839	0.00012835	0.0038323	--	sp|P53668|LIMK1_MOUSE LIM domain kinase 1 OS=Mus musculus GN=Limk1 PE=1 SV=1//0
gene13122	98.6187	44.2687	1.1556	7.6936e-05	0.0024819	--	sp|P54320|ELN_MOUSE Elastin OS=Mus musculus GN=Eln PE=2 SV=2//7.78849e-10
gene13194	7391.49	6363.59	0.21602	7.4791e-05	0.0024218	--	sp|Q9R0E1|PLOD3_MOUSE Procollagen-lysine,2-oxoglutarate 5-dioxygenase 3 OS=Mus musculus GN=Plod3 PE=1 SV=1//0
gene13198	149.28	76.978	0.95551	4.1508e-05	0.0014742	--	sp|P20156|VGF_RAT Neurosecretory protein VGF OS=Rattus norvegicus GN=Vgf PE=1 SV=3//2.32282e-60
gene13271	376.232	536.14	-0.51099	2.9199e-05	0.0010851	--	sp|Q8CF66|LTOR4_MOUSE Ragulator complex protein LAMTOR4 OS=Mus musculus GN=Lamtor4 PE=3 SV=2//1.18113e-63
gene13301	268.219	369.177	-0.4609	0.00087126	0.018505	--	sp|Q9CXL3|CG050_MOUSE Uncharacterized protein C7orf50 homolog OS=Mus musculus PE=1 SV=3//1.71233e-68
gene13364	5667.97	4546.38	0.31812	2.4864e-08	2.0796e-06	--	sp|Q80WC3|TNC18_MOUSE Trinucleotide repeat-containing gene 18 protein OS=Mus musculus GN=Tnrc18 PE=2 SV=2//4.42974e-150
gene13369	55845.5	63867.5	-0.19364	4.3686e-05	0.0015388	--	sp|P60707|ACTB_TRIVU Actin, cytoplasmic 1 OS=Trichosurus vulpecula GN=ACTB PE=2 SV=1//0
gene13370	9445.66	7917.45	0.25462	1.7312e-06	9.4184e-05	--	sp|Q61553|FSCN1_MOUSE Fascin OS=Mus musculus GN=Fscn1 PE=1 SV=4//0
gene13390	2627.19	1953.77	0.42726	4.3003e-10	5.3603e-08	--	sp|Q5U305|ERD22_RAT ER lumen protein-retaining receptor 2 OS=Rattus norvegicus GN=Kdelr2 PE=2 SV=1//9.53269e-146
gene13402	834.912	1077.14	-0.36752	4.1653e-05	0.0014773	--	sp|Q8R010|AIMP2_MOUSE Aminoacyl tRNA synthase complex-interacting multifunctional protein 2 OS=Mus musculus GN=Aimp2 PE=1 SV=2//0
gene13420	400.798	740.332	-0.8853	1.7895e-15	4.6889e-13	--	sp|O70340|NPTX2_MOUSE Neuronal pentraxin-2 OS=Mus musculus GN=Nptx2 PE=2 SV=1//0
gene13424	4081.96	3232.14	0.33677	0.0011735	0.023504	--	sp|Q9Y4A5|TRRAP_HUMAN Transformation/transcription domain-associated protein OS=Homo sapiens GN=TRRAP PE=1 SV=3//0
gene13433	9302.84	7462.72	0.31797	2.6546e-09	2.8521e-07	--	sp|Q9WV32|ARC1B_MOUSE Actin-related protein 2/3 complex subunit 1B OS=Mus musculus GN=Arpc1b PE=2 SV=4//0
gene13469	1051.42	822.985	0.3534	0.00058143	0.013371	--	sp|Q8R3L8|CDK8_MOUSE Cyclin-dependent kinase 8 OS=Mus musculus GN=Cdk8 PE=2 SV=3//0
gene1347	819.244	486.456	0.75198	9.8725e-12	1.5844e-09	--	sp|Q9R1S3|PIGN_MOUSE GPI ethanolamine phosphate transferase 1 OS=Mus musculus GN=Pign PE=2 SV=2//0
gene13523	2172.29	3106.3	-0.51598	1.2997e-09	1.4833e-07	--	sp|Q09143|CTR1_MOUSE High affinity cationic amino acid transporter 1 OS=Mus musculus GN=Slc7a1 PE=1 SV=1//0
gene13652	440.594	611.701	-0.47338	2.8726e-05	0.001069	--	sp|P61954|GBG11_RAT Guanine nucleotide-binding protein G(I)/G(S)/G(O) subunit gamma-11 OS=Rattus norvegicus GN=Gng11 PE=3 SV=1//3.42789e-43
gene13659	42849.6	25116.5	0.77065	1.6702e-56	3.8989e-53	--	sp|Q01149|CO1A2_MOUSE Collagen alpha-2(I) chain OS=Mus musculus GN=Col1a2 PE=2 SV=2//1.63201e-14
gene13672	974.493	1224.55	-0.32953	9.2996e-05	0.0029193	--	sp|Q62086|PON2_MOUSE Serum paraoxonase/arylesterase 2 OS=Mus musculus GN=Pon2 PE=1 SV=2//1.90231e-11
gene13675	22662.9	18886.5	0.26298	1.1122e-07	8.0676e-06	--	sp|O70571|PDK4_MOUSE [Pyruvate dehydrogenase (acetyl-transferring)] kinase isozyme 4, mitochondrial OS=Mus musculus GN=Pdk4 PE=2 SV=1//0
gene13681	401.888	517.05	-0.36351	0.0023448	0.040501	--	sp|Q9QXX4|CMC2_MOUSE Calcium-binding mitochondrial carrier protein Aralar2 OS=Mus musculus GN=Slc25a13 PE=1 SV=1//0
gene13701	1835.83	2159.16	-0.23404	0.0009811	0.020382	--	sp|Q61024|ASNS_MOUSE Asparagine synthetase [glutamine-hydrolyzing] OS=Mus musculus GN=Asns PE=2 SV=3//0
gene13706	389.596	262.601	0.56911	5.8776e-05	0.0019755	--	sp|Q9JJ06|C1GLT_MOUSE Glycoprotein-N-acetylgalactosamine 3-beta-galactosyltransferase 1 OS=Mus musculus GN=C1galt1 PE=1 SV=1//0
gene13739	1512.39	1773.35	-0.22964	0.0026211	0.044366	--	sp|Q69ZU6|THS7A_MOUSE Thrombospondin type-1 domain-containing protein 7A OS=Mus musculus GN=Thsd7a PE=2 SV=2//0
gene13750	659.052	506.554	0.37967	0.00042105	0.010346	--	sp|Q91VX9|TM168_MOUSE Transmembrane protein 168 OS=Mus musculus GN=Tmem168 PE=2 SV=1//0
gene13766	1851.75	1407.37	0.39589	1.6433e-07	1.1592e-05	--	sp|Q8BX65|MDFIC_MOUSE MyoD family inhibitor domain-containing protein OS=Mus musculus GN=Mdfic PE=1 SV=1//2.00252e-146
gene13774	2041.82	2993.21	-0.55184	1.0338e-16	3.123e-14	--	sp|Q2LAP6|TES_RAT Testin OS=Rattus norvegicus GN=Tes PE=1 SV=1//0
gene13779	7891.19	10348.2	-0.39106	1.0649e-13	2.1876e-11	--	sp|P49817|CAV1_MOUSE Caveolin-1 OS=Mus musculus GN=Cav1 PE=1 SV=1//7.7478e-114
gene13809	938.289	743.882	0.33496	0.00038596	0.009669	--	sp|A4D0V7|CPED1_HUMAN Cadherin-like and PC-esterase domain-containing protein 1 OS=Homo sapiens GN=CPED1 PE=2 SV=1//1.58456e-31
gene13819	23.4899	59.9685	-1.3522	0.00038871	0.0097189	--	sp|B9EKR1|PRPTZ_MOUSE Receptor-type tyrosine-protein phosphatase zeta OS=Mus musculus GN=Ptprz1 PE=1 SV=1//0
gene13851	123.405	189.828	-0.62129	0.0017197	0.031859	--	sp|B9EJI9|T229A_MOUSE Transmembrane protein 229A OS=Mus musculus GN=Tmem229a PE=2 SV=1//0
gene13866	1255.98	1011.51	0.31231	0.00017977	0.0051289	--	sp|P84083|ARF5_RAT ADP-ribosylation factor 5 OS=Rattus norvegicus GN=Arf5 PE=1 SV=2//7.11353e-130
gene13869	3476.84	4018	-0.2087	0.00061181	0.013915	--	sp|Q78PY7|SND1_MOUSE Staphylococcal nuclease domain-containing protein 1 OS=Mus musculus GN=Snd1 PE=1 SV=1//1.68163e-21
gene13876	976.653	1179.59	-0.27236	0.001718	0.031852	--	sp|Q8CGC6|RBM28_MOUSE RNA-binding protein 28 OS=Mus musculus GN=Rbm28 PE=1 SV=4//0
gene13880	937.163	1167.36	-0.31688	0.00025639	0.0068295	--	sp|Q9JLS0|HLPDA_MOUSE Hypoxia-inducible lipid droplet-associated protein OS=Mus musculus GN=Hilpda PE=1 SV=1//2.39743e-23
gene13912	3366.65	2650.34	0.34514	4.6018e-08	3.6247e-06	--	sp|P62257|UBE2H_MOUSE Ubiquitin-conjugating enzyme E2 H OS=Mus musculus GN=Ube2h PE=1 SV=1//1.00525e-46
gene13967	15944.4	10456.1	0.6087	7.6099e-33	7.2373e-30	--	sp|P45376|ALDR_MOUSE Aldose reductase OS=Mus musculus GN=Akr1b1 PE=1 SV=3//0
gene13974	190.322	311.867	-0.71249	7.534e-06	0.0003347	--	sp|P15327|PMGE_MOUSE Bisphosphoglycerate mutase OS=Mus musculus GN=Bpgm PE=2 SV=2//0
gene13976	33709.7	37376.6	-0.14897	0.0018291	0.033483	--	sp|Q62736|CALD1_RAT Non-muscle caldesmon OS=Rattus norvegicus GN=Cald1 PE=1 SV=1//1.25185e-25
gene14002	6.081	28.5689	-2.2321	0.00051139	0.012085	--	sp|P63090|PTN_RAT Pleiotrophin OS=Rattus norvegicus GN=Ptn PE=1 SV=1//1.10901e-66
gene14055	3806.12	3169.68	0.26398	1.6103e-05	0.00065014	--	sp|Q8C4S8|DEN2A_MOUSE DENN domain-containing protein 2A OS=Mus musculus GN=Dennd2a PE=1 SV=1//0
gene14244	1532.8	1832.41	-0.25758	0.00054257	0.012689	--	sp|Q9WTX6|CUL1_MOUSE Cullin-1 OS=Mus musculus GN=Cul1 PE=1 SV=1//0
gene14260	4104.85	3597.65	0.19027	0.0016492	0.030889	--	sp|P08003|PDIA4_MOUSE Protein disulfide-isomerase A4 OS=Mus musculus GN=Pdia4 PE=1 SV=3//0
gene14328	424.351	289.132	0.55353	4.5199e-05	0.0015812	--	sp|Q8JZL0|ZN467_MOUSE Zinc finger protein 467 OS=Mus musculus GN=Znf467 PE=1 SV=1//2.1745e-40
gene14359	19.3596	61.61	-1.6701	3.5874e-05	0.0013029	--	sp|Q8JZQ5|AOC1_MOUSE Amiloride-sensitive amine oxidase [copper-containing] OS=Mus musculus GN=Aoc1 PE=2 SV=1//0
gene14369	2997.03	3473.32	-0.21278	0.00057573	0.013277	--	sp|Q99P91|GPNMB_MOUSE Transmembrane glycoprotein NMB OS=Mus musculus GN=Gpnmb PE=1 SV=2//0
gene1437	476.788	660.489	-0.47019	2.6309e-05	0.00099788	--	sp|Q91VE6|MK67I_MOUSE MKI67 FHA domain-interacting nucleolar phosphoprotein OS=Mus musculus GN=Nifk PE=1 SV=1//0
gene14394	2559.09	3055.46	-0.25576	0.0018876	0.034357	--	sp|P62898|CYC_RAT Cytochrome c, somatic OS=Rattus norvegicus GN=Cycs PE=1 SV=2//6.69336e-64
gene144	725.467	923.025	-0.34746	0.00026073	0.0069235	--	sp|Q921N7|TMM70_MOUSE Transmembrane protein 70, mitochondrial OS=Mus musculus GN=Tmem70 PE=2 SV=2//7.77798e-170
gene14427	1301.25	959.591	0.43941	2.7521e-07	1.8074e-05	--	sp|Q5R6X7|CBX3_PONAB Chromobox protein homolog 3 OS=Pongo abelii GN=CBX3 PE=2 SV=1//1.86623e-79
gene14487	2043.37	2503.36	-0.29292	1.4344e-05	0.00058745	--	sp|P59024|FKB14_MOUSE Peptidyl-prolyl cis-trans isomerase FKBP14 OS=Mus musculus GN=Fkbp14 PE=2 SV=1//9.52229e-132
gene1449	12521.2	7902.13	0.66406	6.3188e-20	2.6599e-17	--	sp|P17491|INHBB_RAT Inhibin beta B chain OS=Rattus norvegicus GN=Inhbb PE=2 SV=2//0
gene14495	5385.08	6146.43	-0.19078	0.00076638	0.01672	--	sp|Q9CZD3|SYG_MOUSE Glycine--tRNA ligase OS=Mus musculus GN=Gars PE=1 SV=1//0
gene14501	368.635	201.977	0.868	6.5135e-09	6.4082e-07	--	sp|Q02013|AQP1_MOUSE Aquaporin-1 OS=Mus musculus GN=Aqp1 PE=1 SV=3//0
gene14577	1228.04	1506.85	-0.29518	0.00021668	0.0059891	--	sp|Q7TMS5|ABCG2_MOUSE ATP-binding cassette sub-family G member 2 OS=Mus musculus GN=Abcg2 PE=2 SV=1//0
gene1472	1569.41	2080.69	-0.40684	1.0676e-05	0.00045386	--	sp|Q9JJV3|CCGL_MOUSE Voltage-dependent calcium channel gamma-like subunit OS=Mus musculus GN=Tmem37 PE=2 SV=1//5.78768e-142
gene14883	20.0009	3.00293	2.7356	0.00094938	0.019787	--	-//-
gene14902	687.233	429.559	0.67794	4.6101e-06	0.00022335	--	sp|Q99NA2|ATOH8_MOUSE Protein atonal homolog 8 OS=Mus musculus GN=Atoh8 PE=1 SV=1//6.49161e-167
gene14906	61.9132	24.3983	1.3435	0.0025632	0.043588	--	sp|Q149G0|CB068_MOUSE UPF0561 protein C2orf68 homolog OS=Mus musculus PE=2 SV=1//9.53829e-65
gene1498	652.455	834.69	-0.35536	0.00030741	0.0079653	--	sp|Q8K363|DDX18_MOUSE ATP-dependent RNA helicase DDX18 OS=Mus musculus GN=Ddx18 PE=2 SV=1//0
gene14986	578.855	734.356	-0.34328	0.0010129	0.020907	--	sp|Q9CQ36|DPOE4_MOUSE DNA polymerase epsilon subunit 4 OS=Mus musculus GN=Pole4 PE=3 SV=1//1.4337e-47
gene15010	570.81	397.82	0.5209	1.0607e-05	0.00045168	--	sp|Q9D1H8|RM53_MOUSE 39S ribosomal protein L53, mitochondrial OS=Mus musculus GN=Mrpl53 PE=3 SV=1//1.89957e-80
gene15027	5511.05	7082.49	-0.36193	6.8942e-11	9.3666e-09	--	sp|P63269|ACTH_RAT Actin, gamma-enteric smooth muscle OS=Rattus norvegicus GN=Actg2 PE=2 SV=1//0
gene15041	1035.99	1436.35	-0.4714	1.0748e-08	9.909e-07	--	sp|Q6UWH6|TX261_HUMAN Protein TEX261 OS=Homo sapiens GN=TEX261 PE=2 SV=1//2.66946e-111
gene15054	2488.09	1815.67	0.45453	4.7973e-11	6.8058e-09	--	sp|Q811W2|CP26B_MOUSE Cytochrome P450 26B1 OS=Mus musculus GN=Cyp26b1 PE=1 SV=1//0
gene15069	496.193	653.406	-0.39708	0.0012972	0.02524	--	sp|Q3TYX3|SMYD5_MOUSE SET and MYND domain-containing protein 5 OS=Mus musculus GN=Smyd5 PE=2 SV=2//0
gene1507	4886.8	5909.65	-0.27418	1.0927e-06	6.3479e-05	--	sp|Q4V7C7|ARP3_RAT Actin-related protein 3 OS=Rattus norvegicus GN=Actr3 PE=1 SV=1//0
gene15099	660.896	516.796	0.35483	0.0011945	0.023759	--	sp|P48030|TGFA_MOUSE Protransforming growth factor alpha OS=Mus musculus GN=Tgfa PE=1 SV=1//1.24244e-77
gene15107	555.123	411.903	0.4305	0.00019974	0.0055993	--	sp|P52912|TIA1_MOUSE Nucleolysin TIA-1 OS=Mus musculus GN=Tia1 PE=1 SV=1//1.67921e-09
gene15162	4072.58	3481.55	0.22621	0.00019251	0.0054262	--	sp|Q91YQ5|RPN1_MOUSE Dolichyl-diphosphooligosaccharide--protein glycosyltransferase subunit 1 OS=Mus musculus GN=Rpn1 PE=1 SV=1//0
gene15174	1171.15	1449.77	-0.3079	0.0021101	0.037549	--	sp|O35678|MGLL_MOUSE Monoglyceride lipase OS=Mus musculus GN=Mgll PE=1 SV=1//0
gene15225	718.104	943.731	-0.39418	3.2303e-05	0.0011833	--	sp|Q8NET6|CHSTD_HUMAN Carbohydrate sulfotransferase 13 OS=Homo sapiens GN=CHST13 PE=1 SV=1//1.01635e-166
gene15227	2110.15	1671.68	0.33605	2.7539e-06	0.00014228	--	sp|Q8C8V1|ZXDC_MOUSE Zinc finger protein ZXDC OS=Mus musculus GN=Zxdc PE=2 SV=1//3.80916e-08
gene15229	96.3989	50.7141	0.92663	0.0012363	0.024289	--	sp|Q9EPW2|KLF15_MOUSE Krueppel-like factor 15 OS=Mus musculus GN=Klf15 PE=1 SV=1//0
gene15234	2370.01	1376.21	0.78419	3.0867e-27	2.3077e-24	--	sp|Q8R0S2|IQEC1_MOUSE IQ motif and SEC7 domain-containing protein 1 OS=Mus musculus GN=Iqsec1 PE=1 SV=2//0
gene15241	171750	127907	0.42522	1.6974e-19	6.5053e-17	--	sp|P37889|FBLN2_MOUSE Fibulin-2 OS=Mus musculus GN=Fbln2 PE=1 SV=2//0
gene15281	629.055	476.301	0.40131	0.00031115	0.0080542	--	sp|Q6RHR9|MAGI1_MOUSE Membrane-associated guanylate kinase, WW and PDZ domain-containing protein 1 OS=Mus musculus GN=Magi1 PE=1 SV=1//1.60654e-19
gene15364	907.861	1124.35	-0.30855	0.00049115	0.011721	--	sp|Q69ZS0|PZRN3_MOUSE E3 ubiquitin-protein ligase PDZRN3 OS=Mus musculus GN=Pdzrn3 PE=1 SV=3//0
gene15411	2848.93	2395.71	0.24996	0.00016969	0.0049067	--	sp|Q925U4|EDEM1_MOUSE ER degradation-enhancing alpha-mannosidase-like protein 1 OS=Mus musculus GN=Edem1 PE=1 SV=1//0
gene15420	4026.05	5086.48	-0.3373	8.2175e-09	7.8768e-07	--	sp|Q8VEE1|LMCD1_MOUSE LIM and cysteine-rich domains protein 1 OS=Mus musculus GN=Lmcd1 PE=1 SV=1//0
gene15434	140.262	83.0788	0.75557	0.0012313	0.024238	--	-//-
gene15460	1832.14	2129.11	-0.21673	0.0019031	0.034536	--	sp|Q5U2V8|EMC3_RAT ER membrane protein complex subunit 3 OS=Rattus norvegicus GN=Emc3 PE=2 SV=3//6.48376e-174
gene15466	522.664	1018.27	-0.96216	2.7321e-22	1.4317e-19	--	sp|Q8CFA1|IRAK2_MOUSE Interleukin-1 receptor-associated kinase-like 2 OS=Mus musculus GN=Irak2 PE=2 SV=2//0
gene15474	0	12.3005	#NAME?	0.00025451	0.0068077	--	sp|P31650|S6A11_MOUSE Sodium- and chloride-dependent GABA transporter 3 OS=Mus musculus GN=Slc6a11 PE=1 SV=2//0
gene15617	834.002	1164.8	-0.48196	4.7021e-08	3.6924e-06	--	sp|Q6GQT1|A2MP_MOUSE Alpha-2-macroglobulin-P OS=Mus musculus GN=A2mp PE=2 SV=2//0
gene15630	3680.26	4185.14	-0.18547	0.0021118	0.037554	--	sp|P24668|MPRD_MOUSE Cation-dependent mannose-6-phosphate receptor OS=Mus musculus GN=M6pr PE=1 SV=1//0
gene15646	882.703	2437.56	-1.4654	9.7266e-81	6.244e-77	--	sp|P32037|GTR3_MOUSE Solute carrier family 2, facilitated glucose transporter member 3 OS=Mus musculus GN=Slc2a3 PE=1 SV=1//0
gene15648	492.937	365.597	0.43115	0.00049518	0.011806	--	sp|Q9ES18|FOXJ2_MOUSE Forkhead box protein J2 OS=Mus musculus GN=Foxj2 PE=2 SV=1//0
gene15650	83.6089	43.3252	0.94845	0.0018522	0.033828	--	sp|O09047|C3AR_MOUSE C3a anaphylatoxin chemotactic receptor OS=Mus musculus GN=C3ar1 PE=2 SV=1//0
gene15660	56.8457	22.0375	1.3671	0.00075753	0.016583	--	sp|Q9JKF4|CLC6A_MOUSE C-type lectin domain family 6 member A OS=Mus musculus GN=Clec6a PE=1 SV=1//1.39016e-152
gene15661	103.686	35.6906	1.5386	2.7992e-07	1.8289e-05	--	sp|Q9Z2H6|CLC4D_MOUSE C-type lectin domain family 4 member D OS=Mus musculus GN=Clec4d PE=2 SV=1//3.85589e-160
gene157	3693.33	3136.71	0.23567	0.00013183	0.0039272	--	sp|Q8BS03|PI15_MOUSE Peptidase inhibitor 15 OS=Mus musculus GN=Pi15 PE=2 SV=2//6.03583e-167
gene15704	3003.93	2513.67	0.25705	8.5692e-05	0.00273	--	sp|O35126|ATN1_MOUSE Atrophin-1 OS=Mus musculus GN=Atn1 PE=1 SV=1//0
gene15709	385.596	284.866	0.4368	0.0014171	0.027175	--	sp|O88838|SPSB2_MOUSE SPRY domain-containing SOCS box protein 2 OS=Mus musculus GN=Spsb2 PE=1 SV=1//0
gene15714	1884.14	1450.75	0.37711	3.7971e-07	2.3956e-05	--	sp|Q8CG70|P3H3_MOUSE Prolyl 3-hydroxylase 3 OS=Mus musculus GN=Leprel2 PE=2 SV=1//0
gene1572	1115.17	915.851	0.28407	0.0012217	0.024144	--	sp|Q61211|EIF2D_MOUSE Eukaryotic translation initiation factor 2D OS=Mus musculus GN=Eif2d PE=2 SV=3//2.85889e-91
gene15720	11009.3	9435.73	0.22252	1.7503e-05	0.00069789	--	sp|Q9D0J8|PTMS_MOUSE Parathymosin OS=Mus musculus GN=Ptms PE=1 SV=3//8.35894e-08
gene15735	539.571	686.921	-0.34833	0.0010451	0.021417	--	sp|Q922K7|NOP2_MOUSE Probable 28S rRNA (cytosine-C(5))-methyltransferase OS=Mus musculus GN=Nop2 PE=1 SV=1//0
gene1577	947.311	782.231	0.27624	0.0026577	0.044709	--	sp|Q91Z67|SRGP2_MOUSE SLIT-ROBO Rho GTPase-activating protein 2 OS=Mus musculus GN=Srgap2 PE=1 SV=2//0
gene15871	3830.22	3002.89	0.35108	9.241e-09	8.7886e-07	--	sp|Q5BIZ2|GBRL1_XENTR Gamma-aminobutyric acid receptor-associated protein-like 1 OS=Xenopus tropicalis GN=gabarapl1 PE=3 SV=1//1.9945e-74
gene15980	825.88	1006.69	-0.28561	0.0016658	0.031132	--	sp|P97360|ETV6_MOUSE Transcription factor ETV6 OS=Mus musculus GN=Etv6 PE=1 SV=1//0
gene16009	133.795	198.332	-0.56789	0.0027958	0.046617	--	sp|Q8BYI8|K1467_MOUSE Uncharacterized protein KIAA1467 OS=Mus musculus GN=Kiaa1467 PE=2 SV=1//0
gene16041	5632.11	4479.87	0.33022	1.0766e-08	9.909e-07	--	sp|A9UMV8|H2AJ_RAT Histone H2A.J OS=Rattus norvegicus GN=H2afj PE=2 SV=1//7.08775e-80
gene16046	142.392	51.4335	1.4691	7.6212e-09	7.441e-07	--	sp|P19788|MGP_MOUSE Matrix Gla protein OS=Mus musculus GN=Mgp PE=3 SV=1//3.06061e-57
gene16048	769.227	952.731	-0.30866	0.00094613	0.019752	--	sp|Q61599|GDIR2_MOUSE Rho GDP-dissociation inhibitor 2 OS=Mus musculus GN=Arhgdib PE=2 SV=3//2.4715e-142
gene16108	651.854	804.79	-0.30406	0.0024024	0.04129	--	sp|P16125|LDHB_MOUSE L-lactate dehydrogenase B chain OS=Mus musculus GN=Ldhb PE=1 SV=2//0
gene16125	1441.49	948.923	0.6032	5.9841e-13	1.1135e-10	--	sp|Q9D4V0|EKI1_MOUSE Ethanolamine kinase 1 OS=Mus musculus GN=Etnk1 PE=2 SV=2//0
gene16212	36.1272	8.96572	2.0106	0.00024029	0.0065016	--	sp|Q7TMY7|IPO8_MOUSE Importin-8 OS=Mus musculus GN=Ipo8 PE=1 SV=3//0
gene16218	307.234	190.323	0.69089	1.2977e-05	0.00053833	--	sp|A2RSQ0|DEN5B_MOUSE DENN domain-containing protein 5B OS=Mus musculus GN=Dennd5b PE=1 SV=2//0
gene1628	1750.04	2220.59	-0.34356	1.4336e-06	8.0207e-05	--	sp|Q8BFW3|PR15B_MOUSE Protein phosphatase 1 regulatory subunit 15B OS=Mus musculus GN=Ppp1r15b PE=1 SV=1//0
gene16291	2907.76	2268.19	0.35837	4.505e-08	3.5703e-06	--	sp|Q8CBY3|LENG8_MOUSE Leukocyte receptor cluster member 8 homolog OS=Mus musculus GN=Leng8 PE=1 SV=1//0
gene16301	314.508	454.125	-0.53	4.3984e-05	0.0015472	--	sp|Q8CEE7|RDH13_MOUSE Retinol dehydrogenase 13 OS=Mus musculus GN=Rdh13 PE=2 SV=1//0
gene16319	504.793	359.699	0.4889	5.9875e-05	0.0020072	--	sp|P0C2N6|SV422_RAT Histone-lysine N-methyltransferase SUV420H2 OS=Rattus norvegicus GN=Suv420h2 PE=2 SV=1//5.18214e-43
gene16324	141.083	71.209	0.98641	3.8501e-05	0.0013866	--	sp|A9JSM3|TM238_MOUSE Transmembrane protein 238 OS=Mus musculus GN=Tmem238 PE=2 SV=1//2.1063e-69
gene16325	13535.3	12024.3	0.17078	0.00082615	0.017752	--	sp|P41105|RL28_MOUSE 60S ribosomal protein L28 OS=Mus musculus GN=Rpl28 PE=1 SV=2//2.63929e-79
gene1641	1408.84	1139.62	0.30595	0.00013555	0.0040192	--	sp|Q64542|AT2B4_RAT Plasma membrane calcium-transporting ATPase 4 OS=Rattus norvegicus GN=Atp2b4 PE=2 SV=1//1.52125e-26
gene1647	847.25	355.645	1.2524	4.032e-22	2.0707e-19	--	sp|Q9JK53|PRELP_MOUSE Prolargin OS=Mus musculus GN=Prelp PE=1 SV=2//0
gene16761	5496.2	4875.51	0.17288	0.0027622	0.046207	--	sp|P63301|SELW_RAT Selenoprotein W OS=Rattus norvegicus GN=Sepw1 PE=1 SV=3//2.07668e-41
gene16766	542.841	353.533	0.61868	4.3905e-07	2.7298e-05	--	sp|Q9NZM4|GSCR1_HUMAN Glioma tumor suppressor candidate region gene 1 protein OS=Homo sapiens GN=GLTSCR1 PE=1 SV=2//0
gene16777	533.231	391.46	0.44589	0.00052559	0.012382	--	sp|C9JVW0|INAM1_HUMAN Putative transmembrane protein INAFM1 OS=Homo sapiens GN=INAFM1 PE=4 SV=1//1.46269e-08
gene16794	1090.47	778.612	0.48597	8.8094e-08	6.595e-06	--	sp|P51912|AAAT_MOUSE Neutral amino acid transporter B(0) OS=Mus musculus GN=Slc1a5 PE=1 SV=2//0
gene16799	1481.93	931.749	0.66947	4.6742e-16	1.3046e-13	--	sp|Q0PHV7|DACT3_MOUSE Dapper homolog 3 OS=Mus musculus GN=Dact3 PE=1 SV=1//1.79309e-174
gene1681	3723.45	3123.75	0.25336	0.0012121	0.024033	--	sp|P70289|PTPRV_MOUSE Receptor-type tyrosine-protein phosphatase V OS=Mus musculus GN=Ptprv PE=2 SV=1//0
gene16868	3002.37	2558.11	0.23102	0.00034588	0.0087763	--	sp|Q80X82|SYMPK_MOUSE Symplekin OS=Mus musculus GN=Sympk PE=1 SV=1//0
gene16870	2278.91	1557.43	0.54918	1.5292e-14	3.506e-12	--	sp|Q08274|DMWD_MOUSE Dystrophia myotonica WD repeat-containing protein OS=Mus musculus GN=Dmwd PE=2 SV=3//0
gene16873	316.086	221.068	0.51583	0.00074352	0.016332	--	sp|P70178|SIX5_MOUSE Homeobox protein SIX5 OS=Mus musculus GN=Six5 PE=1 SV=2//0
gene16876	851.63	669.356	0.34745	0.00037437	0.0093969	--	sp|Q8BH73|QPCTL_MOUSE Glutaminyl-peptide cyclotransferase-like protein OS=Mus musculus GN=Qpctl PE=2 SV=1//0
gene16901	1357.84	1127.22	0.26854	0.0027385	0.045901	--	sp|Q78XR0|TPC6A_MOUSE Trafficking protein particle complex subunit 6A OS=Mus musculus GN=Trappc6a PE=2 SV=1//3.57925e-112
gene16913	236.441	163.844	0.52916	0.0028252	0.047077	--	sp|P08226|APOE_MOUSE Apolipoprotein E OS=Mus musculus GN=Apoe PE=1 SV=2//0
gene16918	1261.72	1539.55	-0.28712	0.00027125	0.0071658	--	sp|Q9R069|BCAM_MOUSE Basal cell adhesion molecule OS=Mus musculus GN=Bcam PE=2 SV=1//0
gene1692	4942.96	5629.73	-0.18769	0.00094032	0.019663	--	sp|Q8BVA4|LMOD1_MOUSE Leiomodin-1 OS=Mus musculus GN=Lmod1 PE=2 SV=1//0
gene16920	255.209	162.31	0.65293	0.00054848	0.012792	--	sp|Q9Z2F6|BCL3_MOUSE B-cell lymphoma 3 protein homolog OS=Mus musculus GN=Bcl3 PE=1 SV=2//0
gene16926	3270.85	4178.28	-0.35325	5.5886e-09	5.5839e-07	--	sp|Q92692|PVRL2_HUMAN Nectin-2 OS=Homo sapiens GN=PVRL2 PE=1 SV=1//2.3007e-77
gene1700	28277.5	34604.5	-0.29131	1.8426e-09	2.0307e-07	--	sp|P97315|CSRP1_MOUSE Cysteine and glycine-rich protein 1 OS=Mus musculus GN=Csrp1 PE=1 SV=3//5.99145e-99
gene17133	653.635	1005.52	-0.62139	4.7753e-11	6.8058e-09	--	sp|P35456|UPAR_MOUSE Urokinase plasminogen activator surface receptor OS=Mus musculus GN=Plaur PE=1 SV=1//0
gene17134	2983.86	3527.31	-0.24139	0.00013397	0.0039771	--	sp|Q8R464|CADM4_MOUSE Cell adhesion molecule 4 OS=Mus musculus GN=Cadm4 PE=1 SV=1//0
gene17150	145.074	268.318	-0.88716	4.2217e-07	2.6376e-05	--	sp|Q8R2S8|CD177_MOUSE CD177 antigen OS=Mus musculus GN=Cd177 PE=2 SV=1//0
gene1721	1684.34	1244.07	0.43711	1.7241e-08	1.5161e-06	--	sp|Q99LI5|ZN281_MOUSE Zinc finger protein 281 OS=Mus musculus GN=Znf281 PE=1 SV=1//0
gene17210	21854.4	24646.5	-0.17346	0.00042848	0.010479	--	sp|Q00993|UFO_MOUSE Tyrosine-protein kinase receptor UFO OS=Mus musculus GN=Axl PE=1 SV=2//0
gene17255	3746.79	2968.9	0.33573	1.4075e-05	0.00057963	--	sp|O08919|NUMBL_MOUSE Numb-like protein OS=Mus musculus GN=Numbl PE=1 SV=3//0
gene17257	1128.65	787.939	0.51844	6.3367e-06	0.00029063	--	sp|Q8K4G1|LTBP4_MOUSE Latent-transforming growth factor beta-binding protein 4 OS=Mus musculus GN=Ltbp4 PE=2 SV=2//7.65271e-09
gene17265	672.008	826.815	-0.29909	0.0022585	0.039434	--	sp|Q9JL10|SRTD1_MOUSE SERTA domain-containing protein 1 OS=Mus musculus GN=Sertad1 PE=1 SV=1//6.4801e-92
gene17276	1093.49	794.092	0.46157	9.9047e-07	5.7935e-05	--	sp|Q66L42|M3K10_MOUSE Mitogen-activated protein kinase kinase kinase 10 OS=Mus musculus GN=Map3k10 PE=2 SV=2//5.19207e-98
gene17305	366.671	270.3	0.43993	0.00207	0.036964	--	sp|Q6X7S9|EID2_MOUSE EP300-interacting inhibitor of differentiation 2 OS=Mus musculus GN=Eid2 PE=1 SV=1//5.70913e-07
gene17309	668.981	848.908	-0.34364	0.00045654	0.01107	--	sp|Q9D880|TIM50_MOUSE Mitochondrial import inner membrane translocase subunit TIM50 OS=Mus musculus GN=Timm50 PE=1 SV=1//0
gene17376	181.546	258.934	-0.51225	0.0022421	0.039231	--	sp|Q8N9K5|ZN565_HUMAN Zinc finger protein 565 OS=Homo sapiens GN=ZNF565 PE=2 SV=2//5.9653e-158
gene1738	37.051	12.8907	1.5232	0.0025193	0.043012	--	sp|P06800|PTPRC_MOUSE Receptor-type tyrosine-protein phosphatase C OS=Mus musculus GN=Ptprc PE=1 SV=3//0
gene17390	425.58	634.462	-0.5761	2.4416e-07	1.6285e-05	--	sp|Q8N9K5|ZN565_HUMAN Zinc finger protein 565 OS=Homo sapiens GN=ZNF565 PE=2 SV=2//2.66887e-69
gene17441	2722.03	3140.95	-0.20652	0.002711	0.045498	--	sp|P56391|CX6B1_MOUSE Cytochrome c oxidase subunit 6B1 OS=Mus musculus GN=Cox6b1 PE=1 SV=2//1.12941e-58
gene17450	3144.21	2466.11	0.35046	8.7367e-05	0.002774	--	sp|Q8CIT9|SBSN_MOUSE Suprabasin OS=Mus musculus GN=Sbsn PE=2 SV=1//0
gene17468	2060.88	1749.16	0.2366	0.00077758	0.016907	--	sp|P97808|FXYD5_MOUSE FXYD domain-containing ion transport regulator 5 OS=Mus musculus GN=Fxyd5 PE=2 SV=3//9.97309e-111
gene17476	561.187	403.131	0.47723	5.786e-05	0.0019502	--	sp|P97952|SCN1B_MOUSE Sodium channel subunit beta-1 OS=Mus musculus GN=Scn1b PE=2 SV=1//2.73884e-116
gene17569	599.331	464.147	0.36877	0.0010633	0.021738	--	sp|Q7TQJ8|WTIP_MOUSE Wilms tumor protein 1-interacting protein OS=Mus musculus GN=Wtip PE=1 SV=1//1.44189e-180
gene1757	599.767	427.293	0.48918	1.8553e-05	0.000732	--	sp|Q811F1|ZBT41_MOUSE Zinc finger and BTB domain-containing protein 41 OS=Mus musculus GN=Zbtb41 PE=2 SV=4//0
gene17587	638.114	816.961	-0.35645	0.00035764	0.0090122	--	sp|Q11136|PEPD_MOUSE Xaa-Pro dipeptidase OS=Mus musculus GN=Pepd PE=2 SV=3//0
gene1759	111.844	64.1734	0.80144	0.0026701	0.044841	--	sp|Q8CJ27|ASPM_MOUSE Abnormal spindle-like microcephaly-associated protein homolog OS=Mus musculus GN=Aspm PE=2 SV=2//0
gene17590	903.588	1164.33	-0.36576	2.6032e-05	0.00099029	--	sp|P53568|CEBPG_MOUSE CCAAT/enhancer-binding protein gamma OS=Mus musculus GN=Cebpg PE=1 SV=1//2.27732e-69
gene1769	2632.31	1692.31	0.63734	5.7379e-20	2.4556e-17	--	sp|P06909|CFAH_MOUSE Complement factor H OS=Mus musculus GN=Cfh PE=1 SV=2//0
gene17772	1019.95	1374.41	-0.43031	1.9696e-07	1.3652e-05	--	sp|Q96RL6|SIG11_HUMAN Sialic acid-binding Ig-like lectin 11 OS=Homo sapiens GN=SIGLEC11 PE=1 SV=2//1.07521e-12
gene1784	1048.33	705.296	0.57179	7.8443e-10	9.4125e-08	--	sp|O08848|RO60_MOUSE 60 kDa SS-A/Ro ribonucleoprotein OS=Mus musculus GN=Trove2 PE=1 SV=1//0
gene17872	6730.33	7620.38	-0.17919	0.0010193	0.021005	--	sp|O70191|ATF5_MOUSE Cyclic AMP-dependent transcription factor ATF-5 OS=Mus musculus GN=Atf5 PE=1 SV=2//3.65963e-68
gene17891	3444.09	2664.06	0.3705	5.4951e-09	5.5119e-07	--	sp|Q5U4C3|SFR19_MOUSE Splicing factor, arginine/serine-rich 19 OS=Mus musculus GN=Scaf1 PE=1 SV=1//3.90937e-165
gene17894	3487.42	3023.01	0.20617	0.00098289	0.020403	--	sp|P10833|RRAS_MOUSE Ras-related protein R-Ras OS=Mus musculus GN=Rras PE=2 SV=1//1.12485e-118
gene17895	1079.74	847.029	0.35021	0.0005625	0.013024	--	sp|Q9ULL5|PRR12_HUMAN Proline-rich protein 12 OS=Homo sapiens GN=PRR12 PE=1 SV=2//8.73379e-75
gene17898	5552.71	4454.9	0.3178	2.7191e-08	2.2523e-06	--	sp|Q8BH97|RCN3_MOUSE Reticulocalbin-3 OS=Mus musculus GN=Rcn3 PE=2 SV=1//0
gene17903	24033.5	20791.8	0.20903	2.2071e-05	0.00085224	--	sp|P19253|RL13A_MOUSE 60S ribosomal protein L13a OS=Mus musculus GN=Rpl13a PE=1 SV=4//6.81297e-133
gene17937	99741.8	84663	0.23647	5.3362e-07	3.2393e-05	--	sp|P29391|FRIL1_MOUSE Ferritin light chain 1 OS=Mus musculus GN=Ftl1 PE=1 SV=2//1.68096e-130
gene17942	1785.13	2320.23	-0.37824	6.6658e-08	5.0942e-06	--	sp|P17564|PR15A_MOUSE Protein phosphatase 1 regulatory subunit 15A OS=Mus musculus GN=Ppp1r15a PE=1 SV=1//0
gene17960	406.341	178.212	1.1891	1.8359e-15	4.7619e-13	--	sp|Q60925|DBP_MOUSE D site-binding protein OS=Mus musculus GN=Dbp PE=2 SV=2//9.93728e-146
gene17972	249.321	344.02	-0.46449	0.0011687	0.023426	--	sp|Q810D6|GRWD1_MOUSE Glutamate-rich WD repeat-containing protein 1 OS=Mus musculus GN=Grwd1 PE=2 SV=2//0
gene17996	6330.95	4835.17	0.38886	2.5906e-05	0.00098696	--	sp|P04918|SAA3_MOUSE Serum amyloid A-3 protein OS=Mus musculus GN=Saa3 PE=1 SV=1//4.13773e-65
gene18003	973.16	1215.65	-0.32098	0.00016267	0.0047252	--	sp|Q9DBA9|TF2H1_MOUSE General transcription factor IIH subunit 1 OS=Mus musculus GN=Gtf2h1 PE=1 SV=2//0
gene18018	4853.51	4136.72	0.23054	6.8103e-05	0.0022334	--	sp|Q9D8N3|TM86A_MOUSE Lysoplasmalogenase-like protein TMEM86A OS=Mus musculus GN=Tmem86a PE=2 SV=1//5.31526e-145
gene18020	1335.04	1091.13	0.29106	0.0003472	0.0087922	--	sp|P54830|PTN5_MOUSE Tyrosine-protein phosphatase non-receptor type 5 OS=Mus musculus GN=Ptpn5 PE=2 SV=2//0
gene18067	453.899	653.841	-0.52657	2.7686e-06	0.00014276	--	sp|Q9CWU2|ZDH13_MOUSE Palmitoyltransferase ZDHHC13 OS=Mus musculus GN=Zdhhc13 PE=1 SV=2//0
gene18069	426.844	567.897	-0.41192	0.00053862	0.012631	--	sp|Q58FA4|E2F8_MOUSE Transcription factor E2F8 OS=Mus musculus GN=E2f8 PE=1 SV=1//0
gene18070	65.8909	121.247	-0.8798	0.00054146	0.012681	--	-//-
gene1815	3180.71	2771.64	0.19861	0.0018102	0.033202	--	sp|P47713|PA24A_MOUSE Cytosolic phospholipase A2 OS=Mus musculus GN=Pla2g4a PE=1 SV=1//0
gene18151	391.623	288.985	0.43847	0.001499	0.028469	--	sp|O54827|AT10A_MOUSE Probable phospholipid-transporting ATPase VA OS=Mus musculus GN=Atp10a PE=2 SV=4//0
gene1818	22779	33772.4	-0.56814	1.8142e-31	1.6064e-28	--	sp|Q05769|PGH2_MOUSE Prostaglandin G/H synthase 2 OS=Mus musculus GN=Ptgs2 PE=1 SV=1//0
gene18254	390.74	507.528	-0.37728	0.0018327	0.033519	--	sp|Q810V0|MPP10_MOUSE U3 small nucleolar ribonucleoprotein protein MPP10 OS=Mus musculus GN=Mphosph10 PE=1 SV=2//0
gene1826	99.991	43.1099	1.2138	3.9779e-05	0.0014226	--	sp|Q9JM99|PRG4_MOUSE Proteoglycan 4 OS=Mus musculus GN=Prg4 PE=1 SV=2//2.74489e-83
gene18301	48.1861	95.112	-0.98101	0.00065352	0.014729	--	-//-
gene18371	176.236	258.055	-0.55017	0.0013955	0.026802	--	sp|Q8K064|F174B_MOUSE Membrane protein FAM174B OS=Mus musculus GN=Fam174b PE=2 SV=2//1.15291e-50
gene18442	161.043	249.391	-0.63096	0.00049089	0.011721	--	sp|Q9D0A3|ARPIN_MOUSE Arpin OS=Mus musculus GN=Arpin PE=1 SV=1//1.33029e-150
gene18453	363.734	256.198	0.50562	0.00043319	0.010584	--	sp|Q99K43|PRC1_MOUSE Protein regulator of cytokinesis 1 OS=Mus musculus GN=Prc1 PE=2 SV=2//0
gene18458	1173.02	958.427	0.29149	0.00089961	0.018966	--	sp|Q8BRK9|MA2A2_MOUSE Alpha-mannosidase 2x OS=Mus musculus GN=Man2a2 PE=2 SV=2//0
gene18467	12609.6	11001.6	0.19681	0.00015203	0.0044614	--	sp|Q9JKF1|IQGA1_MOUSE Ras GTPase-activating-like protein IQGAP1 OS=Mus musculus GN=Iqgap1 PE=1 SV=2//0
gene18481	243.769	171.737	0.50531	0.003039	0.049896	--	sp|O88502|PDE8A_MOUSE High affinity cAMP-specific and IBMX-insensitive 3&apos;,5&apos;-cyclic phosphodiesterase 8A OS=Mus musculus GN=Pde8a PE=1 SV=1//0
gene18510	466.456	631.425	-0.43687	7.6565e-05	0.002473	--	sp|Q62421|SH3G3_MOUSE Endophilin-A3 OS=Mus musculus GN=Sh3gl3 PE=2 SV=1//0
gene18538	2989.47	2245.97	0.41255	3.4209e-10	4.3271e-08	--	sp|Q9ERE7|MESD_MOUSE LDLR chaperone MESD OS=Mus musculus GN=Mesdc2 PE=1 SV=1//5.64225e-108
gene18646	853.487	679.317	0.32929	0.00089066	0.018854	--	sp|Q8BMF3|MAON_MOUSE NADP-dependent malic enzyme, mitochondrial OS=Mus musculus GN=Me3 PE=1 SV=2//0
gene18656	5499.19	6208.23	-0.17496	0.001444	0.027588	--	sp|Q7M6Y3|PICAL_MOUSE Phosphatidylinositol-binding clathrin assembly protein OS=Mus musculus GN=Picalm PE=1 SV=1//0
gene18679	124.149	202.524	-0.70602	0.0002924	0.0076614	--	sp|Q80VF6|F181B_MOUSE Protein FAM181B OS=Mus musculus GN=Fam181b PE=2 SV=1//0
gene1871	34223.4	27343.6	0.32378	9.6629e-06	0.00041631	--	sp|P02468|LAMC1_MOUSE Laminin subunit gamma-1 OS=Mus musculus GN=Lamc1 PE=1 SV=2//0
gene18717	171.169	253.389	-0.56594	0.0011223	0.022655	--	sp|Q08E52|PAK1_BOVIN Serine/threonine-protein kinase PAK 1 OS=Bos taurus GN=PAK1 PE=1 SV=1//0
gene18733	11492.5	13527.6	-0.23522	0.0005032	0.011953	--	sp|Q5RF01|LRC32_PONAB Leucine-rich repeat-containing protein 32 OS=Pongo abelii GN=LRRC32 PE=2 SV=1//0
gene18757	3622.98	3070.29	0.2388	0.00011441	0.0034726	--	sp|Q7TSJ2|MAP6_MOUSE Microtubule-associated protein 6 OS=Mus musculus GN=Map6 PE=1 SV=2//0
gene18759	35437.4	30308.1	0.22557	3.1955e-06	0.0001612	--	sp|P19324|SERPH_MOUSE Serpin H1 OS=Mus musculus GN=Serpinh1 PE=1 SV=3//0
gene1876	1813.87	2249.93	-0.31081	7.4486e-06	0.00033148	--	sp|O70133|DHX9_MOUSE ATP-dependent RNA helicase A OS=Mus musculus GN=Dhx9 PE=1 SV=2//0
gene18797	3741.45	2928.87	0.35325	4.4085e-05	0.0015486	--	sp|Q6W3F0|P4HA3_MOUSE Prolyl 4-hydroxylase subunit alpha-3 OS=Mus musculus GN=P4ha3 PE=2 SV=1//0
gene18802	3621.84	3097.33	0.2257	0.00029285	0.0076656	--	sp|P70406|UCP2_MOUSE Mitochondrial uncoupling protein 2 OS=Mus musculus GN=Ucp2 PE=1 SV=1//0
gene18819	864.33	1222.94	-0.5007	9.7536e-09	9.1406e-07	--	sp|P35383|P2RY2_MOUSE P2Y purinoceptor 2 OS=Mus musculus GN=P2ry2 PE=1 SV=1//0
gene18824	1055.26	1296.4	-0.29691	0.00044453	0.01083	--	sp|Q6KAU8|A16L2_MOUSE Autophagy-related protein 16-2 OS=Mus musculus GN=Atg16l2 PE=2 SV=2//1.7014e-27
gene18825	2567.27	1802.83	0.50997	2.149e-13	4.2776e-11	--	sp|Q9JMD3|PCTL_MOUSE PCTP-like protein OS=Mus musculus GN=Stard10 PE=1 SV=1//0
gene18865	2235.39	1767.77	0.3386	1.2073e-06	6.9196e-05	--	sp|P07742|RIR1_MOUSE Ribonucleoside-diphosphate reductase large subunit OS=Mus musculus GN=Rrm1 PE=1 SV=2//0
gene19096	4261.84	5016.24	-0.23513	5.7874e-05	0.0019502	--	sp|Q99J82|ILK_RAT Integrin-linked protein kinase OS=Rattus norvegicus GN=Ilk PE=2 SV=1//0
gene19097	1104.47	650.481	0.76378	1.9777e-16	5.8372e-14	--	sp|Q8K0H5|TAF10_MOUSE Transcription initiation factor TFIID subunit 10 OS=Mus musculus GN=Taf10 PE=1 SV=1//3.04015e-79
gene19099	129.127	76.6246	0.75291	0.0016164	0.030429	--	sp|E9PVD3|PCD16_MOUSE Protocadherin-16 OS=Mus musculus GN=Dchs1 PE=1 SV=1//0
gene1911	1478.86	1979.14	-0.42039	7.8354e-09	7.5923e-07	--	sp|O89113|IER5_MOUSE Immediate early response gene 5 protein OS=Mus musculus GN=Ier5 PE=2 SV=1//5.87712e-127
gene19242	3387.66	4055.28	-0.25951	1.915e-05	0.00074959	--	sp|Q9EPL8|IPO7_MOUSE Importin-7 OS=Mus musculus GN=Ipo7 PE=1 SV=2//0
gene19246	1183.93	983.541	0.26753	0.0018085	0.033195	--	sp|Q6A028|SWP70_MOUSE Switch-associated protein 70 OS=Mus musculus GN=Swap70 PE=1 SV=2//1.06113e-149
gene19254	6325.21	9071.35	-0.5202	6.1664e-22	3.1011e-19	--	sp|P97297|ADML_MOUSE ADM OS=Mus musculus GN=Adm PE=2 SV=2//1.51777e-118
gene19262	130.087	247.728	-0.92928	2.138e-07	1.4644e-05	--	sp|Q8BHC0|LYVE1_MOUSE Lymphatic vessel endothelial hyaluronic acid receptor 1 OS=Mus musculus GN=Lyve1 PE=1 SV=1//0
gene19271	106.803	179.113	-0.74592	0.00027184	0.0071741	--	sp|Q8K1B9|GLT18_MOUSE Polypeptide N-acetylgalactosaminyltransferase 18 OS=Mus musculus GN=Galnt18 PE=2 SV=1//0
gene19295	263.55	374.851	-0.50824	0.00029997	0.0078277	--	sp|Q9WTL8|BMAL1_MOUSE Aryl hydrocarbon receptor nuclear translocator-like protein 1 OS=Mus musculus GN=Arntl PE=1 SV=2//0
gene19305	2614.37	2253.45	0.21433	0.0012054	0.023921	--	sp|Q8VCC9|SPON1_MOUSE Spondin-1 OS=Mus musculus GN=Spon1 PE=2 SV=1//0
gene19336	1320.25	1109.74	0.25059	0.002649	0.044633	--	sp|P81117|NUCB2_MOUSE Nucleobindin-2 OS=Mus musculus GN=Nucb2 PE=1 SV=2//0
gene19349	2094.35	1802.13	0.2168	0.0024907	0.04258	--	sp|Q9JKW0|AR6P1_MOUSE ADP-ribosylation factor-like protein 6-interacting protein 1 OS=Mus musculus GN=Arl6ip1 PE=2 SV=1//3.42798e-131
gene1937	1648.29	2048.89	-0.31387	1.6356e-05	0.00065844	--	sp|Q61263|SOAT1_MOUSE Sterol O-acyltransferase 1 OS=Mus musculus GN=Soat1 PE=1 SV=2//0
gene19437	421.4	716.154	-0.76508	3.4478e-12	5.8631e-10	--	sp|Q9WU38|SCNNB_MOUSE Amiloride-sensitive sodium channel subunit beta OS=Mus musculus GN=Scnn1b PE=1 SV=1//0
gene19439	701.376	500.281	0.48745	4.4528e-06	0.00021696	--	sp|Q6P5E6|GGA2_MOUSE ADP-ribosylation factor-binding protein GGA2 OS=Mus musculus GN=Gga2 PE=1 SV=1//0
gene19441	1128.66	854.883	0.40082	5.612e-06	0.0002649	--	sp|Q78JW9|UBFD1_MOUSE Ubiquitin domain-containing protein UBFD1 OS=Mus musculus GN=Ubfd1 PE=1 SV=2//1.38282e-175
gene19446	255.007	178.6	0.5138	0.0021795	0.038438	--	sp|Q07832|PLK1_MOUSE Serine/threonine-protein kinase PLK1 OS=Mus musculus GN=Plk1 PE=1 SV=2//0
gene19458	1477.14	1232.87	0.26079	0.0012386	0.024297	--	sp|P97868|RBBP6_MOUSE E3 ubiquitin-protein ligase RBBP6 OS=Mus musculus GN=Rbbp6 PE=1 SV=5//0
gene19482	6883.3	5678.55	0.27758	4.9228e-07	3.0025e-05	--	sp|P16382|IL4RA_MOUSE Interleukin-4 receptor subunit alpha OS=Mus musculus GN=Il4r PE=1 SV=1//0
gene19500	521.212	358.104	0.54149	0.0016207	0.030467	--	sp|Q91WG2|RABE2_MOUSE Rab GTPase-binding effector protein 2 OS=Mus musculus GN=Rabep2 PE=2 SV=3//0
gene19510	317.615	441.748	-0.47594	0.00033771	0.0086411	--	sp|Q8VBT6|APOBR_MOUSE Apolipoprotein B receptor OS=Mus musculus GN=Apobr PE=1 SV=1//0
gene19514	4142.39	5571.73	-0.42766	1.1033e-08	1.0082e-06	--	sp|Q9WTK0|NUPR1_MOUSE Nuclear protein 1 OS=Mus musculus GN=Nupr1 PE=3 SV=1//4.98516e-43
gene19524	872.236	628.336	0.47318	1.2677e-06	7.2175e-05	--	sp|P61237|YPEL3_MOUSE Protein yippee-like 3 OS=Mus musculus GN=Ypel3 PE=1 SV=1//9.27721e-83
gene19542	160.738	95.2412	0.75505	0.00046016	0.011126	--	sp|E9PUL5|PRRT2_MOUSE Proline-rich transmembrane protein 2 OS=Mus musculus GN=Prrt2 PE=1 SV=1//2.99858e-171
gene19543	1504.12	1194.3	0.33276	3.3706e-05	0.0012294	--	sp|P56270|MAZ_HUMAN Myc-associated zinc finger protein OS=Homo sapiens GN=MAZ PE=1 SV=1//7.73751e-16
gene19547	109.781	189.785	-0.78974	0.00011399	0.0034657	--	sp|Q91X91|NADC_MOUSE Nicotinate-nucleotide pyrophosphorylase [carboxylating] OS=Mus musculus GN=Qprt PE=2 SV=1//0
gene19593	1666.62	1371.84	0.28081	0.00024626	0.0066349	--	sp|O15047|SET1A_HUMAN Histone-lysine N-methyltransferase SETD1A OS=Homo sapiens GN=SETD1A PE=1 SV=3//8.03041e-26
gene19607	134.656	75.776	0.82947	0.00051094	0.012085	--	sp|Q1XH17|TRI72_MOUSE Tripartite motif-containing protein 72 OS=Mus musculus GN=Trim72 PE=1 SV=1//0
gene19611	324.247	173.215	0.90453	1.203e-08	1.0839e-06	--	sp|P05555|ITAM_MOUSE Integrin alpha-M OS=Mus musculus GN=Itgam PE=1 SV=2//0
gene19620	345.567	466.266	-0.43219	0.0013258	0.025596	--	sp|Q5EBP3|ARMC5_MOUSE Armadillo repeat-containing protein 5 OS=Mus musculus GN=Armc5 PE=2 SV=1//0
gene19621	2313.52	2853.76	-0.30277	4.7139e-06	0.00022729	--	sp|Q62219|TGFI1_MOUSE Transforming growth factor beta-1-induced transcript 1 protein OS=Mus musculus GN=Tgfb1i1 PE=1 SV=2//0
gene19674	33031.9	28579.1	0.2089	1.7915e-05	0.00071213	--	sp|Q9R118|HTRA1_MOUSE Serine protease HTRA1 OS=Mus musculus GN=Htra1 PE=1 SV=2//0
gene19699	2184.19	1508.72	0.53378	8.8624e-14	1.8502e-11	--	sp|Q9D2L5|CPXM2_MOUSE Inactive carboxypeptidase-like protein X2 OS=Mus musculus GN=Cpxm2 PE=2 SV=1//0
gene19752	623.665	450.778	0.46835	3.7055e-05	0.001342	--	sp|P46013|KI67_HUMAN Antigen KI-67 OS=Homo sapiens GN=MKI67 PE=1 SV=2//4.76065e-171
gene19787	7216.78	9051.57	-0.32681	8.8345e-10	1.0406e-07	--	sp|O55003|BNIP3_MOUSE BCL2/adenovirus E1B 19 kDa protein-interacting protein 3 OS=Mus musculus GN=Bnip3 PE=1 SV=1//1.90836e-89
gene19818	570.079	289.252	0.97884	4.9632e-15	1.1911e-12	--	sp|Q05910|ADAM8_MOUSE Disintegrin and metalloproteinase domain-containing protein 8 OS=Mus musculus GN=Adam8 PE=1 SV=3//0
gene19878	6081.59	5100.2	0.25389	0.00037603	0.0094293	--	sp|Q99J93|IFM2_MOUSE Interferon-induced transmembrane protein 2 OS=Mus musculus GN=Ifitm2 PE=1 SV=1//1.23362e-101
gene19903	569.927	407.388	0.48437	3.1418e-05	0.0011541	--	sp|Q9Z1T5|DEAF1_MOUSE Deformed epidermal autoregulatory factor 1 homolog OS=Mus musculus GN=Deaf1 PE=1 SV=1//0
gene19905	844.894	578.117	0.54741	4.978e-08	3.8971e-06	--	sp|Q99K30|ES8L2_MOUSE Epidermal growth factor receptor kinase substrate 8-like protein 2 OS=Mus musculus GN=Eps8l2 PE=1 SV=1//0
gene19909	420.35	313.595	0.42269	0.0013136	0.025437	--	sp|Q8BFQ8|PDDC1_MOUSE Parkinson disease 7 domain-containing protein 1 OS=Mus musculus GN=Pddc1 PE=2 SV=1//1.32493e-155
gene19918	9223.74	8229.62	0.16453	0.0017989	0.033108	--	sp|O35566|CD151_MOUSE CD151 antigen OS=Mus musculus GN=Cd151 PE=2 SV=2//2.20782e-148
gene19921	1044.47	1354.56	-0.37506	6.9365e-06	0.00031358	--	sp|Q922Q9|CHID1_MOUSE Chitinase domain-containing protein 1 OS=Mus musculus GN=Chid1 PE=2 SV=1//0
gene19929	1892.83	2228.23	-0.23535	0.00073366	0.016171	--	sp|Q9QZ06|TOLIP_MOUSE Toll-interacting protein OS=Mus musculus GN=Tollip PE=1 SV=1//4.12376e-142
gene19957	18548.4	16146.4	0.20009	5.1654e-05	0.0017685	--	sp|P18242|CATD_MOUSE Cathepsin D OS=Mus musculus GN=Ctsd PE=1 SV=1//0
gene19968	1942.06	1528.94	0.34506	2.784e-06	0.00014326	--	sp|P09535|IGF2_MOUSE Insulin-like growth factor II OS=Mus musculus GN=Igf2 PE=1 SV=1//5.08697e-91
gene19980	8554.8	7396.16	0.20996	9.1669e-05	0.0028846	--	sp|P35762|CD81_MOUSE CD81 antigen OS=Mus musculus GN=Cd81 PE=1 SV=2//1.68709e-156
gene19981	1058.22	876.994	0.271	0.0025551	0.043479	--	sp|Q9JHE7|TSSC4_MOUSE Protein TSSC4 OS=Mus musculus GN=Tssc4 PE=2 SV=1//8.25041e-170
gene19995	649.724	944.511	-0.53974	1.4149e-07	1.0064e-05	--	sp|P83626|TNR26_MOUSE Tumor necrosis factor receptor superfamily member 26 OS=Mus musculus GN=Tnfrsf26 PE=2 SV=1//1.80938e-101
gene19997	2102.59	1790.03	0.23218	0.0012767	0.024891	--	sp|Q9ER63|TNR23_MOUSE Tumor necrosis factor receptor superfamily member 23 OS=Mus musculus GN=Tnfrsf23 PE=2 SV=2//1.01104e-85
gene19998	1995.79	2421.05	-0.27867	4.017e-05	0.0014346	--	sp|Q9ER64|OSBL5_MOUSE Oxysterol-binding protein-related protein 5 OS=Mus musculus GN=Osbpl5 PE=2 SV=3//1.27584e-18
gene20002	158.339	260.498	-0.71826	3.2238e-05	0.0011826	--	sp|O88455|DHCR7_MOUSE 7-dehydrocholesterol reductase OS=Mus musculus GN=Dhcr7 PE=2 SV=1//0
gene20015	309.566	441.782	-0.51309	0.00055528	0.012903	--	sp|Q8BHY3|ANO1_MOUSE Anoctamin-1 OS=Mus musculus GN=Ano1 PE=1 SV=2//0
gene20119	1160.8	1566.9	-0.4328	3.9291e-08	3.1727e-06	--	sp|P52800|EFNB2_MOUSE Ephrin-B2 OS=Mus musculus GN=Efnb2 PE=1 SV=1//1.0131e-167
gene2013	1422.21	1796.45	-0.33702	6.9316e-06	0.00031358	--	sp|Q8C341|SUCO_MOUSE SUN domain-containing ossification factor OS=Mus musculus GN=Suco PE=1 SV=3//0
gene20150	107171	91905.1	0.2217	2.8638e-06	0.0001459	--	sp|Q7SIB2|CO4A1_BOVIN Collagen alpha-1(IV) chain (Fragment) OS=Bos taurus GN=COL4A1 PE=1 SV=1//4.17248e-152
gene20152	92672.8	81968.6	0.17708	0.0011883	0.023678	--	sp|P08122|CO4A2_MOUSE Collagen alpha-2(IV) chain OS=Mus musculus GN=Col4a2 PE=2 SV=4//0
gene2020	1335.79	1084.72	0.30037	0.00035402	0.0089386	--	-//-
gene20241	46.518	97.7831	-1.0718	0.00017963	0.0051289	--	sp|Q8BNW9|KBTBB_MOUSE Kelch repeat and BTB domain-containing protein 11 OS=Mus musculus GN=Kbtbd11 PE=1 SV=3//0
gene2035	4099.24	3522.75	0.21866	0.00038735	0.0096942	--	sp|Q8K2I3|FMO2_MOUSE Dimethylaniline monooxygenase [N-oxide-forming] 2 OS=Mus musculus GN=Fmo2 PE=1 SV=3//0
gene20388	554.967	424.76	0.38575	0.00099616	0.020629	--	sp|Q3V1H1|CKAP2_MOUSE Cytoskeleton-associated protein 2 OS=Mus musculus GN=Ckap2 PE=2 SV=1//0
gene20444	11534.4	13868.6	-0.26588	1.9725e-07	1.3652e-05	--	sp|Q61072|ADAM9_MOUSE Disintegrin and metalloproteinase domain-containing protein 9 OS=Mus musculus GN=Adam9 PE=1 SV=2//0
gene20449	4809.64	5621.13	-0.22493	7.3753e-05	0.0023972	--	sp|Q6Y685|TACC1_MOUSE Transforming acidic coiled-coil-containing protein 1 OS=Mus musculus GN=Tacc1 PE=1 SV=1//0
gene20463	1869.1	1512.78	0.30514	3.5271e-05	0.0012829	--	sp|Q6P2L6|NSD3_MOUSE Histone-lysine N-methyltransferase NSD3 OS=Mus musculus GN=Whsc1l1 PE=1 SV=2//0
gene20471	605.462	812.075	-0.42358	2.6385e-05	0.00099927	--	sp|Q91X20|ASH2L_MOUSE Set1/Ash2 histone methyltransferase complex subunit ASH2 OS=Mus musculus GN=Ash2l PE=1 SV=1//0
gene20498	1067.37	778.788	0.45475	5.1132e-07	3.1113e-05	--	sp|Q8BFZ9|ERLN2_MOUSE Erlin-2 OS=Mus musculus GN=Erlin2 PE=1 SV=1//0
gene2051	738.845	595.928	0.31013	0.0030464	0.049913	--	sp|P70188|KIFA3_MOUSE Kinesin-associated protein 3 OS=Mus musculus GN=Kifap3 PE=1 SV=1//0
gene20548	923.432	742.391	0.31483	0.00093153	0.019526	--	sp|Q02297|NRG1_HUMAN Pro-neuregulin-1, membrane-bound isoform OS=Homo sapiens GN=NRG1 PE=1 SV=3//7.51986e-59
gene20572	4424.78	3493.6	0.34089	1.557e-08	1.3787e-06	--	sp|Q9WVB0|RBPMS_MOUSE RNA-binding protein with multiple splicing OS=Mus musculus GN=Rbpms PE=2 SV=2//2.4057e-110
gene20613	603.216	802.7	-0.41219	3.8682e-05	0.0013892	--	sp|Q8C767|PPR3B_MOUSE Protein phosphatase 1 regulatory subunit 3B OS=Mus musculus GN=Ppp1r3b PE=1 SV=1//0
gene20628	1311.41	1668.87	-0.34775	5.9573e-06	0.00027762	--	sp|Q571I4|SG223_MOUSE Tyrosine-protein kinase SgK223 OS=Mus musculus GN=Sgk223 PE=1 SV=2//0
gene20661	182.47	69.7183	1.3881	5.25e-10	6.4813e-08	--	sp|P30204|MSRE_MOUSE Macrophage scavenger receptor types I and II OS=Mus musculus GN=Msr1 PE=1 SV=3//0
gene20685	72.3574	33.9415	1.0921	0.0011814	0.023627	--	sp|P18581|CTR2_MOUSE Cationic amino acid transporter 2 OS=Mus musculus GN=Slc7a2 PE=1 SV=3//0
gene20766	462.236	613.515	-0.40847	0.00025716	0.0068428	--	sp|Q9CPR1|RWDD4_MOUSE RWD domain-containing protein 4 OS=Mus musculus GN=Rwdd4 PE=2 SV=1//1.75305e-104
gene20807	1710.8	1419.09	0.26971	0.00043502	0.010618	--	sp|P61009|SPCS3_HUMAN Signal peptidase complex subunit 3 OS=Homo sapiens GN=SPCS3 PE=1 SV=1//4.70224e-21
gene20808	2861.32	4286.4	-0.58309	3.6168e-15	8.9301e-13	--	sp|Q9D1A4|ASB5_MOUSE Ankyrin repeat and SOCS box protein 5 OS=Mus musculus GN=Asb5 PE=2 SV=1//0
gene20813	1.0135	15.8075	-3.9632	0.0004585	0.011107	--	sp|P35802|GPM6A_MOUSE Neuronal membrane glycoprotein M6-a OS=Mus musculus GN=Gpm6a PE=1 SV=1//0
gene20842	463.213	358.281	0.37058	0.003028	0.049779	--	sp|P30681|HMGB2_MOUSE High mobility group protein B2 OS=Mus musculus GN=Hmgb2 PE=1 SV=3//2.08009e-111
gene20861	103.058	173.128	-0.74838	0.0025524	0.043479	--	sp|Q9D3X9|MFA3L_MOUSE Microfibrillar-associated protein 3-like OS=Mus musculus GN=Mfap3l PE=2 SV=1//0
gene20865	538.89	696.64	-0.37042	0.0004454	0.010841	--	sp|P51791|CLCN3_MOUSE H(+)/Cl(-) exchange transporter 3 OS=Mus musculus GN=Clcn3 PE=1 SV=2//2.15153e-08
gene20897	977.726	782.429	0.32147	0.00059362	0.013574	--	sp|Q9CRA4|MSMO1_MOUSE Methylsterol monooxygenase 1 OS=Mus musculus GN=Msmo1 PE=2 SV=1//0
gene20918	179.506	263.264	-0.55248	0.00082188	0.017675	--	sp|Q9CR02|TMA16_MOUSE Translation machinery-associated protein 16 OS=Mus musculus GN=Tma16 PE=2 SV=1//5.11558e-121
gene20941	2891.78	3343.86	-0.20955	0.00081447	0.017545	--	sp|Q06000|LIPL_RAT Lipoprotein lipase OS=Rattus norvegicus GN=Lpl PE=1 SV=1//0
gene20946	1415.59	1810.38	-0.35489	2.1091e-06	0.00011189	--	sp|P62815|VATB2_RAT V-type proton ATPase subunit B, brain isoform OS=Rattus norvegicus GN=Atp6v1b2 PE=1 SV=1//0
gene20983	0	23.261	#NAME?	1.1648e-07	8.3547e-06	--	sp|P55066|NCAN_MOUSE Neurocan core protein OS=Mus musculus GN=Ncan PE=2 SV=1//0
gene21006	472.537	349.23	0.43625	0.00065198	0.014711	--	sp|Q9JM58|CRLF1_MOUSE Cytokine receptor-like factor 1 OS=Mus musculus GN=Crlf1 PE=1 SV=1//0
gene21016	389.484	233.463	0.73837	2.3169e-07	1.5601e-05	--	sp|Q9Z0J7|GDF15_MOUSE Growth/differentiation factor 15 OS=Mus musculus GN=Gdf15 PE=2 SV=2//8.92528e-160
gene21018	1153.91	790.188	0.54626	1.1167e-09	1.2858e-07	--	sp|Q9ESW8|PGPI_MOUSE Pyroglutamyl-peptidase 1 OS=Mus musculus GN=Pgpep1 PE=2 SV=1//1.6057e-103
gene21037	1880.45	1579.12	0.25196	0.00044884	0.010904	--	sp|Q9D8X2|CC124_MOUSE Coiled-coil domain-containing protein 124 OS=Mus musculus GN=Ccdc124 PE=2 SV=1//7.01629e-94
gene2105	56.0517	110.919	-0.98468	0.00034589	0.0087763	--	sp|B5TVM2|ILDR2_MOUSE Immunoglobulin-like domain-containing receptor 2 OS=Mus musculus GN=Ildr2 PE=2 SV=2//0
gene21058	1666.64	1337.54	0.31736	0.0016128	0.030428	--	sp|P43136|NR2F6_MOUSE Nuclear receptor subfamily 2 group F member 6 OS=Mus musculus GN=Nr2f6 PE=1 SV=2//4.80463e-132
gene21067	800.054	583.683	0.45491	8.3172e-06	0.00036321	--	sp|Q6PB70|ANO8_MOUSE Anoctamin-8 OS=Mus musculus GN=Ano8 PE=2 SV=3//1.251e-12
gene21082	578.035	405.91	0.51	1.0552e-05	0.00045008	--	sp|Q4KUS2|UN13A_MOUSE Protein unc-13 homolog A OS=Mus musculus GN=Unc13a PE=1 SV=3//0
gene21108	20714.3	24524.3	-0.24359	5.479e-07	3.3182e-05	--	sp|Q6IRU2|TPM4_MOUSE Tropomyosin alpha-4 chain OS=Mus musculus GN=Tpm4 PE=2 SV=3//4.59572e-116
gene21117	1374.47	628.982	1.1278	6.6338e-36	6.8137e-33	--	sp|Q60843|KLF2_MOUSE Krueppel-like factor 2 OS=Mus musculus GN=Klf2 PE=1 SV=2//8.98165e-159
gene21136	1830.49	1573.15	0.21858	0.0026421	0.044606	--	sp|Q9Z1M7|LARGE_MOUSE Glycosyltransferase-like protein LARGE1 OS=Mus musculus GN=Large PE=1 SV=1//0
gene21203	2108.68	2504.41	-0.24813	0.00021241	0.0058838	--	sp|P61222|ABCE1_MOUSE ATP-binding cassette sub-family E member 1 OS=Mus musculus GN=Abce1 PE=2 SV=1//0
gene2123	849.217	1039.27	-0.29136	0.0012496	0.024457	--	sp|Q9QYG8|UCK2_RAT Uridine-cytidine kinase 2 OS=Rattus norvegicus GN=Uck2 PE=2 SV=2//7.25356e-153
gene21236	643.639	802.304	-0.3179	0.0011877	0.023678	--	sp|Q922H9|ZN330_MOUSE Zinc finger protein 330 OS=Mus musculus GN=Znf330 PE=2 SV=1//0
gene21238	197.699	118.115	0.74312	0.00014413	0.0042491	--	sp|Q5DTZ6|RN150_MOUSE RING finger protein 150 OS=Mus musculus GN=Rnf150 PE=2 SV=2//0
gene21257	2917.48	2461.74	0.24504	0.00015085	0.004437	--	sp|Q9CY27|TECR_MOUSE Very-long-chain enoyl-CoA reductase OS=Mus musculus GN=Tecr PE=1 SV=1//0
gene21272	862.698	667.878	0.36927	0.00017904	0.0051197	--	sp|Q80TR1|LPHN1_MOUSE Latrophilin-1 OS=Mus musculus GN=Lphn1 PE=1 SV=2//3.56891e-68
gene21276	354.586	255.836	0.47091	0.0011479	0.023099	--	sp|D3YXK1|SAMD1_MOUSE Atherin OS=Mus musculus GN=Samd1 PE=1 SV=1//1.05134e-35
gene21310	639.253	813.169	-0.34717	0.00046285	0.011181	--	sp|Q3TX08|TRM1_MOUSE tRNA (guanine(26)-N(2))-dimethyltransferase OS=Mus musculus GN=Trmt1 PE=1 SV=2//2.98704e-44
gene21312	996.234	681.552	0.54766	1.0867e-05	0.00046046	--	sp|Q14938|NFIX_HUMAN Nuclear factor 1 X-type OS=Homo sapiens GN=NFIX PE=1 SV=2//0
gene21440	1689.43	1404.46	0.26652	0.00041909	0.010318	--	sp|Q8BYH8|CHD9_MOUSE Chromodomain-helicase-DNA-binding protein 9 OS=Mus musculus GN=Chd9 PE=1 SV=2//0
[truncated: 1,109 more rows]
