# Supplementary material for: Exploring the role of Luman/CREB3 in regulating decidualization of mice endometrial stromal cells by comparative transcriptomics
Source: BMC Genomics. 2020 Jan 30;21:103. doi: 10.1186/s12864-020-6515-2 (PMC6993373; doi:10.1186/s12864-020-6515-2)
Supplement: Supplementary file 4 — Additional file 4. List of differentially expressed genes enriched in different signal pathways. (Sheet 1, shLuman vs shNC at 48 h decidualization; Sheet 2, shLuman vs shNC at 72 h decidualization). [file 12864_2020_6515_MOESM4_ESM.xlsx]

## Sheet: shLu48vsshNC48_all KEGG
##Databases: KEGG PATHWAY
##Statistical test method: hypergeometric test / Fisher's exact test
##FDR correction method: Benjamini and Hochberg
#Term	Database	ID	Input number	Background number	P-Value	Corrected P-Value	Input	KEGG_ID/KO	Entrez_ID	Hyperlink
Protein processing in endoplasmic reticulum	KEGG PATHWAY	mmu04141	101	169	9.61465e-05	0.0217977	gene30136|gene15171|gene21929|gene21317|gene21316|gene25782|gene35593|gene39260|gene33861|gene32181|gene2475|gene8143|gene15411|gene22685|gene25827|gene27292|gene27293|gene41045|gene6465|gene39318|gene21490|gene29354|gene109|gene40452|gene8818|gene5255|gene20083|gene7188|gene11512|gene29619|gene299|gene4895|gene5616|gene30386|gene1850|gene26383|gene27234|gene6891|gene41585|gene44178|gene12878|gen…	mmu:20334|mmu:53421|mmu:56453|mmu:12317|mmu:19358|mmu:216197|mmu:100037258|mmu:56424|mmu:218811|mmu:105245|mmu:12334|mmu:66105|mmu:192193|mmu:16430|mmu:22027|mmu:77371|mmu:66397|mmu:81500|mmu:69276|mmu:12018|mmu:23802|mmu:217365|mmu:72265|mmu:19106|mmu:12017|mmu:81910|mmu:26400|mmu:66256|mmu:50907|mmu:71853|mmu:213539|mmu:14827|mmu:20014|mmu:13665|mmu:66967|mmu:13198|mmu:26420|mmu:67437|mmu:70361…	20334|53421|56453|12317|19358|216197|100037258|56424|218811|105245|12334|66105|192193|16430|22027|77371|66397|81500|69276|12018|23802|217365|72265|19106|12017|81910|26400|66256|50907|71853|213539|14827|20014|13665|66967|13198|26420|67437|70361|27061|67397|14828|14376|68292|216440|22193|69162|59007|17872|66890|13418|69608|20832|20224|18453|270669|56228|67819|12330|74126|12333|56438|13135|269523|17…	http://www.genome.jp/kegg-bin/show_pathway?mmu04141/mmu:56453%09red/mmu:20832%09red/mmu:71853%09red/mmu:13200%09red/mmu:66967%09red/mmu:13198%09red/mmu:67475%09red/mmu:69276%09red/mmu:69608%09red/mmu:19106%09red/mmu:20334%09red/mmu:17872%09red/mmu:226641%09red/mmu:103963%09red/mmu:23802%09red/mmu:213539%09red/mmu:19358%09red/mmu:22393%09red/mmu:100037258%09red/mmu:56445%09red/mmu:216197%09red/mmu…
Focal adhesion	KEGG PATHWAY	mmu04510	117	207	0.000159108	0.0217977	gene820|gene45398|gene16784|gene5620|gene499|gene37849|gene7563|gene1188|gene36327|gene8279|gene41172|gene18717|gene28506|gene3196|gene37979|gene22206|gene2475|gene3698|gene12012|gene29842|gene41964|gene9888|gene15788|gene20152|gene33488|gene30529|gene26209|gene1677|gene24803|gene13369|gene17348|gene1925|gene13887|gene40356|gene1002|gene1003|gene26784|gene9558|gene27226|gene39600|gene24122|gene25…	mmu:14268|mmu:14205|mmu:232906|mmu:20779|mmu:12825|mmu:224105|mmu:213119|mmu:12835|mmu:14083|mmu:71355|mmu:13367|mmu:18479|mmu:16400|mmu:22325|mmu:56637|mmu:16412|mmu:12334|mmu:16420|mmu:18595|mmu:16777|mmu:11474|mmu:18710|mmu:12444|mmu:12827|mmu:109700|mmu:18654|mmu:215449|mmu:329251|mmu:16773|mmu:11461|mmu:60595|mmu:329251|mmu:68794|mmu:67938|mmu:12829|mmu:12828|mmu:13649|mmu:16476|mmu:14257|mm…	14268|14205|232906|20779|12825|224105|213119|12835|14083|71355|13367|18479|16400|22325|56637|16412|12334|16420|18595|16777|11474|18710|12444|12827|109700|18654|215449|329251|16773|11461|60595|329251|68794|67938|12829|12828|13649|16476|14257|81877|11848|12834|12814|19878|12540|330662|98932|21894|12832|319480|30955|20416|109711|26420|16419|104099|16779|12843|68553|12833|107746|19211|12391|16775|123…	http://www.genome.jp/kegg-bin/show_pathway?mmu04510/mmu:16773%09red/mmu:16772%09red/mmu:16775%09red/mmu:16777%09red/mmu:16776%09red/mmu:16779%09red/mmu:21923%09red/mmu:22793%09red/mmu:71355%09red/mmu:14083%09red/mmu:12825%09red/mmu:12827%09red/mmu:12829%09red/mmu:12828%09red/mmu:14254%09red/mmu:14257%09red/mmu:26395%09red/mmu:12390%09red/mmu:241226%09red/mmu:12832%09red/mmu:12833%09red/mmu:12830%…
Endocytosis	KEGG PATHWAY	mmu04144	123	231	0.00064831	0.0592123	gene29689|gene22193|gene5620|gene23373|gene5540|gene39720|gene4857|gene35145|gene22052|gene24261|Novel00467|gene15558|gene39727|gene12017|Novel00012|gene12012|gene23367|gene10997|gene3048|gene26448|gene20932|gene27599|gene13778|gene24311|gene26206|Novel00728|gene8263|gene3334|gene41771|gene5870|gene19655|Novel00722|gene37869|gene8819|gene4532|gene40295|gene16765|gene9784|gene15159|gene13396|gene2…	mmu:211914|mmu:93742|mmu:20779|mmu:17130|mmu:16396|mmu:15042|mmu:98878|mmu:105513|mmu:234852|mmu:18571|mmu:17999|mmu:19713|mmu:14963|mmu:16542|mmu:17999|mmu:18595|mmu:17127|mmu:18759|mmu:215632|mmu:67588|mmu:234353|mmu:13855|mmu:12390|mmu:21813|mmu:17246|mmu:547349|mmu:54673|mmu:13429|mmu:93737|mmu:58220|mmu:14183|mmu:14991|mmu:22042|mmu:76959|mmu:22034|mmu:106572|mmu:259300|mmu:13858|mmu:19349|m…	211914|93742|20779|17130|16396|15042|98878|105513|234852|18571|17999|19713|14963|16542|17999|18595|17127|18759|215632|67588|234353|13855|12390|21813|17246|547349|54673|13429|93737|58220|14183|14991|22042|76959|22034|106572|259300|13858|19349|19159|11848|15040|74325|15039|13196|21809|67064|14773|12540|19326|101056305|107305|74998|18759|21803|20408|17999|13854|16186|66251|330192|66914|116733|15024|…	http://www.genome.jp/kegg-bin/show_pathway?mmu04144/mmu:109689%09red/mmu:14972%09red/mmu:211673%09red/mmu:13196%09red/mmu:19349%09red/mmu:58220%09red/mmu:19345%09red/mmu:19344%09red/mmu:13855%09red/mmu:17130%09red/mmu:73728%09red/mmu:69710%09red/mmu:12391%09red/mmu:76959%09red/mmu:228998%09red/mmu:14963%09red/mmu:13858%09red/mmu:100017%09red/mmu:13854%09red/mmu:14254%09red/mmu:58194%09red/mmu:574…
ECM-receptor interaction	KEGG PATHWAY	mmu04512	56	88	0.00111078	0.0760887	gene820|gene24803|gene40319|gene7563|gene24907|gene5741|gene20152|gene1869|gene499|gene18387|gene2913|gene3698|gene1002|gene28959|gene33486|gene1188|gene25448|gene3970|gene7500|gene38873|gene39600|gene4548|gene8279|gene6132|gene28506|gene11045|gene28499|gene29202|gene1003|gene27082|gene33488|gene7872|gene29515|gene22206|gene11275|gene4786|gene45066|gene48384|gene38121|gene12427|gene500|gene1978|g…	mmu:14268|mmu:16773|mmu:16772|mmu:213119|mmu:16775|mmu:20971|mmu:12827|mmu:16782|mmu:12825|mmu:64176|mmu:241226|mmu:16420|mmu:12829|mmu:16416|mmu:16398|mmu:12835|mmu:12834|mmu:16401|mmu:64051|mmu:21826|mmu:81877|mmu:12505|mmu:71355|mmu:16776|mmu:16400|mmu:11603|mmu:12842|mmu:192897|mmu:12828|mmu:15366|mmu:109700|mmu:12814|mmu:20969|mmu:16412|mmu:12491|mmu:21825|mmu:12830|mmu:81877|mmu:16423|mmu:2…	14268|16773|16772|213119|16775|20971|12827|16782|12825|64176|241226|16420|12829|16416|16398|12835|12834|16401|64051|21826|81877|12505|71355|16776|16400|11603|12842|192897|12828|15366|109700|12814|20969|16412|12491|21825|12830|81877|16423|20750|12832|21960|319480|16777|226519|13138|16419|104099|16779|21923|12843|16402|68553|16404|12833|53867|	http://www.genome.jp/kegg-bin/show_pathway?mmu04512/mmu:16773%09red/mmu:16772%09red/mmu:16775%09red/mmu:12491%09red/mmu:16777%09red/mmu:11603%09red/mmu:16779%09red/mmu:15366%09red/mmu:16423%09red/mmu:16404%09red/mmu:16402%09red/mmu:16401%09red/mmu:16400%09red/mmu:104099%09red/mmu:21960%09red/mmu:21826%09red/mmu:21923%09red/mmu:21825%09red/mmu:20971%09red/mmu:12843%09red/mmu:12832%09red/mmu:14268%…
Ribosome	KEGG PATHWAY	mmu03010	78	145	0.00466677	0.191931	gene12515|Novel00008|gene30205|gene28635|Novel00287|Novel00113|gene410|gene16325|gene848|gene6134|gene11548|gene39993|gene23380|gene41969|gene44204|gene33913|gene15505|gene10474|gene16647|gene25613|gene24738|gene36617|gene24386|gene17903|gene5012|gene36160|gene8454|gene28130|gene44908|gene3175|gene135|gene19348|gene14868|gene12731|gene9920|gene28622|gene12756|gene41468|gene28828|gene23451|gene338…	mmu:668936|mmu:19896|mmu:19982|mmu:19921|mmu:668936|mmu:20044|mmu:114641|mmu:19943|mmu:19981|mmu:66481|mmu:66845|mmu:27398|mmu:67891|mmu:66419|mmu:110954|mmu:20088|mmu:19951|mmu:67025|mmu:20103|mmu:20054|mmu:20042|mmu:27367|mmu:67115|mmu:22121|mmu:77721|mmu:68537|mmu:67427|mmu:268449|mmu:19982|mmu:27176|mmu:19989|mmu:267019|mmu:619547|mmu:100502825|mmu:20116|mmu:65019|mmu:11837|mmu:20044|mmu:1994…	668936|19896|19982|19921|668936|20044|114641|19943|19981|66481|66845|27398|67891|66419|110954|20088|19951|67025|20103|20054|20042|27367|67115|22121|77721|68537|67427|268449|19982|27176|19989|267019|619547|100502825|20116|65019|11837|20044|19942|67941|66480|76846|67186|20115|57808|68611|64657|100502825|16898|26451|20091|19899|20104|20102|76808|20085|66475|270106|66448|27050|19946|27207|67097|56040…	http://www.genome.jp/kegg-bin/show_pathway?mmu03010/mmu:67115%09red/mmu:68052%09red/mmu:76846%09red/mmu:66845%09red/mmu:66489%09red/mmu:67025%09red/mmu:100502825%09red/mmu:57808%09red/mmu:26451%09red/mmu:65019%09red/mmu:19921%09red/mmu:27397%09red/mmu:27367%09red/mmu:19946%09red/mmu:668936%09red/mmu:19943%09red/mmu:27176%09red/mmu:19941%09red/mmu:67891%09red/mmu:20115%09red/mmu:20116%09red/mmu:61…
Vasopressin-regulated water reabsorption	KEGG PATHWAY	mmu04962	31	44	0.0046669	0.191931	gene16048|gene4436|gene31035|gene41462|gene15017|gene48213|gene28791|gene14468|gene29368|gene14005|gene21275|gene39286|gene29454|gene37055|gene39525|gene24283|gene28940|gene8926|gene22246|gene12741|gene19596|gene26380|gene3817|gene44298|gene755|gene8823|gene6007|gene23389|gene26469|gene47725|gene21613	mmu:11857|mmu:26427|mmu:13424|mmu:67665|mmu:13191|mmu:68097|mmu:19345|mmu:231991|mmu:192662|mmu:208647|mmu:18747|mmu:14570|mmu:104111|mmu:11512|mmu:19326|mmu:235661|mmu:18195|mmu:12913|mmu:110350|mmu:56455|mmu:20909|mmu:69654|mmu:13427|mmu:19108|mmu:12912|mmu:11828|mmu:14683|mmu:53869|mmu:19344|mmu:19326|mmu:234663|	11857|26427|13424|67665|13191|68097|19345|231991|192662|208647|18747|14570|104111|11512|19326|235661|18195|12913|110350|56455|20909|69654|13427|19108|12912|11828|14683|53869|19344|19326|234663|	http://www.genome.jp/kegg-bin/show_pathway?mmu04962/mmu:13427%09red/mmu:13424%09red/mmu:234663%09red/mmu:11828%09red/mmu:11857%09red/mmu:11512%09red/mmu:192662%09red/mmu:13191%09red/mmu:18747%09red/mmu:19345%09red/mmu:104111%09red/mmu:19108%09red/mmu:56455%09red/mmu:19326%09red/mmu:14570%09red/mmu:20909%09red/mmu:68097%09red/mmu:18195%09red/mmu:67665%09red/mmu:235661%09red/mmu:208647%09red/mmu:14…
Proteoglycans in cancer	KEGG PATHWAY	mmu05205	104	205	0.00490335	0.191931	gene820|gene41476|gene5620|gene25818|gene26684|gene21468|gene33486|gene41079|gene19306|gene11122|gene18717|gene29515|gene15427|gene3196|gene19522|gene44497|gene28351|gene43029|gene760|gene9888|gene35918|gene5741|gene20011|gene1677|gene13369|gene1925|gene13887|gene9302|gene26784|gene4548|gene1235|gene24122|gene37063|gene673|gene29613|gene25329|gene27501|gene10504|gene10505|gene42745|gene17207|gene…	mmu:14268|mmu:108058|mmu:20779|mmu:21859|mmu:12323|mmu:17390|mmu:16398|mmu:15200|mmu:66922|mmu:14362|mmu:18479|mmu:20969|mmu:12391|mmu:22325|mmu:26417|mmu:17698|mmu:72508|mmu:18569|mmu:14367|mmu:18710|mmu:15529|mmu:20971|mmu:13043|mmu:329251|mmu:11461|mmu:329251|mmu:68794|mmu:21898|mmu:13649|mmu:12505|mmu:14733|mmu:11848|mmu:22410|mmu:14369|mmu:19878|mmu:11733|mmu:216795|mmu:22417|mmu:12540|mmu:7…	14268|108058|20779|21859|12323|17390|16398|15200|66922|14362|18479|20969|12391|22325|26417|17698|72508|18569|14367|18710|15529|20971|13043|329251|11461|329251|68794|21898|13649|12505|14733|11848|22410|14369|19878|11733|216795|22417|12540|74055|21803|30955|15430|75705|69632|16419|19247|12843|22418|12390|12575|14083|21844|109676|12389|13039|15430|13345|12443|22350|18176|19303|13712|208650|17022|192…	http://www.genome.jp/kegg-bin/show_pathway?mmu05205/mmu:21844%09red/mmu:12512%09red/mmu:14369%09red/mmu:18747%09red/mmu:14362%09red/mmu:19108%09red/mmu:14365%09red/mmu:14083%09red/mmu:14367%09red/mmu:11733%09red/mmu:19684%09red/mmu:108058%09red/mmu:12505%09red/mmu:21859%09red/mmu:22410%09red/mmu:22417%09red/mmu:26395%09red/mmu:20104%09red/mmu:22418%09red/mmu:109676%09red/mmu:18479%09red/mmu:16440…
Ubiquitin mediated proteolysis	KEGG PATHWAY	mmu04120	74	139	0.00688258	0.234395	gene33813|gene29015|gene40665|gene141|gene42230|gene16326|gene43468|gene42047|gene28953|gene3965|gene4532|gene32887|gene39223|gene25669|gene4035|gene22468|gene3083|gene47520|gene7566|gene11808|gene25258|gene5540|gene8621|gene5766|gene36656|gene9473|gene24104|gene15310|gene25507|gene27301|gene37402|gene25322|gene29231|gene8721|gene8825|gene26206|gene21375|gene39134|gene5096|gene39994|gene45228|gen…	mmu:218793|mmu:66313|mmu:71745|mmu:67923|mmu:13194|mmu:77891|mmu:22201|mmu:74126|mmu:217232|mmu:22193|mmu:22034|mmu:76980|mmu:22196|mmu:59004|mmu:56791|mmu:50868|mmu:99152|mmu:63958|mmu:229615|mmu:52206|mmu:67345|mmu:16396|mmu:107568|mmu:68612|mmu:56438|mmu:242521|mmu:74153|mmu:22200|mmu:11634|mmu:22210|mmu:12703|mmu:69288|mmu:217342|mmu:56228|mmu:67615|mmu:17246|mmu:20437|mmu:67673|mmu:140629|mm…	218793|66313|71745|67923|13194|77891|22201|74126|217232|22193|22034|76980|22196|59004|56791|50868|99152|63958|229615|52206|67345|16396|107568|68612|56438|242521|74153|22200|11634|22210|12703|69288|217342|56228|67615|17246|20437|67673|140629|66515|59026|68729|17999|107995|73998|268470|17999|11797|11796|66105|106052|66440|208650|12702|26374|109161|72584|12402|26401|67921|99375|56469|56424|11798|565…	http://www.genome.jp/kegg-bin/show_pathway?mmu04120/mmu:16396%09red/mmu:72584%09red/mmu:99375%09red/mmu:12402%09red/mmu:67923%09red/mmu:76980%09red/mmu:22034%09red/mmu:67673%09red/mmu:99152%09red/mmu:11798%09red/mmu:71745%09red/mmu:17999%09red/mmu:208650%09red/mmu:13194%09red/mmu:67615%09red/mmu:217232%09red/mmu:56228%09red/mmu:56438%09red/mmu:50868%09red/mmu:77891%09red/mmu:74153%09red/mmu:22210…
TGF-beta signaling pathway	KEGG PATHWAY	mmu04350	48	82	0.00769911	0.234395	gene6739|gene29015|gene41711|gene37667|gene21658|gene20564|gene6313|gene24122|gene23373|gene20210|gene37227|gene19522|gene10092|gene5460|gene23093|gene25988|gene33480|gene5613|gene29763|gene34317|gene30553|gene36656|gene33122|gene36658|gene4786|gene28351|gene31589|gene37528|gene3578|gene17207|gene3670|gene48245|gene23367|gene9509|gene8514|gene34122|gene9770|gene24355|gene10082|gene5180|gene10476|…	mmu:55994|mmu:66313|mmu:17131|mmu:12667|mmu:104394|mmu:19053|mmu:13559|mmu:11848|mmu:17130|mmu:21781|mmu:20683|mmu:26417|mmu:12163|mmu:15901|mmu:73699|mmu:13179|mmu:14313|mmu:19650|mmu:15902|mmu:12159|mmu:21809|mmu:56438|mmu:218441|mmu:328572|mmu:21825|mmu:72508|mmu:16323|mmu:26413|mmu:11480|mmu:21803|mmu:11477|mmu:18121|mmu:17127|mmu:12579|mmu:242316|mmu:12166|mmu:230597|mmu:11481|mmu:12164|mmu:…	55994|66313|17131|12667|104394|19053|13559|11848|17130|21781|20683|26417|12163|15901|73699|13179|14313|19650|15902|12159|21809|56438|218441|328572|21825|72508|16323|26413|11480|21803|11477|18121|17127|12579|242316|12166|230597|11481|12164|12156|15903|21813|11479|19052|21402|17129|238057|17125|	http://www.genome.jp/kegg-bin/show_pathway?mmu04350/mmu:230597%09red/mmu:73699%09red/mmu:11479%09red/mmu:12579%09red/mmu:20683%09red/mmu:11848%09red/mmu:21809%09red/mmu:12163%09red/mmu:12164%09red/mmu:12166%09red/mmu:16323%09red/mmu:11477%09red/mmu:21803%09red/mmu:21825%09red/mmu:26417%09red/mmu:26413%09red/mmu:56438%09red/mmu:15903%09red/mmu:55994%09red/mmu:104394%09red/mmu:218441%09red/mmu:2380…
Neurotrophin signaling pathway	KEGG PATHWAY	mmu04722	65	123	0.0120332	0.329709	gene20083|gene3238|gene41476|gene18400|gene29860|gene2407|gene33424|gene4532|gene15466|gene16151|gene25810|gene26684|gene40598|gene29368|gene12872|gene26258|gene30742|gene16642|gene8600|gene9558|gene19522|gene28520|gene24122|gene30090|gene12889|gene23383|gene39286|gene28056|gene19502|gene33868|gene10505|gene45334|gene42020|gene16048|Novel00503|gene37979|gene37546|gene37528|gene44969|gene17337|gen…	mmu:26400|mmu:107746|mmu:108058|mmu:18213|mmu:30955|mmu:19165|mmu:26401|mmu:22034|mmu:108960|mmu:18176|mmu:72843|mmu:12323|mmu:12313|mmu:192662|mmu:19247|mmu:73914|mmu:12313|mmu:65020|mmu:192656|mmu:16476|mmu:26417|mmu:18053|mmu:11848|mmu:18035|mmu:16923|mmu:26395|mmu:14570|mmu:22627|mmu:20399|mmu:12325|mmu:12540|mmu:110651|mmu:19697|mmu:11857|mmu:100039786|mmu:56637|mmu:12928|mmu:26413|mmu:12070…	26400|107746|108058|18213|30955|19165|26401|22034|108960|18176|72843|12323|12313|192662|19247|73914|12313|65020|192656|16476|26417|18053|11848|18035|16923|26395|14570|22627|20399|12325|12540|110651|19697|11857|100039786|56637|12928|26413|12070|18036|18033|109905|20416|18710|20661|16367|12043|12064|18706|15461|26420|18176|94275|20112|23921|56484|80796|17164|19164|216148|18049|327826|16150|215449|2…	http://www.genome.jp/kegg-bin/show_pathway?mmu04722/mmu:12313%09red/mmu:18033%09red/mmu:215449%09red/mmu:108960%09red/mmu:12043%09red/mmu:22034%09red/mmu:11848%09red/mmu:18053%09red/mmu:12064%09red/mmu:17164%09red/mmu:19697%09red/mmu:18036%09red/mmu:18706%09red/mmu:192662%09red/mmu:73914%09red/mmu:19247%09red/mmu:26413%09red/mmu:20112%09red/mmu:18213%09red/mmu:18176%09red/mmu:12928%09red/mmu:1803…
PI3K-Akt signaling pathway	KEGG PATHWAY	mmu04151	158	351	0.0197941	0.452233	gene820|gene35220|gene45398|gene14652|gene35758|gene44221|gene499|gene27303|gene7563|gene1188|gene36327|gene14005|gene75|gene8279|gene29202|gene7793|gene28506|gene37979|gene22206|gene29695|gene4970|gene12012|gene33518|gene29842|gene3204|gene8147|gene25827|gene9888|gene1105|gene15788|gene20152|gene12017|gene20261|gene26206|gene8302|gene30529|gene19655|gene35085|gene5721|gene11569|gene9292|gene3242…	mmu:14268|mmu:67168|mmu:14205|mmu:14701|mmu:19116|mmu:16151|mmu:12825|mmu:19052|mmu:213119|mmu:12835|mmu:14083|mmu:208647|mmu:170755|mmu:71355|mmu:192897|mmu:12977|mmu:16400|mmu:56637|mmu:16412|mmu:22630|mmu:14178|mmu:18595|mmu:14165|mmu:16777|mmu:20181|mmu:18033|mmu:22027|mmu:18710|mmu:26987|mmu:12444|mmu:12827|mmu:16542|mmu:11601|mmu:17246|mmu:14707|mmu:18654|mmu:14183|mmu:52432|mmu:54401|mmu:2…	14268|67168|14205|14701|19116|16151|12825|19052|213119|12835|14083|208647|170755|71355|192897|12977|16400|56637|16412|22630|14178|18595|14165|16777|20181|18033|22027|18710|26987|12444|12827|16542|11601|17246|14707|18654|14183|52432|54401|22629|21923|20963|226849|21770|21898|12829|12828|78134|13637|13649|13857|14257|81877|12834|12912|12814|12830|19697|22628|19651|16452|12913|12832|319480|64930|309…	http://www.genome.jp/kegg-bin/show_pathway?mmu04151/mmu:16773%09red/mmu:13685%09red/mmu:16775%09red/mmu:16777%09red/mmu:16776%09red/mmu:67168%09red/mmu:16772%09red/mmu:19697%09red/mmu:170755%09red/mmu:21923%09red/mmu:22627%09red/mmu:71355%09red/mmu:14083%09red/mmu:16779%09red/mmu:12825%09red/mmu:19053%09red/mmu:19052%09red/mmu:12829%09red/mmu:12828%09red/mmu:14708%09red/mmu:16404%09red/mmu:14700%…
Regulation of actin cytoskeleton	KEGG PATHWAY	mmu04810	103	217	0.0198058	0.452233	gene820|gene36522|gene42012|gene16784|gene14652|gene5620|gene13433|gene37849|gene7563|gene33486|gene36327|gene41172|gene18717|gene12688|gene3196|gene19522|gene44497|gene4970|gene29063|gene12012|gene33518|gene41964|gene9888|gene1677|gene19655|gene35367|gene13369|gene17348|gene1925|gene40356|gene26784|gene24122|gene28506|gene29613|gene10505|gene19740|gene5598|gene23346|gene13342|gene25615|gene10368…	mmu:14268|mmu:17886|mmu:12631|mmu:232906|mmu:14701|mmu:20779|mmu:11867|mmu:224105|mmu:213119|mmu:16398|mmu:14083|mmu:13367|mmu:18479|mmu:231637|mmu:22325|mmu:26417|mmu:17698|mmu:14178|mmu:14674|mmu:18595|mmu:14165|mmu:11474|mmu:18710|mmu:329251|mmu:14183|mmu:56419|mmu:11461|mmu:60595|mmu:329251|mmu:67938|mmu:13649|mmu:11848|mmu:16400|mmu:19878|mmu:12540|mmu:330662|mmu:98932|mmu:319480|mmu:14673|m…	14268|17886|12631|232906|14701|20779|11867|224105|213119|16398|14083|13367|18479|231637|22325|26417|17698|14178|14674|18595|14165|11474|18710|329251|14183|56419|11461|60595|329251|67938|13649|11848|16400|19878|12540|330662|98932|319480|14673|23805|242687|109711|71960|20430|69632|16419|104099|30938|12062|66922|21844|14166|14169|67771|30955|16401|22350|18176|14062|192897|12475|19303|237860|12928|11…	http://www.genome.jp/kegg-bin/show_pathway?mmu04810/mmu:76884%09red/mmu:67771%09red/mmu:237860%09red/mmu:14083%09red/mmu:77579%09red/mmu:23805%09red/mmu:14165%09red/mmu:105855%09red/mmu:19684%09red/mmu:73341%09red/mmu:26395%09red/mmu:21844%09red/mmu:14268%09red/mmu:241226%09red/mmu:14701%09red/mmu:30938%09red/mmu:60595%09red/mmu:15461%09red/mmu:16420%09red/mmu:11848%09red/mmu:226970%09red/mmu:227…
HIF-1 signaling pathway	KEGG PATHWAY	mmu04066	57	111	0.0259606	0.496588	gene17246|gene39389|gene41476|gene40665|gene141|gene37869|gene9997|gene1105|gene25640|gene21146|gene30053|gene13512|gene26684|gene28797|gene14990|gene45345|gene2899|gene13200|gene22153|gene25506|gene43477|gene25230|gene7247|gene36658|gene20261|gene24658|gene33868|gene42020|gene19527|gene28351|gene36656|gene19522|gene15705|gene29042|gene37528|Novel00342|gene26784|gene8147|gene29860|gene39963|gene9…	mmu:112406|mmu:12575|mmu:108058|mmu:71745|mmu:67923|mmu:22042|mmu:20525|mmu:26987|mmu:17347|mmu:15368|mmu:112407|mmu:14254|mmu:12323|mmu:20848|mmu:15277|mmu:18597|mmu:170768|mmu:18787|mmu:112405|mmu:18641|mmu:21857|mmu:15275|mmu:16194|mmu:328572|mmu:11601|mmu:15979|mmu:12325|mmu:19697|mmu:11674|mmu:72508|mmu:56438|mmu:26417|mmu:13807|mmu:18750|mmu:26413|mmu:14433|mmu:13649|mmu:18033|mmu:30955|mmu…	112406|12575|108058|71745|67923|22042|20525|26987|17347|15368|112407|14254|12323|20848|15277|18597|170768|18787|112405|18641|21857|15275|16194|328572|11601|15979|12325|19697|11674|72508|56438|26417|13807|18750|26413|14433|13649|18033|30955|22339|20104|18710|11602|12043|18706|11863|18655|67673|18126|18751|270198|13614|26395|13685|21898|22346|15277|	http://www.genome.jp/kegg-bin/show_pathway?mmu04066/mmu:13685%09red/mmu:11601%09red/mmu:11602%09red/mmu:15368%09red/mmu:12043%09red/mmu:112407%09red/mmu:67673%09red/mmu:18641%09red/mmu:19697%09red/mmu:71745%09red/mmu:67923%09red/mmu:18706%09red/mmu:16194%09red/mmu:15979%09red/mmu:26417%09red/mmu:20525%09red/mmu:12575%09red/mmu:56438%09red/mmu:13807%09red/mmu:13614%09red/mmu:18033%09red/mmu:108058…
HTLV-I infection	KEGG PATHWAY	mmu05166	126	277	0.0275711	0.496588	gene4796|gene23503|gene33424|gene44221|gene673|gene43654|gene30090|gene25625|gene27673|gene71|gene19306|gene21002|gene21317|gene21275|gene37130|gene13045|gene9960|gene39727|gene37979|gene42006|gene42007|gene12012|gene760|gene8147|gene9253|gene39989|gene23367|gene9888|gene21708|gene27819|gene10504|gene24727|gene15788|gene24311|Novel00728|Novel00722|gene23857|gene14637|gene9558|gene22631|gene39721|…	mmu:12236|mmu:12442|mmu:26401|mmu:16151|mmu:14369|mmu:11740|mmu:18035|mmu:21423|mmu:26398|mmu:17864|mmu:66922|mmu:382056|mmu:12317|mmu:18747|mmu:11908|mmu:19384|mmu:107995|mmu:14963|mmu:56637|mmu:14283|mmu:14283|mmu:18595|mmu:14367|mmu:18033|mmu:66440|mmu:20807|mmu:17127|mmu:18710|mmu:18021|mmu:56310|mmu:22417|mmu:237336|mmu:12444|mmu:21813|mmu:547349|mmu:14991|mmu:245000|mmu:56150|mmu:16476|mmu:…	12236|12442|26401|16151|14369|11740|18035|21423|26398|17864|66922|382056|12317|18747|11908|19384|107995|14963|56637|14283|14283|18595|14367|18033|66440|20807|17127|18710|18021|56310|22417|237336|12444|21813|547349|14991|245000|56150|16476|23871|15040|15042|22410|21809|104111|216795|11512|14999|19697|101056305|18972|21939|21894|21803|15894|30955|19058|23805|11910|16186|12257|14281|22418|14999|4325…	http://www.genome.jp/kegg-bin/show_pathway?mmu05166/mmu:432530%09red/mmu:18034%09red/mmu:237336%09red/mmu:14972%09red/mmu:19697%09red/mmu:21813%09red/mmu:14369%09red/mmu:18747%09red/mmu:104111%09red/mmu:14362%09red/mmu:19108%09red/mmu:14365%09red/mmu:14366%09red/mmu:14367%09red/mmu:19055%09red/mmu:19056%09red/mmu:382056%09red/mmu:19058%09red/mmu:107995%09red/mmu:23805%09red/mmu:11739%09red/mmu:14…
Glutathione metabolism	KEGG PATHWAY	mmu00480	31	53	0.0282319	0.496588	gene36444|gene29756|gene18440|gene775|gene47501|gene44222|gene24123|gene9762|gene7799|gene7797|gene2129|gene42987|gene6695|gene42988|gene36004|gene25596|gene47518|gene23615|gene14170|gene33457|gene9773|gene18865|gene5551|gene27378|gene25414|gene25412|gene25411|gene7807|gene7804|gene29626|gene45318	mmu:75475|mmu:20135|mmu:16790|mmu:15926|mmu:20810|mmu:14381|mmu:14775|mmu:67305|mmu:68312|mmu:14866|mmu:66447|mmu:14873|mmu:211666|mmu:68214|mmu:382985|mmu:625249|mmu:110208|mmu:14629|mmu:76263|mmu:69590|mmu:66073|mmu:20133|mmu:207182|mmu:14778|mmu:14872|mmu:14871|mmu:103140|mmu:14865|mmu:14862|mmu:18263|mmu:20603|	75475|20135|16790|15926|20810|14381|14775|67305|68312|14866|66447|14873|211666|68214|382985|625249|110208|14629|76263|69590|66073|20133|207182|14778|14872|14871|103140|14865|14862|18263|20603|	http://www.genome.jp/kegg-bin/show_pathway?mmu00480/mmu:75475%09red/mmu:20810%09red/mmu:14871%09red/mmu:14872%09red/mmu:14873%09red/mmu:103140%09red/mmu:68214%09red/mmu:68312%09red/mmu:207182%09red/mmu:211666%09red/mmu:20135%09red/mmu:20133%09red/mmu:20603%09red/mmu:67305%09red/mmu:625249%09red/mmu:16790%09red/mmu:14381%09red/mmu:382985%09red/mmu:14866%09red/mmu:14865%09red/mmu:14862%09red/mmu:76…
Gap junction	KEGG PATHWAY	mmu04540	46	87	0.030354	0.496588	gene11278|gene29396|gene15612|gene40219|gene40983|gene923|gene5620|gene9181|gene3074|gene16151|gene25702|gene32108|gene1067|gene26784|gene32106|gene21275|gene18263|gene25327|gene7692|gene29454|gene37073|gene39319|gene43069|gene7812|gene35235|gene19522|gene41482|gene29042|gene37528|gene12012|gene21406|gene22243|gene7036|gene7035|gene12334|gene42432|gene19893|gene37055|gene19451|gene37072|gene25120…	mmu:14677|mmu:104318|mmu:53857|mmu:22153|mmu:26405|mmu:22145|mmu:20779|mmu:14745|mmu:227613|mmu:18176|mmu:14672|mmu:73710|mmu:15559|mmu:13649|mmu:22151|mmu:18747|mmu:21872|mmu:12534|mmu:18176|mmu:104111|mmu:22142|mmu:16440|mmu:11554|mmu:14679|mmu:15558|mmu:26417|mmu:18596|mmu:18750|mmu:26413|mmu:18595|mmu:11513|mmu:71785|mmu:60596|mmu:54195|mmu:19092|mmu:14682|mmu:15461|mmu:11512|mmu:18751|mmu:22…	14677|104318|53857|22153|26405|22145|20779|14745|227613|18176|14672|73710|15559|13649|22151|18747|21872|12534|18176|104111|22142|16440|11554|14679|15558|26417|18596|18750|26413|18595|11513|71785|60596|54195|19092|14682|15461|11512|18751|22143|14609|26395|14683|432530|19091|19108|	http://www.genome.jp/kegg-bin/show_pathway?mmu04540/mmu:14672%09red/mmu:19108%09red/mmu:22153%09red/mmu:22151%09red/mmu:14683%09red/mmu:14682%09red/mmu:227613%09red/mmu:11512%09red/mmu:12534%09red/mmu:104318%09red/mmu:26417%09red/mmu:19092%09red/mmu:26413%09red/mmu:18747%09red/mmu:104111%09red/mmu:18176%09red/mmu:53857%09red/mmu:11554%09red/mmu:71785%09red/mmu:22145%09red/mmu:19091%09red/mmu:1474…
Renal cell carcinoma	KEGG PATHWAY	mmu05211	37	67	0.0317874	0.496588	gene3238|gene40665|gene141|gene29860|gene9997|gene15465|gene30053|gene16151|gene37849|gene15099|gene22153|gene9558|gene22631|gene27520|gene30553|gene7692|gene39134|gene10505|gene17246|gene18717|gene36656|gene19522|gene36658|gene37546|gene37528|gene17207|gene40580|gene7742|gene39963|gene9888|gene6489|gene7465|gene19893|gene12872|gene23383|gene18544|gene26209	mmu:107746|mmu:71745|mmu:67923|mmu:30955|mmu:20525|mmu:22346|mmu:112407|mmu:18176|mmu:224105|mmu:21802|mmu:112405|mmu:16476|mmu:23871|mmu:216805|mmu:21809|mmu:18176|mmu:67673|mmu:12540|mmu:112406|mmu:18479|mmu:56438|mmu:26417|mmu:328572|mmu:12928|mmu:26413|mmu:21803|mmu:13819|mmu:109905|mmu:22339|mmu:18710|mmu:18706|mmu:11863|mmu:15461|mmu:19247|mmu:26395|mmu:11864|mmu:215449|	107746|71745|67923|30955|20525|22346|112407|18176|224105|21802|112405|16476|23871|216805|21809|18176|67673|12540|112406|18479|56438|26417|328572|12928|26413|21803|13819|109905|22339|18710|18706|11863|15461|19247|26395|11864|215449|	http://www.genome.jp/kegg-bin/show_pathway?mmu05211/mmu:224105%09red/mmu:215449%09red/mmu:23871%09red/mmu:67673%09red/mmu:21809%09red/mmu:71745%09red/mmu:67923%09red/mmu:18706%09red/mmu:21803%09red/mmu:21802%09red/mmu:26417%09red/mmu:30955%09red/mmu:19247%09red/mmu:20525%09red/mmu:56438%09red/mmu:18176%09red/mmu:12928%09red/mmu:18710%09red/mmu:109905%09red/mmu:16476%09red/mmu:112407%09red/mmu:112…
Toxoplasmosis	KEGG PATHWAY	mmu05145	57	113	0.0326225	0.496588	gene11278|gene145|gene39573|gene40319|gene46108|gene5464|gene24907|gene15752|gene4532|gene44221|gene1869|gene15521|gene22462|gene28797|gene33938|gene29860|gene30090|gene17207|gene9637|gene29087|gene5786|gene9302|gene37402|gene27185|gene30553|gene24658|gene24803|gene6132|gene30353|gene47075|gene1569|gene42020|gene7812|gene658|gene19522|gene22206|gene42584|gene37528|gene22266|gene22267|gene1871|gen…	mmu:14677|mmu:17087|mmu:14961|mmu:16772|mmu:15944|mmu:12048|mmu:16775|mmu:21937|mmu:22034|mmu:16151|mmu:16782|mmu:11689|mmu:54721|mmu:20848|mmu:105675|mmu:30955|mmu:18035|mmu:21803|mmu:16451|mmu:26399|mmu:21939|mmu:21898|mmu:12703|mmu:15944|mmu:21809|mmu:15979|mmu:16773|mmu:16776|mmu:15512|mmu:14999|mmu:16153|mmu:19697|mmu:14679|mmu:12370|mmu:26417|mmu:16412|mmu:16452|mmu:26413|mmu:11797|mmu:1179…	14677|17087|14961|16772|15944|12048|16775|21937|22034|16151|16782|11689|54721|20848|105675|30955|18035|21803|16451|26399|21939|21898|12703|15944|21809|15979|16773|16776|15512|14999|16153|19697|14679|12370|26417|16412|16452|26413|11797|11796|226519|18036|16777|18033|14681|18710|12043|18706|26420|18126|11798|16779|14999|20846|16150|16835|14961|	http://www.genome.jp/kegg-bin/show_pathway?mmu05145/mmu:16773%09red/mmu:16835%09red/mmu:16775%09red/mmu:16777%09red/mmu:16776%09red/mmu:12043%09red/mmu:105675%09red/mmu:14681%09red/mmu:17087%09red/mmu:22034%09red/mmu:21809%09red/mmu:12370%09red/mmu:14999%09red/mmu:12048%09red/mmu:19697%09red/mmu:54721%09red/mmu:18706%09red/mmu:16772%09red/mmu:21803%09red/mmu:15979%09red/mmu:26417%09red/mmu:26413%…
Arginine and proline metabolism	KEGG PATHWAY	mmu00330	33	59	0.0364383	0.511476	gene13073|gene42776|gene42850|gene29378|gene47501|gene30396|gene24941|gene5131|gene27587|gene45304|gene26430|gene34116|gene1893|gene560|gene19709|gene2128|gene14359|gene42821|gene41841|gene31068|gene2430|gene28862|gene28863|gene18797|gene30284|gene29626|gene28167|gene8992|gene24044|gene27357|gene45318|gene43425|gene43424	mmu:109900|mmu:56454|mmu:14718|mmu:209027|mmu:20810|mmu:11847|mmu:11702|mmu:228608|mmu:11671|mmu:20229|mmu:216456|mmu:14661|mmu:14645|mmu:14660|mmu:18242|mmu:56752|mmu:76507|mmu:67432|mmu:66054|mmu:12709|mmu:69051|mmu:217214|mmu:217214|mmu:320452|mmu:67217|mmu:18263|mmu:18126|mmu:72535|mmu:109652|mmu:18452|mmu:20603|mmu:109731|mmu:17161|	109900|56454|14718|209027|20810|11847|11702|228608|11671|20229|216456|14661|14645|14660|18242|56752|76507|67432|66054|12709|69051|217214|217214|320452|67217|18263|18126|72535|109652|18452|20603|109731|17161|	http://www.genome.jp/kegg-bin/show_pathway?mmu00330/mmu:14661%09red/mmu:14718%09red/mmu:14645%09red/mmu:17161%09red/mmu:11847%09red/mmu:11702%09red/mmu:67432%09red/mmu:76507%09red/mmu:56752%09red/mmu:20810%09red/mmu:217214%09red/mmu:56454%09red/mmu:20603%09red/mmu:14660%09red/mmu:320452%09red/mmu:72535%09red/mmu:11671%09red/mmu:109900%09red/mmu:109731%09red/mmu:216456%09red/mmu:69051%09red/mmu:66…
Cell cycle	KEGG PATHWAY	mmu04110	62	126	0.037334	0.511476	gene13261|gene33282|gene27310|gene5721|gene33285|gene23857|gene11569|gene4796|gene39389|gene37497|gene28953|gene35976|gene23367|gene7891|gene14637|gene11808|gene20210|gene36656|gene21443|gene6555|gene47389|gene19446|gene20025|gene5019|gene19245|gene6313|gene33070|gene21658|gene30553|gene25327|gene21353|gene32418|gene9960|gene13162|gene43021|gene37979|gene36658|gene29695|gene5613|gene28056|gene172…	mmu:17220|mmu:12572|mmu:21402|mmu:54401|mmu:268697|mmu:245000|mmu:22629|mmu:12236|mmu:12575|mmu:19090|mmu:217232|mmu:22631|mmu:17127|mmu:229776|mmu:56150|mmu:52206|mmu:21781|mmu:56438|mmu:19651|mmu:12428|mmu:433759|mmu:18817|mmu:12443|mmu:12235|mmu:22390|mmu:13559|mmu:66671|mmu:104394|mmu:21809|mmu:12534|mmu:56452|mmu:23882|mmu:107995|mmu:22628|mmu:13006|mmu:56637|mmu:328572|mmu:22630|mmu:19650|m…	17220|12572|21402|54401|268697|245000|22629|12236|12575|19090|217232|22631|17127|229776|56150|52206|21781|56438|19651|12428|433759|18817|12443|12235|22390|13559|66671|104394|21809|12534|56452|23882|107995|22628|13006|56637|328572|22630|19650|22627|21803|26428|26429|17217|66440|99152|20843|12442|50793|12579|27214|12531|20842|12444|24061|69957|56371|69010|17246|12237|12577|100039786|	http://www.genome.jp/kegg-bin/show_pathway?mmu04110/mmu:12572%09red/mmu:17217%09red/mmu:12237%09red/mmu:12577%09red/mmu:12575%09red/mmu:12235%09red/mmu:12443%09red/mmu:12579%09red/mmu:12236%09red/mmu:12442%09red/mmu:21809%09red/mmu:50793%09red/mmu:12534%09red/mmu:12531%09red/mmu:20842%09red/mmu:21803%09red/mmu:18817%09red/mmu:22627%09red/mmu:19090%09red/mmu:217232%09red/mmu:56438%09red/mmu:433759…
Pathways in cancer	KEGG PATHWAY	mmu05200	142	323	0.0425486	0.555158	gene820|gene19719|gene40665|gene45398|gene29053|gene38568|gene32619|gene44221|gene6701|gene19522|gene36327|gene21468|gene32701|gene23454|gene673|gene24083|gene22206|gene4970|gene12012|gene760|gene33518|gene29842|gene3204|gene23437|gene25827|gene23367|gene9888|gene41043|gene23046|gene7465|gene42947|gene20152|gene20014|gene24311|gene26206|gene1573|gene18544|gene30529|gene25334|gene19655|gene15465|g…	mmu:14268|mmu:13017|mmu:71745|mmu:14205|mmu:12006|mmu:12394|mmu:69635|mmu:16151|mmu:56458|mmu:26417|mmu:14083|mmu:17390|mmu:19206|mmu:59069|mmu:14369|mmu:56289|mmu:16412|mmu:14178|mmu:18595|mmu:14367|mmu:14165|mmu:16777|mmu:20181|mmu:13143|mmu:22027|mmu:17127|mmu:18710|mmu:12385|mmu:235320|mmu:11863|mmu:24069|mmu:12827|mmu:14082|mmu:21813|mmu:17246|mmu:54354|mmu:11864|mmu:18654|mmu:76551|mmu:1418…	14268|13017|71745|14205|12006|12394|69635|16151|56458|26417|14083|17390|19206|59069|14369|56289|16412|14178|18595|14367|14165|16777|20181|13143|22027|17127|18710|12385|235320|11863|24069|12827|14082|21813|17246|54354|11864|18654|76551|14183|22346|58231|22034|19730|12829|12828|21802|13649|16476|11848|18035|12005|16400|21809|12830|216795|22417|12540|19697|14634|13016|21803|20846|30955|54124|23805|1…	http://www.genome.jp/kegg-bin/show_pathway?mmu05200/mmu:16773%09red/mmu:16772%09red/mmu:16775%09red/mmu:16777%09red/mmu:16776%09red/mmu:16779%09red/mmu:11789%09red/mmu:67673%09red/mmu:19697%09red/mmu:12385%09red/mmu:14369%09red/mmu:14362%09red/mmu:14365%09red/mmu:14083%09red/mmu:14367%09red/mmu:12827%09red/mmu:19225%09red/mmu:12829%09red/mmu:12828%09red/mmu:23805%09red/mmu:76551%09red/mmu:22410%0…
Amoebiasis	KEGG PATHWAY	mmu05146	58	119	0.0480235	0.598111	gene820|gene41090|gene32068|gene40319|gene46061|gene24907|gene17348|gene30396|gene1869|gene499|gene28791|gene25702|gene9302|gene1002|gene1003|gene17207|gene32082|gene32100|gene15159|gene36327|gene21275|gene8279|gene6132|gene7872|gene30553|gene45066|gene24803|gene1569|gene42020|gene1384|gene427|gene29042|gene32076|gene500|gene1871|gene28499|gene29842|gene41964|gene8147|gene29860|gene9888|gene32074…	mmu:14268|mmu:12475|mmu:66222|mmu:16772|mmu:17831|mmu:16775|mmu:60595|mmu:11847|mmu:16782|mmu:12825|mmu:19345|mmu:14672|mmu:21898|mmu:12829|mmu:12828|mmu:21803|mmu:20707|mmu:97848|mmu:19349|mmu:14083|mmu:18747|mmu:71355|mmu:16776|mmu:12814|mmu:21809|mmu:12830|mmu:16773|mmu:16153|mmu:19697|mmu:18788|mmu:16177|mmu:18750|mmu:20706|mmu:12832|mmu:226519|mmu:12842|mmu:16777|mmu:11474|mmu:18033|mmu:3095…	14268|12475|66222|16772|17831|16775|60595|11847|16782|12825|19345|14672|21898|12829|12828|21803|20707|97848|19349|14083|18747|71355|16776|12814|21809|12830|16773|16153|19697|18788|16177|18750|20706|12832|226519|12842|16777|11474|18033|30955|18710|20723|14682|109711|18706|380839|20708|18126|14675|18751|12827|16779|12843|14683|432530|19344|19108|53867|	http://www.genome.jp/kegg-bin/show_pathway?mmu05146/mmu:11847%09red/mmu:16773%09red/mmu:19108%09red/mmu:16775%09red/mmu:16777%09red/mmu:16776%09red/mmu:14683%09red/mmu:14682%09red/mmu:21809%09red/mmu:16772%09red/mmu:19697%09red/mmu:18706%09red/mmu:21803%09red/mmu:11474%09red/mmu:12843%09red/mmu:12842%09red/mmu:19349%09red/mmu:14268%09red/mmu:20723%09red/mmu:19344%09red/mmu:18033%09red/mmu:71355%0…
Oocyte meiosis	KEGG PATHWAY	mmu04114	54	111	0.0558896	0.665816	gene5721|gene33285|gene11569|gene20564|gene28953|gene42980|gene35976|gene2611|gene40113|gene26684|gene38736|gene8158|gene40598|gene36656|gene30742|gene19446|gene5019|gene23969|gene14637|gene31031|gene21275|gene11808|gene39998|gene25327|gene29454|gene33868|gene39319|gene41476|gene45334|gene9960|gene13162|gene43021|gene19522|gene29695|gene28056|gene37528|gene23503|gene9253|gene3083|gene26792|gene21…	mmu:54401|mmu:268697|mmu:22629|mmu:19053|mmu:217232|mmu:20874|mmu:22631|mmu:226849|mmu:72415|mmu:12323|mmu:20112|mmu:19055|mmu:12313|mmu:56438|mmu:12313|mmu:18817|mmu:12235|mmu:69010|mmu:56150|mmu:21770|mmu:18747|mmu:52206|mmu:21770|mmu:12534|mmu:104111|mmu:12325|mmu:16440|mmu:108058|mmu:110651|mmu:107995|mmu:22628|mmu:13006|mmu:26417|mmu:22630|mmu:22627|mmu:26413|mmu:12442|mmu:66440|mmu:99152|mm…	54401|268697|22629|19053|217232|20874|22631|226849|72415|12323|20112|19055|12313|56438|12313|18817|12235|69010|56150|21770|18747|52206|21770|12534|104111|12325|16440|108058|110651|107995|22628|13006|26417|22630|22627|26413|12442|66440|99152|19058|11513|11512|21402|24061|69957|80796|73699|11835|26395|432530|19052|19056|19108|100039786|	http://www.genome.jp/kegg-bin/show_pathway?mmu04114/mmu:12313%09red/mmu:12235%09red/mmu:73699%09red/mmu:268697%09red/mmu:432530%09red/mmu:226849%09red/mmu:22630%09red/mmu:99152%09red/mmu:12534%09red/mmu:11512%09red/mmu:18817%09red/mmu:26417%09red/mmu:217232%09red/mmu:110651%09red/mmu:26413%09red/mmu:18747%09red/mmu:20112%09red/mmu:21770%09red/mmu:104111%09red/mmu:22631%09red/mmu:19108%09red/mmu:1…
Axon guidance	KEGG PATHWAY	mmu04360	61	129	0.0629699	0.718907	gene11278|gene18447|gene35080|gene11233|gene11227|gene4946|gene3233|gene42012|gene37679|gene11274|gene16151|gene37849|gene8158|gene18459|gene25605|gene23946|gene19522|gene36327|gene42897|gene24122|gene37058|gene27714|gene18717|gene29613|gene41313|gene39157|gene21708|gene10505|gene38313|gene13214|gene11242|gene2669|gene37979|gene22206|gene41513|gene37528|gene15435|gene25190|gene7176|gene15538|gene…	mmu:14677|mmu:20352|mmu:12934|mmu:20346|mmu:108151|mmu:214968|mmu:171171|mmu:12631|mmu:13845|mmu:20348|mmu:18176|mmu:224105|mmu:19055|mmu:14159|mmu:13637|mmu:17973|mmu:26417|mmu:14083|mmu:26456|mmu:11848|mmu:223881|mmu:18208|mmu:18479|mmu:19878|mmu:20358|mmu:18209|mmu:18021|mmu:12540|mmu:268902|mmu:13846|mmu:20349|mmu:18845|mmu:56637|mmu:16412|mmu:319713|mmu:26413|mmu:259302|mmu:107449|mmu:20351|…	14677|20352|12934|20346|108151|214968|171171|12631|13845|20348|18176|224105|19055|14159|13637|17973|26417|14083|26456|11848|223881|18208|18479|19878|20358|18209|18021|12540|268902|13846|20349|18845|56637|16412|319713|26413|259302|107449|20351|20315|53972|20562|20564|18176|13848|19058|20361|57764|13838|14679|13640|15461|20356|69632|16886|17974|14270|117600|13642|19056|226251|	http://www.genome.jp/kegg-bin/show_pathway?mmu04360/mmu:224105%09red/mmu:18208%09red/mmu:14159%09red/mmu:56637%09red/mmu:14270%09red/mmu:11848%09red/mmu:319713%09red/mmu:13848%09red/mmu:26456%09red/mmu:20564%09red/mmu:13845%09red/mmu:13846%09red/mmu:226251%09red/mmu:20562%09red/mmu:26417%09red/mmu:19056%09red/mmu:13637%09red/mmu:20358%09red/mmu:20356%09red/mmu:53972%09red/mmu:18176%09red/mmu:2035…
TNF signaling pathway	KEGG PATHWAY	mmu04668	52	109	0.0734844	0.764748	gene4436|gene46121|gene29860|gene28229|gene15752|gene21829|gene22252|gene44221|gene20083|gene14468|gene34735|gene5540|gene26628|gene27673|gene21332|gene29087|gene14005|gene30090|gene43061|gene23383|gene42085|gene34815|gene7793|gene24650|gene42020|gene658|gene19522|gene10736|gene21521|gene656|gene8926|gene29280|gene22452|gene8147|gene20014|gene28923|gene22267|gene9888|gene1818|gene20466|gene6489|g…	mmu:26427|mmu:15953|mmu:30955|mmu:20296|mmu:21937|mmu:74568|mmu:17392|mmu:16151|mmu:26400|mmu:231991|mmu:17387|mmu:16396|mmu:16878|mmu:26398|mmu:16477|mmu:26399|mmu:208647|mmu:18035|mmu:12369|mmu:26395|mmu:56613|mmu:56532|mmu:12977|mmu:21929|mmu:19697|mmu:12370|mmu:26417|mmu:21938|mmu:20312|mmu:12633|mmu:12913|mmu:12702|mmu:15894|mmu:18033|mmu:14082|mmu:53859|mmu:11796|mmu:18710|mmu:19225|mmu:673…	26427|15953|30955|20296|21937|74568|17392|16151|26400|231991|17387|16396|16878|26398|16477|26399|208647|18035|12369|26395|56613|56532|12977|21929|19697|12370|26417|21938|20312|12633|12913|12702|15894|18033|14082|53859|11796|18710|19225|67384|18706|26413|26420|13614|72542|12912|14281|11797|16150|74006|16476|26408|	http://www.genome.jp/kegg-bin/show_pathway?mmu04668/mmu:16396%09red/mmu:15953%09red/mmu:12370%09red/mmu:21929%09red/mmu:19697%09red/mmu:18706%09red/mmu:12912%09red/mmu:26417%09red/mmu:17387%09red/mmu:12633%09red/mmu:26413%09red/mmu:74006%09red/mmu:13614%09red/mmu:18033%09red/mmu:18035%09red/mmu:14082%09red/mmu:20312%09red/mmu:56613%09red/mmu:19225%09red/mmu:74568%09red/mmu:16878%09red/mmu:53859%0…
MAPK signaling pathway	KEGG PATHWAY	mmu04010	110	253	0.079384	0.764748	gene40983|gene43019|gene14652|gene33424|gene44221|gene37849|gene8172|gene10427|gene27673|gene19522|gene19306|gene18717|gene23870|gene46360|gene4970|gene39207|gene12012|gene33518|gene4642|gene8147|gene39989|gene18020|gene24311|gene1570|gene28102|gene39296|gene26209|gene19655|gene5724|gene19533|gene39232|gene2500|gene4532|gene13887|gene28850|gene8158|gene26784|gene9558|gene30553|gene42085|gene21708…	mmu:26405|mmu:240672|mmu:14701|mmu:26401|mmu:16151|mmu:224105|mmu:56692|mmu:16765|mmu:26398|mmu:26417|mmu:66922|mmu:18479|mmu:114713|mmu:26412|mmu:14178|mmu:30957|mmu:18595|mmu:14165|mmu:12064|mmu:18033|mmu:20807|mmu:19259|mmu:21813|mmu:17164|mmu:216965|mmu:19252|mmu:215449|mmu:14183|mmu:58231|mmu:381921|mmu:58226|mmu:63953|mmu:22034|mmu:68794|mmu:72349|mmu:19055|mmu:13649|mmu:16476|mmu:21809|mmu…	26405|240672|14701|26401|16151|224105|56692|16765|26398|26417|66922|18479|114713|26412|14178|30957|18595|14165|12064|18033|20807|19259|21813|17164|216965|19252|215449|14183|58231|381921|58226|63953|22034|68794|72349|19055|13649|16476|21809|56613|18021|12540|12297|19697|16177|26403|21803|19058|13198|26940|26420|20112|26407|15370|14281|71751|18049|16150|19056|56692|67603|14166|12928|76089|14169|137…	http://www.genome.jp/kegg-bin/show_pathway?mmu04010/mmu:17164%09red/mmu:109689%09red/mmu:13198%09red/mmu:19697%09red/mmu:21813%09red/mmu:12297%09red/mmu:18747%09red/mmu:12291%09red/mmu:19108%09red/mmu:18218%09red/mmu:19055%09red/mmu:19056%09red/mmu:19058%09red/mmu:216965%09red/mmu:16765%09red/mmu:56692%09red/mmu:14701%09red/mmu:67603%09red/mmu:26395%09red/mmu:26398%09red/mmu:26399%09red/mmu:19042…
Hippo signaling pathway	KEGG PATHWAY	mmu04390	70	154	0.0818028	0.764748	gene35085|gene13162|gene24311|gene5721|gene41711|gene11569|gene27563|gene13369|gene22193|gene18641|gene48281|gene29396|gene17920|gene673|gene10997|gene6471|gene29053|gene13200|gene35048|gene44557|gene15817|gene41013|gene10092|gene5460|gene23093|gene35941|gene39283|gene11122|gene30553|gene15021|gene12155|gene26640|gene27501|gene10504|gene29763|gene22268|gene41043|gene30236|gene37837|gene36591|Nove…	mmu:52432|mmu:22628|mmu:21813|mmu:54401|mmu:17131|mmu:22629|mmu:16897|mmu:11461|mmu:93742|mmu:14366|mmu:21678|mmu:104318|mmu:21677|mmu:14369|mmu:18759|mmu:18759|mmu:12006|mmu:18787|mmu:14365|mmu:53310|mmu:21679|mmu:11789|mmu:12163|mmu:15901|mmu:73699|mmu:56274|mmu:12005|mmu:14362|mmu:21809|mmu:232157|mmu:68473|mmu:18016|mmu:216795|mmu:22417|mmu:15902|mmu:22601|mmu:12385|mmu:64010|mmu:13383|mmu:27…	52432|22628|21813|54401|17131|22629|16897|11461|93742|14366|21678|104318|21677|14369|18759|18759|12006|18787|14365|53310|21679|11789|12163|15901|73699|56274|12005|14362|21809|232157|68473|18016|216795|22417|15902|22601|12385|64010|13383|27373|100039786|56289|19053|22630|22627|21803|11797|14367|56217|58220|17127|29806|23805|12159|242316|12166|97064|56637|12444|22631|12164|12156|22410|20583|19052|2…	http://www.genome.jp/kegg-bin/show_pathway?mmu04390/mmu:22417%09red/mmu:73699%09red/mmu:22418%09red/mmu:21678%09red/mmu:53310%09red/mmu:21679%09red/mmu:14365%09red/mmu:21809%09red/mmu:104318%09red/mmu:12163%09red/mmu:12164%09red/mmu:12166%09red/mmu:12385%09red/mmu:21677%09red/mmu:12005%09red/mmu:56637%09red/mmu:21803%09red/mmu:97064%09red/mmu:22627%09red/mmu:14369%09red/mmu:17127%09red/mmu:18787%…
Circadian rhythm	KEGG PATHWAY	mmu04710	18	31	0.0843354	0.764748	gene27753|gene29396|gene37066|gene36656|gene42461|gene23474|gene27310|gene12026|gene35457|gene406|gene15407|gene755|gene7587|gene16165|gene36591|gene1207|gene35695|gene4449	mmu:18626|mmu:104318|mmu:19082|mmu:56438|mmu:225998|mmu:19883|mmu:21402|mmu:12753|mmu:50789|mmu:18143|mmu:20893|mmu:12912|mmu:108097|mmu:79362|mmu:27373|mmu:18627|mmu:105787|mmu:12953|	18626|104318|19082|56438|225998|19883|21402|12753|50789|18143|20893|12912|108097|79362|27373|18627|105787|12953|	http://www.genome.jp/kegg-bin/show_pathway?mmu04710/mmu:19082%09red/mmu:225998%09red/mmu:50789%09red/mmu:18627%09red/mmu:56438%09red/mmu:18143%09red/mmu:18626%09red/mmu:105787%09red/mmu:12912%09red/mmu:12953%09red/mmu:27373%09red/mmu:104318%09red/mmu:21402%09red/mmu:12753%09red/mmu:19883%09red/mmu:20893%09red/mmu:79362%09red/mmu:108097%09red
Bacterial invasion of epithelial cells	KEGG PATHWAY	mmu05100	38	77	0.0846973	0.764748	gene820|gene15427|gene13369|gene5620|gene13778|gene13779|gene3334|gene12240|gene13433|gene1863|gene36690|gene22931|gene36327|gene24122|gene32471|gene13844|gene10505|gene10368|gene12754|gene19740|gene1265|gene22206|gene37546|gene21838|gene29860|gene38142|gene7236|gene9888|gene41043|gene29255|gene6489|gene39908|gene43661|gene18862|gene12908|gene20011|gene37274|gene25559	mmu:14268|mmu:12391|mmu:11461|mmu:20779|mmu:12390|mmu:12389|mmu:13429|mmu:52398|mmu:11867|mmu:67771|mmu:24050|mmu:12402|mmu:14083|mmu:11848|mmu:74325|mmu:73178|mmu:12540|mmu:242687|mmu:19303|mmu:330662|mmu:18000|mmu:16412|mmu:12928|mmu:12927|mmu:30955|mmu:208650|mmu:20416|mmu:18710|mmu:12385|mmu:53860|mmu:18706|mmu:12488|mmu:56526|mmu:56212|mmu:56378|mmu:13043|mmu:16402|mmu:216148|	14268|12391|11461|20779|12390|12389|13429|52398|11867|67771|24050|12402|14083|11848|74325|73178|12540|242687|19303|330662|18000|16412|12928|12927|30955|208650|20416|18710|12385|53860|18706|12488|56526|56212|56378|13043|16402|216148|	http://www.genome.jp/kegg-bin/show_pathway?mmu05100/mmu:16402%09red/mmu:11848%09red/mmu:74325%09red/mmu:73178%09red/mmu:67771%09red/mmu:12402%09red/mmu:18706%09red/mmu:12391%09red/mmu:12390%09red/mmu:12927%09red/mmu:14268%09red/mmu:56378%09red/mmu:12928%09red/mmu:14083%09red/mmu:19303%09red/mmu:56526%09red/mmu:13043%09red/mmu:24050%09red/mmu:16412%09red/mmu:12488%09red/mmu:330662%09red/mmu:12540%…
Carbon metabolism	KEGG PATHWAY	mmu01200	52	111	0.0885536	0.764748	gene36669|gene19826|gene17573|gene18646|gene42229|gene42850|gene23277|gene42815|gene35648|gene44222|gene39899|gene44182|gene37688|gene45433|gene42427|gene26393|gene25506|gene19527|gene25230|gene12846|gene31489|gene775|gene42604|gene2206|gene30512|gene13063|gene14990|gene32958|gene35237|gene45345|gene15705|gene26441|gene41949|gene47518|Novel00342|gene26859|gene5377|gene34072|gene10608|gene7604|gen…	mmu:11429|mmu:93747|mmu:14751|mmu:109264|mmu:225913|mmu:14718|mmu:72141|mmu:18648|mmu:110821|mmu:14381|mmu:17850|mmu:15929|mmu:74147|mmu:110639|mmu:107272|mmu:108037|mmu:18641|mmu:11674|mmu:15275|mmu:257635|mmu:56421|mmu:15926|mmu:104174|mmu:66052|mmu:104776|mmu:100678|mmu:15277|mmu:66945|mmu:13885|mmu:18597|mmu:13807|mmu:12974|mmu:18563|mmu:110208|mmu:14433|mmu:17449|mmu:68738|mmu:239017|mmu:676…	11429|93747|14751|109264|225913|14718|72141|18648|110821|14381|17850|15929|74147|110639|107272|108037|18641|11674|15275|257635|56421|15926|104174|66052|104776|100678|15277|66945|13885|18597|13807|12974|18563|110208|14433|17449|68738|239017|67680|236539|170718|18655|235339|110446|17436|60525|66904|107029|11676|11532|18642|15277|	http://www.genome.jp/kegg-bin/show_pathway?mmu01200/mmu:14718%09red/mmu:14751%09red/mmu:17449%09red/mmu:235339%09red/mmu:11676%09red/mmu:72141%09red/mmu:66945%09red/mmu:18642%09red/mmu:18641%09red/mmu:225913%09red/mmu:11532%09red/mmu:110639%09red/mmu:110821%09red/mmu:18648%09red/mmu:66904%09red/mmu:236539%09red/mmu:107029%09red/mmu:13807%09red/mmu:60525%09red/mmu:108037%09red/mmu:104776%09red/mmu…
ErbB signaling pathway	KEGG PATHWAY	mmu04012	42	87	0.089197	0.764748	gene39389|gene41476|gene20548|gene5620|gene38142|gene16151|gene26684|gene37849|gene28796|gene20083|gene15099|gene26784|gene22931|gene27673|gene23946|gene9558|gene36327|gene41070|gene23383|gene18717|gene37546|gene7692|gene33868|gene28351|gene37979|gene43479|gene29042|gene37528|gene19522|gene29860|gene12191|gene7236|gene9888|gene12194|gene6489|gene19893|gene27234|gene41079|gene19451|gene471|gene205…	mmu:12575|mmu:108058|mmu:211323|mmu:20779|mmu:208650|mmu:18176|mmu:12323|mmu:224105|mmu:20851|mmu:26400|mmu:21802|mmu:13649|mmu:12402|mmu:26398|mmu:17973|mmu:16476|mmu:14083|mmu:100042150|mmu:26395|mmu:18479|mmu:12928|mmu:18176|mmu:12325|mmu:72508|mmu:56637|mmu:13712|mmu:18750|mmu:26413|mmu:26417|mmu:30955|mmu:13874|mmu:20416|mmu:18710|mmu:12223|mmu:18706|mmu:15461|mmu:26420|mmu:15200|mmu:18751|m…	12575|108058|211323|20779|208650|18176|12323|224105|20851|26400|21802|13649|12402|26398|17973|16476|14083|100042150|26395|18479|12928|18176|12325|72508|56637|13712|18750|26413|26417|30955|13874|20416|18710|12223|18706|15461|26420|15200|18751|17974|13685|216148|	http://www.genome.jp/kegg-bin/show_pathway?mmu04012/mmu:224105%09red/mmu:13685%09red/mmu:20851%09red/mmu:12575%09red/mmu:20779%09red/mmu:208650%09red/mmu:18706%09red/mmu:21802%09red/mmu:26417%09red/mmu:100042150%09red/mmu:26413%09red/mmu:13712%09red/mmu:18176%09red/mmu:12928%09red/mmu:14083%09red/mmu:56637%09red/mmu:17973%09red/mmu:17974%09red/mmu:12223%09red/mmu:13874%09red/mmu:12325%09red/mmu:1…
mTOR signaling pathway	KEGG PATHWAY	mmu04150	31	61	0.0893136	0.764748	gene42634|gene9440|gene1105|gene35717|gene17877|gene25178|gene29328|gene11383|gene10112|gene39179|gene12611|gene28351|gene19522|gene29042|gene37528|gene35695|gene3220|gene29860|gene39963|gene6489|gene9888|gene8719|gene999|gene37210|gene9448|gene19451|gene38736|gene20508|gene45334|gene20408|gene34909	mmu:19211|mmu:68441|mmu:26987|mmu:78757|mmu:67605|mmu:74747|mmu:74370|mmu:19744|mmu:54170|mmu:22084|mmu:22241|mmu:72508|mmu:26417|mmu:18750|mmu:26413|mmu:105787|mmu:64930|mmu:30955|mmu:22339|mmu:18706|mmu:18710|mmu:52187|mmu:16367|mmu:75705|mmu:20104|mmu:18751|mmu:20112|mmu:13685|mmu:110651|mmu:16150|mmu:69008|	19211|68441|26987|78757|67605|74747|74370|19744|54170|22084|22241|72508|26417|18750|26413|105787|64930|30955|22339|18706|18710|52187|16367|75705|20104|18751|20112|13685|110651|16150|69008|	http://www.genome.jp/kegg-bin/show_pathway?mmu04150/mmu:13685%09red/mmu:16150%09red/mmu:105787%09red/mmu:22339%09red/mmu:52187%09red/mmu:18706%09red/mmu:26417%09red/mmu:110651%09red/mmu:26413%09red/mmu:20112%09red/mmu:22084%09red/mmu:54170%09red/mmu:22241%09red/mmu:75705%09red/mmu:26987%09red/mmu:74370%09red/mmu:16367%09red/mmu:78757%09red/mmu:67605%09red/mmu:18710%09red/mmu:68441%09red/mmu:18751…
Small cell lung cancer	KEGG PATHWAY	mmu05222	41	85	0.0928375	0.770832	gene820|gene24803|gene40319|gene42634|gene24907|gene4532|gene44221|gene1869|gene1002|gene1003|gene33486|gene20025|gene5464|gene36327|gene30090|gene6132|gene28506|gene45066|gene33791|gene42020|gene22206|gene22266|gene22267|gene1871|gene29842|gene3204|gene8147|gene29860|gene7235|gene9888|gene1818|gene9509|gene1363|gene6489|gene28167|gene43763|gene20152|gene24131|gene30368|gene28126|gene20408	mmu:14268|mmu:16773|mmu:16772|mmu:19211|mmu:16775|mmu:22034|mmu:16151|mmu:16782|mmu:12829|mmu:12828|mmu:16398|mmu:12443|mmu:12048|mmu:14083|mmu:18035|mmu:16776|mmu:16400|mmu:12830|mmu:218772|mmu:19697|mmu:16412|mmu:11797|mmu:11796|mmu:226519|mmu:16777|mmu:20181|mmu:18033|mmu:30955|mmu:54124|mmu:18710|mmu:19225|mmu:12579|mmu:12043|mmu:18706|mmu:18126|mmu:11798|mmu:12827|mmu:16779|mmu:17187|mmu:220…	14268|16773|16772|19211|16775|22034|16151|16782|12829|12828|16398|12443|12048|14083|18035|16776|16400|12830|218772|19697|16412|11797|11796|226519|16777|20181|18033|30955|54124|18710|19225|12579|12043|18706|18126|11798|12827|16779|17187|22032|16150|	http://www.genome.jp/kegg-bin/show_pathway?mmu05222/mmu:16773%09red/mmu:12048%09red/mmu:16775%09red/mmu:16777%09red/mmu:16776%09red/mmu:12043%09red/mmu:12579%09red/mmu:22032%09red/mmu:22034%09red/mmu:16400%09red/mmu:17187%09red/mmu:16772%09red/mmu:19697%09red/mmu:18706%09red/mmu:14268%09red/mmu:18033%09red/mmu:18035%09red/mmu:14083%09red/mmu:16779%09red/mmu:12827%09red/mmu:19225%09red/mmu:12829%0…
Epstein-Barr virus infection	KEGG PATHWAY	mmu05169	92	212	0.103056	0.824464	gene17360|gene5429|gene44221|gene5786|gene27673|gene42780|gene11735|gene24650|Novel00467|gene39727|gene37979|gene29695|gene25327|Novel00012|gene8787|gene8147|gene9888|gene24727|gene26206|Novel00099|Novel00722|gene8798|gene5721|gene40452|gene11569|gene4532|gene22462|gene20083|gene9558|gene39721|gene39720|gene39722|gene33040|gene28056|gene33763|gene47058|gene1569|Novel00728|gene42020|gene39548|gene…	mmu:57296|mmu:12995|mmu:16151|mmu:21939|mmu:26398|mmu:12495|mmu:12494|mmu:21929|mmu:17999|mmu:14963|mmu:56637|mmu:22630|mmu:12534|mmu:17999|mmu:75471|mmu:18033|mmu:18710|mmu:237336|mmu:17246|mmu:17999|mmu:14991|mmu:230073|mmu:54401|mmu:19106|mmu:22629|mmu:22034|mmu:54721|mmu:26400|mmu:16476|mmu:15040|mmu:15042|mmu:15039|mmu:67486|mmu:22627|mmu:66413|mmu:14972|mmu:16153|mmu:547349|mmu:19697|mmu:10…	57296|12995|16151|21939|26398|12495|12494|21929|17999|14963|56637|22630|12534|17999|75471|18033|18710|237336|17246|17999|14991|230073|54401|19106|22629|22034|54721|26400|16476|15040|15042|15039|67486|22627|66413|14972|16153|547349|19697|101056305|22628|69833|15894|30955|17999|26420|70408|26939|15024|19184|12575|547349|433759|16451|26399|18034|103573|245841|100039786|20020|328572|227720|547349|151…	http://www.genome.jp/kegg-bin/show_pathway?mmu05169/mmu:22630%09red/mmu:237336%09red/mmu:21929%09red/mmu:19697%09red/mmu:19106%09red/mmu:433759%09red/mmu:19108%09red/mmu:20020%09red/mmu:19184%09red/mmu:14963%09red/mmu:12505%09red/mmu:69241%09red/mmu:26398%09red/mmu:26399%09red/mmu:328572%09red/mmu:12428%09red/mmu:103573%09red/mmu:14972%09red/mmu:252870%09red/mmu:70408%09red/mmu:12534%09red/mmu:54…
Thyroid hormone signaling pathway	KEGG PATHWAY	mmu04919	54	118	0.106555	0.824464	gene28959|gene28638|gene7597|gene13369|gene9997|gene105|gene28346|gene5620|gene22334|gene16151|gene29860|gene30665|gene47389|gene20025|gene37528|gene19522|gene11383|gene6701|gene21275|gene31489|gene12910|gene10504|gene39179|gene33800|gene22992|gene37979|gene36658|gene39466|gene23863|gene29042|gene42745|gene31027|gene7665|gene5807|gene3204|gene39923|gene3153|gene9888|gene2065|gene34317|gene12816|g…	mmu:16416|mmu:19014|mmu:18129|mmu:11461|mmu:20525|mmu:17978|mmu:327987|mmu:20779|mmu:234959|mmu:18176|mmu:30955|mmu:13371|mmu:433759|mmu:12443|mmu:26413|mmu:26417|mmu:19744|mmu:56458|mmu:18747|mmu:56421|mmu:11938|mmu:22417|mmu:22084|mmu:21834|mmu:11936|mmu:56637|mmu:328572|mmu:18131|mmu:11933|mmu:18750|mmu:74055|mmu:107585|mmu:11928|mmu:17979|mmu:20181|mmu:53901|mmu:18128|mmu:18710|mmu:11931|mmu:…	16416|19014|18129|11461|20525|17978|327987|20779|234959|18176|30955|13371|433759|12443|26413|26417|19744|56458|18747|56421|11938|22417|22084|21834|11936|56637|328572|18131|11933|18750|74055|107585|11928|17979|20181|53901|18128|18710|11931|12159|76199|18706|15461|18176|59024|18751|26395|17977|17246|26896|18799|20846|23989|19108|	http://www.genome.jp/kegg-bin/show_pathway?mmu04919/mmu:13371%09red/mmu:53901%09red/mmu:328572%09red/mmu:56458%09red/mmu:18706%09red/mmu:76199%09red/mmu:56637%09red/mmu:20846%09red/mmu:26417%09red/mmu:20525%09red/mmu:18747%09red/mmu:23989%09red/mmu:433759%09red/mmu:19108%09red/mmu:22084%09red/mmu:11933%09red/mmu:18131%09red/mmu:11928%09red/mmu:107585%09red/mmu:17978%09red/mmu:17979%09red/mmu:1901…
Leishmaniasis	KEGG PATHWAY	mmu05140	32	65	0.108324	0.824464	gene39573|gene4532|gene1864|gene9302|gene22014|gene10254|gene47388|gene9637|gene9558|gene30090|gene30553|gene24658|gene17337|gene47075|gene40226|gene42020|gene19522|gene22206|gene43479|gene42584|gene37528|gene17207|gene3970|gene8147|gene1818|gene28167|gene19451|gene30543|gene47763|gene558|gene47769|gene1569	mmu:14961|mmu:22034|mmu:17970|mmu:21898|mmu:13057|mmu:17357|mmu:17357|mmu:16451|mmu:16476|mmu:18035|mmu:21809|mmu:15979|mmu:18036|mmu:14999|mmu:12266|mmu:19697|mmu:26417|mmu:16412|mmu:13712|mmu:16452|mmu:26413|mmu:21803|mmu:16401|mmu:18033|mmu:19225|mmu:18126|mmu:18751|mmu:14281|mmu:14999|mmu:20846|mmu:14961|mmu:16153|	14961|22034|17970|21898|13057|17357|17357|16451|16476|18035|21809|15979|18036|14999|12266|19697|26417|16412|13712|16452|26413|21803|16401|18033|19225|18126|18751|14281|14999|20846|14961|16153|	http://www.genome.jp/kegg-bin/show_pathway?mmu05140/mmu:22034%09red/mmu:16401%09red/mmu:21809%09red/mmu:14999%09red/mmu:19697%09red/mmu:21803%09red/mmu:15979%09red/mmu:26417%09red/mmu:26413%09red/mmu:13712%09red/mmu:18033%09red/mmu:18035%09red/mmu:18036%09red/mmu:17970%09red/mmu:19225%09red/mmu:20846%09red/mmu:13057%09red/mmu:16451%09red/mmu:16452%09red/mmu:16476%09red/mmu:16412%09red/mmu:21898%0…
Glyoxylate and dicarboxylate metabolism	KEGG PATHWAY	mmu00630	15	26	0.112115	0.830256	gene36669|gene21900|gene26393|gene42821|gene23135|gene8970|gene4557|gene35648|gene23952|gene39170|Novel00150|gene26441|gene26859|gene1893|gene39899	mmu:11429|mmu:68133|mmu:108037|mmu:67432|mmu:110446|mmu:76238|mmu:12359|mmu:110821|mmu:66904|mmu:67078|mmu:68180|mmu:12974|mmu:17449|mmu:14645|mmu:17850|	11429|68133|108037|67432|110446|76238|12359|110821|66904|67078|68180|12974|17449|14645|17850|	http://www.genome.jp/kegg-bin/show_pathway?mmu00630/mmu:14645%09red/mmu:17449%09red/mmu:68133%09red/mmu:76238%09red/mmu:110446%09red/mmu:11429%09red/mmu:12974%09red/mmu:67432%09red/mmu:67078%09red/mmu:68180%09red/mmu:110821%09red/mmu:108037%09red/mmu:66904%09red/mmu:12359%09red/mmu:17850%09red
Viral carcinogenesis	KEGG PATHWAY	mmu05203	98	229	0.115468	0.832584	gene34797|gene23870|gene5620|gene44221|gene37015|gene14005|gene43399|gene8451|gene9960|gene31770|gene19522|gene29695|gene28056|gene41964|gene8147|gene39989|gene9888|gene7512|gene24727|gene15788|gene26206|Novel00728|Novel00722|gene5721|gene40452|gene42230|gene11569|gene19899|gene17348|gene33440|gene9558|gene24122|gene30090|gene39720|gene39722|gene39727|gene25327|gene1570|gene32572|gene10505|gene42…	mmu:16391|mmu:114713|mmu:20779|mmu:16151|mmu:56233|mmu:208647|mmu:13205|mmu:17096|mmu:107995|mmu:319155|mmu:26417|mmu:22630|mmu:22627|mmu:11474|mmu:18033|mmu:20807|mmu:18710|mmu:319181|mmu:237336|mmu:12444|mmu:17246|mmu:547349|mmu:14991|mmu:54401|mmu:19106|mmu:13194|mmu:22629|mmu:54123|mmu:60595|mmu:16195|mmu:16476|mmu:11848|mmu:18035|mmu:15042|mmu:15039|mmu:14963|mmu:12534|mmu:17164|mmu:15387|mm…	16391|114713|20779|16151|56233|208647|13205|17096|107995|319155|26417|22630|22627|11474|18033|20807|18710|319181|237336|12444|17246|547349|14991|54401|19106|13194|22629|54123|60595|16195|16476|11848|18035|15042|15039|14963|12534|17164|15387|12540|19697|101056305|22628|19651|19650|12913|30955|109711|235459|15024|58801|12575|107932|547349|26427|433759|16451|12443|18034|18176|13654|12579|19303|13383…	http://www.genome.jp/kegg-bin/show_pathway?mmu05203/mmu:18033%09red/mmu:237336%09red/mmu:13205%09red/mmu:14972%09red/mmu:19697%09red/mmu:13194%09red/mmu:19106%09red/mmu:433759%09red/mmu:19108%09red/mmu:107995%09red/mmu:14963%09red/mmu:319186%09red/mmu:319181%09red/mmu:231991%09red/mmu:15387%09red/mmu:328572%09red/mmu:12428%09red/mmu:17164%09red/mmu:60595%09red/mmu:15461%09red/mmu:252870%09red/mmu…
Insulin signaling pathway	KEGG PATHWAY	mmu04910	63	142	0.122324	0.859407	gene3238|gene42774|gene9953|gene25953|Novel00435|gene1105|gene5382|gene25640|gene7587|gene25230|gene16151|gene40598|gene14990|gene29221|gene20148|gene22931|gene17936|gene9888|gene19522|gene20508|gene29328|gene21275|gene11383|gene6701|gene37402|gene24144|gene48477|gene37546|gene7692|gene5866|gene39179|gene40228|gene25559|gene42702|gene43479|gene28351|gene20613|gene37528|gene29280|gene12696|gene356…	mmu:107746|mmu:20411|mmu:19268|mmu:216233|mmu:107476|mmu:26987|mmu:110078|mmu:17347|mmu:108097|mmu:15275|mmu:18176|mmu:12313|mmu:15277|mmu:53413|mmu:384783|mmu:12402|mmu:14936|mmu:18710|mmu:26417|mmu:13685|mmu:74370|mmu:18747|mmu:19744|mmu:56458|mmu:12703|mmu:19087|mmu:14251|mmu:12928|mmu:18176|mmu:19246|mmu:22084|mmu:106628|mmu:216148|mmu:53412|mmu:13712|mmu:72508|mmu:244416|mmu:26413|mmu:12702|…	107746|20411|19268|216233|107476|26987|110078|17347|108097|15275|18176|12313|15277|53413|384783|12402|14936|18710|26417|13685|74370|18747|19744|56458|12703|19087|14251|12928|18176|19246|22084|106628|216148|53412|13712|72508|244416|26413|12702|100705|105787|64930|30955|208650|20104|20416|18759|110094|16367|18706|12313|15461|26420|56637|26395|23921|80796|19082|19085|16150|18759|19108|15277|	http://www.genome.jp/kegg-bin/show_pathway?mmu04910/mmu:12313%09red/mmu:107476%09red/mmu:19108%09red/mmu:110094%09red/mmu:12928%09red/mmu:14936%09red/mmu:105787%09red/mmu:26395%09red/mmu:208650%09red/mmu:13685%09red/mmu:384783%09red/mmu:18706%09red/mmu:14251%09red/mmu:26417%09red/mmu:19246%09red/mmu:26413%09red/mmu:18747%09red/mmu:19268%09red/mmu:13712%09red/mmu:18176%09red/mmu:22084%09red/mmu:15…
Fatty acid metabolism	KEGG PATHWAY	mmu01212	25	50	0.129991	0.867873	gene19826|gene42878|Novel00435|gene33788|gene42212|gene41697|gene966|gene37688|gene21257|gene47287|gene11483|gene8093|gene42213|gene11634|gene20751|gene37910|gene27830|gene12696|gene2926|gene8063|gene36748|gene23135|gene24353|gene23618|gene45078	mmu:93747|mmu:20250|mmu:107476|mmu:71147|mmu:56473|mmu:52538|mmu:74205|mmu:74147|mmu:106529|mmu:11363|mmu:231086|mmu:15107|mmu:76267|mmu:80911|mmu:14081|mmu:70757|mmu:11370|mmu:100705|mmu:70757|mmu:170439|mmu:223722|mmu:110446|mmu:113868|mmu:68801|mmu:50790|	93747|20250|107476|71147|56473|52538|74205|74147|106529|11363|231086|15107|76267|80911|14081|70757|11370|100705|70757|170439|223722|110446|113868|68801|50790|	http://www.genome.jp/kegg-bin/show_pathway?mmu01212/mmu:107476%09red/mmu:50790%09red/mmu:74205%09red/mmu:11363%09red/mmu:20250%09red/mmu:106529%09red/mmu:93747%09red/mmu:14081%09red/mmu:56473%09red/mmu:68801%09red/mmu:100705%09red/mmu:52538%09red/mmu:70757%09red/mmu:80911%09red/mmu:76267%09red/mmu:11370%09red/mmu:231086%09red/mmu:170439%09red/mmu:113868%09red/mmu:74147%09red/mmu:71147%09red/mmu:1…
Adherens junction	KEGG PATHWAY	mmu04520	35	74	0.131176	0.867873	gene11563|gene24311|gene42774|gene9953|gene13369|gene22193|gene17348|gene5620|gene5429|gene13471|gene1266|gene26784|gene20459|gene22916|gene24122|gene2226|gene13844|gene29333|gene18263|gene5866|gene10505|gene38087|gene10368|gene19522|gene36658|gene37528|gene37484|gene41964|gene35441|gene23367|gene41043|gene30416|gene4022|gene40270|gene18467	mmu:22612|mmu:21813|mmu:20411|mmu:19268|mmu:11461|mmu:93742|mmu:60595|mmu:20779|mmu:12995|mmu:245880|mmu:227377|mmu:13649|mmu:14182|mmu:58235|mmu:11848|mmu:71740|mmu:73178|mmu:108100|mmu:21872|mmu:19246|mmu:12540|mmu:58998|mmu:242687|mmu:26417|mmu:328572|mmu:26413|mmu:20583|mmu:11474|mmu:380928|mmu:17127|mmu:12385|mmu:109711|mmu:12388|mmu:14158|mmu:29875|	22612|21813|20411|19268|11461|93742|60595|20779|12995|245880|227377|13649|14182|58235|11848|71740|73178|108100|21872|19246|12540|58998|242687|26417|328572|26413|20583|11474|380928|17127|12385|109711|12388|14158|29875|	http://www.genome.jp/kegg-bin/show_pathway?mmu04520/mmu:12995%09red/mmu:14158%09red/mmu:11848%09red/mmu:73178%09red/mmu:58998%09red/mmu:21813%09red/mmu:11474%09red/mmu:26417%09red/mmu:227377%09red/mmu:19246%09red/mmu:108100%09red/mmu:26413%09red/mmu:19268%09red/mmu:245880%09red/mmu:380928%09red/mmu:22612%09red/mmu:20583%09red/mmu:12385%09red/mmu:21872%09red/mmu:11461%09red/mmu:12388%09red/mmu:125…
Rap1 signaling pathway	KEGG PATHWAY	mmu04015	91	214	0.13539	0.867873	gene10516|gene45398|gene17369|gene22193|gene5620|gene6471|gene30742|gene9888|gene7812|gene21488|gene28520|gene19522|gene22206|gene4970|gene12012|gene33518|gene10997|gene11112|gene20261|gene1573|gene30529|gene26209|gene41771|gene5870|gene19655|gene11278|gene13369|gene40458|gene3216|gene30014|gene40598|gene44715|gene25605|gene26784|gene27226|gene24122|gene29454|gene37055|gene10505|gene42021|gene427…	mmu:110351|mmu:14205|mmu:74206|mmu:93742|mmu:20779|mmu:18759|mmu:12313|mmu:18710|mmu:14679|mmu:14681|mmu:18053|mmu:26417|mmu:16412|mmu:14178|mmu:18595|mmu:14165|mmu:18759|mmu:79264|mmu:11601|mmu:54354|mmu:18654|mmu:215449|mmu:93737|mmu:58220|mmu:14183|mmu:14677|mmu:11461|mmu:75292|mmu:19730|mmu:18760|mmu:12313|mmu:78134|mmu:13637|mmu:13649|mmu:14257|mmu:11848|mmu:104111|mmu:11512|mmu:12540|mmu:20…	110351|14205|74206|93742|20779|18759|12313|18710|14679|14681|18053|26417|16412|14178|18595|14165|18759|79264|11601|54354|18654|215449|93737|58220|14183|14677|11461|75292|19730|18760|12313|78134|13637|13649|14257|11848|104111|11512|12540|20469|74055|21894|54519|30955|14682|12388|432530|107746|21844|14166|76089|14169|26399|15901|217692|18176|14062|12978|12928|71785|109905|227377|15461|18751|12977|2…	http://www.genome.jp/kegg-bin/show_pathway?mmu04015/mmu:432530%09red/mmu:79264%09red/mmu:21844%09red/mmu:75292%09red/mmu:227377%09red/mmu:104111%09red/mmu:18053%09red/mmu:14254%09red/mmu:14257%09red/mmu:26395%09red/mmu:26399%09red/mmu:15461%09red/mmu:78134%09red/mmu:11848%09red/mmu:11512%09red/mmu:11513%09red/mmu:18760%09red/mmu:14677%09red/mmu:12927%09red/mmu:13637%09red/mmu:18176%09red/mmu:1292…
GnRH signaling pathway	KEGG PATHWAY	mmu04912	41	89	0.136199	0.867873	gene35072|gene41476|gene40983|gene21468|gene33424|gene6434|gene16151|gene26684|gene25702|gene20083|gene40598|gene34735|gene26784|gene30742|gene27673|gene29087|gene21275|gene39319|gene29454|gene33868|gene10505|gene19522|gene43479|gene29042|gene37528|gene21406|gene7692|gene42432|gene5620|gene19893|gene27234|gene37055|gene41079|gene19451|gene44298|gene38805|gene31454|gene6007|gene23383|gene26718|gen…	mmu:19229|mmu:108058|mmu:26405|mmu:17390|mmu:26401|mmu:18805|mmu:18176|mmu:12323|mmu:14672|mmu:26400|mmu:12313|mmu:17387|mmu:13649|mmu:12313|mmu:26398|mmu:26399|mmu:18747|mmu:16440|mmu:104111|mmu:12325|mmu:12540|mmu:26417|mmu:13712|mmu:18750|mmu:26413|mmu:11513|mmu:18176|mmu:14682|mmu:20779|mmu:15461|mmu:26420|mmu:11512|mmu:15200|mmu:18751|mmu:19108|mmu:26407|mmu:80796|mmu:14683|mmu:26395|mmu:432…	19229|108058|26405|17390|26401|18805|18176|12323|14672|26400|12313|17387|13649|12313|26398|26399|18747|16440|104111|12325|12540|26417|13712|18750|26413|11513|18176|14682|20779|15461|26420|11512|15200|18751|19108|26407|80796|14683|26395|432530|16476|	http://www.genome.jp/kegg-bin/show_pathway?mmu04912/mmu:12313%09red/mmu:16476%09red/mmu:19108%09red/mmu:14683%09red/mmu:14682%09red/mmu:11512%09red/mmu:11513%09red/mmu:26417%09red/mmu:26413%09red/mmu:18747%09red/mmu:104111%09red/mmu:13712%09red/mmu:18176%09red/mmu:17387%09red/mmu:432530%09red/mmu:19229%09red/mmu:14672%09red/mmu:12325%09red/mmu:12323%09red/mmu:80796%09red/mmu:12540%09red/mmu:26400…
Chronic myeloid leukemia	KEGG PATHWAY	mmu05220	34	73	0.15075	0.897487	gene39389|gene19719|gene38568|gene44221|gene16151|gene28796|gene22931|gene47389|gene20025|gene5464|gene19522|gene30090|gene23383|gene30553|gene7692|gene42020|gene11575|gene37546|gene37528|gene17207|gene8147|gene29860|gene38142|gene23367|gene7236|gene9888|gene25390|gene6489|gene19893|gene12872|gene24311|gene26206|gene25559|gene20408	mmu:12575|mmu:13017|mmu:12394|mmu:16151|mmu:18176|mmu:20851|mmu:12402|mmu:433759|mmu:12443|mmu:12048|mmu:26417|mmu:18035|mmu:26395|mmu:21809|mmu:18176|mmu:19697|mmu:13016|mmu:12928|mmu:26413|mmu:21803|mmu:18033|mmu:30955|mmu:208650|mmu:17127|mmu:20416|mmu:18710|mmu:110279|mmu:18706|mmu:15461|mmu:19247|mmu:21813|mmu:17246|mmu:216148|mmu:16150|	12575|13017|12394|16151|18176|20851|12402|433759|12443|12048|26417|18035|26395|21809|18176|19697|13016|12928|26413|21803|18033|30955|208650|17127|20416|18710|110279|18706|15461|19247|21813|17246|216148|16150|	http://www.genome.jp/kegg-bin/show_pathway?mmu05220/mmu:13017%09red/mmu:13016%09red/mmu:18176%09red/mmu:12575%09red/mmu:21809%09red/mmu:208650%09red/mmu:12048%09red/mmu:19697%09red/mmu:12402%09red/mmu:18706%09red/mmu:21803%09red/mmu:12394%09red/mmu:26417%09red/mmu:110279%09red/mmu:19247%09red/mmu:26413%09red/mmu:433759%09red/mmu:18033%09red/mmu:12928%09red/mmu:18035%09red/mmu:17246%09red/mmu:2161…
N-Glycan biosynthesis	KEGG PATHWAY	mmu00510	24	49	0.152995	0.897487	gene20385|gene36624|gene3273|gene8813|gene37738|gene24293|gene27205|gene42183|gene25110|gene27243|gene30372|gene10529|gene5616|gene22685|gene40280|gene34727|gene6738|gene7097|gene15162|gene9031|gene18702|gene30206|gene1518|gene7940	mmu:207958|mmu:17309|mmu:57170|mmu:14595|mmu:20440|mmu:68292|mmu:17308|mmu:14376|mmu:17155|mmu:103534|mmu:53618|mmu:13200|mmu:20014|mmu:16430|mmu:17158|mmu:13135|mmu:66248|mmu:320302|mmu:103963|mmu:56737|mmu:381903|mmu:217664|mmu:107895|mmu:66789|	207958|17309|57170|14595|20440|68292|17308|14376|17155|103534|53618|13200|20014|16430|17158|13135|66248|320302|103963|56737|381903|217664|107895|66789|	http://www.genome.jp/kegg-bin/show_pathway?mmu00510/mmu:13200%09red/mmu:53618%09red/mmu:20440%09red/mmu:320302%09red/mmu:68292%09red/mmu:17308%09red/mmu:381903%09red/mmu:56737%09red/mmu:57170%09red/mmu:17158%09red/mmu:207958%09red/mmu:107895%09red/mmu:17309%09red/mmu:17155%09red/mmu:16430%09red/mmu:103963%09red/mmu:14595%09red/mmu:103534%09red/mmu:13135%09red/mmu:14376%09red/mmu:66789%09red/mmu:2…
Fructose and mannose metabolism	KEGG PATHWAY	mmu00051	18	35	0.156575	0.897487	gene28143|gene15787|gene2899|gene21812|gene37024|gene25506|gene24155|gene25230|gene13967|gene19527|gene31489|gene13968|gene23230|gene4920|gene11509|gene14990|gene8403|gene47002	mmu:11676|mmu:319801|mmu:170768|mmu:234730|mmu:18642|mmu:18641|mmu:270198|mmu:15275|mmu:11677|mmu:11674|mmu:56421|mmu:14187|mmu:110119|mmu:20322|mmu:16548|mmu:15277|mmu:75540|mmu:15277|	11676|319801|170768|234730|18642|18641|270198|15275|11677|11674|56421|14187|110119|20322|16548|15277|75540|15277|	http://www.genome.jp/kegg-bin/show_pathway?mmu00051/mmu:16548%09red/mmu:14187%09red/mmu:110119%09red/mmu:319801%09red/mmu:15277%09red/mmu:56421%09red/mmu:15275%09red/mmu:18641%09red/mmu:270198%09red/mmu:18642%09red/mmu:234730%09red/mmu:20322%09red/mmu:11677%09red/mmu:11676%09red/mmu:170768%09red/mmu:11674%09red/mmu:75540%09red
Phagosome	KEGG PATHWAY	mmu04145	74	174	0.163063	0.897487	gene15612|gene39573|gene28959|gene37869|gene40219|gene39720|gene28971|gene13369|gene923|gene46718|gene32719|gene37072|gene3074|gene1864|gene28791|gene13888|gene9302|gene20946|gene32108|gene33486|gene43731|gene4786|gene47765|gene29360|gene12998|gene15171|gene38873|gene32106|gene39721|gene22014|gene21317|gene39722|gene15868|gene8626|gene39727|gene10358|gene3694|gene37073|gene47075|gene40226|Novel00…	mmu:53857|mmu:14961|mmu:16416|mmu:22042|mmu:22153|mmu:15042|mmu:17534|mmu:11461|mmu:22145|mmu:547349|mmu:13039|mmu:22143|mmu:227613|mmu:17970|mmu:19345|mmu:66144|mmu:21898|mmu:11966|mmu:73710|mmu:16398|mmu:16784|mmu:21825|mmu:21354|mmu:15239|mmu:20778|mmu:53421|mmu:21826|mmu:22151|mmu:15040|mmu:13057|mmu:12317|mmu:15039|mmu:108078|mmu:242341|mmu:14963|mmu:100226|mmu:18779|mmu:22142|mmu:14999|mmu:…	53857|14961|16416|22042|22153|15042|17534|11461|22145|547349|13039|22143|227613|17970|19345|66144|21898|11966|73710|16398|16784|21825|21354|15239|20778|53421|21826|22151|15040|13057|12317|15039|108078|242341|14963|100226|18779|22142|14999|12266|547349|12475|101056305|235661|12721|16402|16412|12491|14972|14999|216238|76252|110350|27060|11975|13424|11964|19344|21871|13427|16419|66212|11974|547349|1…	http://www.genome.jp/kegg-bin/show_pathway?mmu04145/mmu:13427%09red/mmu:13424%09red/mmu:234663%09red/mmu:12317%09red/mmu:22153%09red/mmu:11974%09red/mmu:22151%09red/mmu:13039%09red/mmu:12330%09red/mmu:227613%09red/mmu:53857%09red/mmu:100226%09red/mmu:14999%09red/mmu:14972%09red/mmu:76252%09red/mmu:12721%09red/mmu:21826%09red/mmu:21825%09red/mmu:242341%09red/mmu:14991%09red/mmu:12491%09red/mmu:270…
Arrhythmogenic right ventricular cardiomyopathy (ARVC)	KEGG PATHWAY	mmu05412	34	74	0.165546	0.897487	gene24803|gene929|gene28959|gene11986|gene13369|gene17348|gene44344|gene44202|gene7563|gene7180|gene3970|gene2913|gene29202|gene33486|gene28506|gene3698|gene40505|gene12910|gene37507|gene33488|gene37274|gene22206|gene23346|gene41964|gene41043|gene30416|gene40840|gene24118|gene37898|gene24336|gene25120|gene28771|gene26485|gene37056	mmu:16773|mmu:13346|mmu:16416|mmu:24051|mmu:11461|mmu:60595|mmu:13405|mmu:13726|mmu:213119|mmu:16905|mmu:16401|mmu:241226|mmu:192897|mmu:16398|mmu:16400|mmu:16420|mmu:20541|mmu:11938|mmu:67451|mmu:109700|mmu:16402|mmu:16412|mmu:319480|mmu:11474|mmu:12385|mmu:109711|mmu:12558|mmu:13138|mmu:16419|mmu:104099|mmu:14609|mmu:16480|mmu:16404|mmu:12297|	16773|13346|16416|24051|11461|60595|13405|13726|213119|16905|16401|241226|192897|16398|16400|16420|20541|11938|67451|109700|16402|16412|319480|11474|12385|109711|12558|13138|16419|104099|14609|16480|16404|12297|	http://www.genome.jp/kegg-bin/show_pathway?mmu05412/mmu:16773%09red/mmu:12558%09red/mmu:16420%09red/mmu:16404%09red/mmu:16402%09red/mmu:16401%09red/mmu:16400%09red/mmu:67451%09red/mmu:20541%09red/mmu:104099%09red/mmu:11474%09red/mmu:12297%09red/mmu:109700%09red/mmu:24051%09red/mmu:16905%09red/mmu:13346%09red/mmu:16412%09red/mmu:16416%09red/mmu:16419%09red/mmu:13726%09red/mmu:11461%09red/mmu:31948…
Dilated cardiomyopathy	KEGG PATHWAY	mmu05414	40	89	0.168438	0.897487	gene24803|gene929|gene28959|gene11986|gene13369|gene44344|gene2913|gene7563|gene34042|gene7180|gene3970|gene44202|gene21108|gene29202|gene33486|gene21275|gene28506|gene30553|gene3698|gene40505|gene12910|gene29454|gene37055|gene33488|gene37056|gene23454|gene22206|gene17207|gene21406|gene23346|gene43069|gene7258|gene24118|gene37898|gene24336|gene37274|gene6007|gene26718|gene26485|gene44298	mmu:16773|mmu:13346|mmu:16416|mmu:24051|mmu:11461|mmu:13405|mmu:241226|mmu:213119|mmu:21924|mmu:16905|mmu:16401|mmu:13726|mmu:326618|mmu:192897|mmu:16398|mmu:18747|mmu:16400|mmu:21809|mmu:16420|mmu:20541|mmu:11938|mmu:104111|mmu:11512|mmu:109700|mmu:12297|mmu:59069|mmu:16412|mmu:21803|mmu:11513|mmu:319480|mmu:11554|mmu:59069|mmu:13138|mmu:16419|mmu:104099|mmu:16402|mmu:14683|mmu:432530|mmu:16404|…	16773|13346|16416|24051|11461|13405|241226|213119|21924|16905|16401|13726|326618|192897|16398|18747|16400|21809|16420|20541|11938|104111|11512|109700|12297|59069|16412|21803|11513|319480|11554|59069|13138|16419|104099|16402|14683|432530|16404|19108|	http://www.genome.jp/kegg-bin/show_pathway?mmu05414/mmu:16773%09red/mmu:432530%09red/mmu:14683%09red/mmu:16420%09red/mmu:16404%09red/mmu:16402%09red/mmu:16401%09red/mmu:16400%09red/mmu:21809%09red/mmu:11512%09red/mmu:11513%09red/mmu:104099%09red/mmu:21803%09red/mmu:21924%09red/mmu:12297%09red/mmu:18747%09red/mmu:109700%09red/mmu:104111%09red/mmu:19108%09red/mmu:11554%09red/mmu:24051%09red/mmu:169…
Amino sugar and nucleotide sugar metabolism	KEGG PATHWAY	mmu00520	23	48	0.179308	0.897487	gene17573|gene11862|gene44189|gene23230|gene2155|gene14990|gene25230|gene36734|gene10469|gene1667|gene15043|gene26853|gene31966|gene21812|gene23730|gene33204|gene29204|gene34298|gene475|gene9010|gene8403|gene8957|gene47002	mmu:14751|mmu:66681|mmu:19703|mmu:110119|mmu:107652|mmu:15277|mmu:15275|mmu:109754|mmu:74246|mmu:72017|mmu:56174|mmu:216558|mmu:12763|mmu:234730|mmu:109785|mmu:15212|mmu:14635|mmu:54342|mmu:67883|mmu:94181|mmu:75540|mmu:50798|mmu:15277|	14751|66681|19703|110119|107652|15277|15275|109754|74246|72017|56174|216558|12763|234730|109785|15212|14635|54342|67883|94181|75540|50798|15277|	http://www.genome.jp/kegg-bin/show_pathway?mmu00520/mmu:50798%09red/mmu:74246%09red/mmu:14751%09red/mmu:109785%09red/mmu:109754%09red/mmu:54342%09red/mmu:15212%09red/mmu:14635%09red/mmu:67883%09red/mmu:75540%09red/mmu:15275%09red/mmu:15277%09red/mmu:234730%09red/mmu:72017%09red/mmu:56174%09red/mmu:12763%09red/mmu:107652%09red/mmu:94181%09red/mmu:19703%09red/mmu:66681%09red/mmu:110119%09red/mmu:21…
Biosynthesis of amino acids	KEGG PATHWAY	mmu01230	35	78	0.18951	0.897487	gene36669|gene13073|gene14912|gene42776|gene775|gene42850|gene42815|gene30396|gene44182|gene45433|gene42427|gene26393|gene25506|gene12846|gene31489|gene1893|gene27081|gene13063|gene19527|gene15705|Novel00342|gene2430|gene28862|gene28863|gene5081|gene16144|gene28143|gene7604|gene44699|gene26441|gene8420|gene24044|gene41949|gene37024|gene29378	mmu:11429|mmu:109900|mmu:232087|mmu:56454|mmu:15926|mmu:14718|mmu:18648|mmu:11847|mmu:15929|mmu:110639|mmu:107272|mmu:108037|mmu:18641|mmu:257635|mmu:56421|mmu:14645|mmu:108645|mmu:100678|mmu:11674|mmu:13807|mmu:14433|mmu:69051|mmu:217214|mmu:217214|mmu:170718|mmu:12035|mmu:11676|mmu:236539|mmu:18655|mmu:12974|mmu:107869|mmu:109652|mmu:18563|mmu:18642|mmu:209027|	11429|109900|232087|56454|15926|14718|18648|11847|15929|110639|107272|108037|18641|257635|56421|14645|108645|100678|11674|13807|14433|69051|217214|217214|170718|12035|11676|236539|18655|12974|107869|109652|18563|18642|209027|	http://www.genome.jp/kegg-bin/show_pathway?mmu01230/mmu:14718%09red/mmu:14645%09red/mmu:11847%09red/mmu:100678%09red/mmu:18642%09red/mmu:18641%09red/mmu:110639%09red/mmu:18648%09red/mmu:11429%09red/mmu:107869%09red/mmu:13807%09red/mmu:170718%09red/mmu:217214%09red/mmu:56454%09red/mmu:109900%09red/mmu:18563%09red/mmu:236539%09red/mmu:107272%09red/mmu:108645%09red/mmu:14433%09red/mmu:15929%09red/mm…
Circadian entrainment	KEGG PATHWAY	mmu04713	43	98	0.190029	0.897487	gene14504|gene11278|gene22230|gene41476|gene39232|gene14652|gene26684|gene40598|gene17973|gene27753|gene30742|gene6493|gene11002|gene21275|gene755|gene27527|gene21488|gene29454|gene28477|gene39319|gene7812|gene8302|gene19522|gene29042|gene37528|gene21406|gene43756|gene9190|gene37055|gene7036|gene7035|gene25658|gene12334|gene42432|gene33868|gene19451|gene31454|gene30543|gene6007|gene1207|gene26718…	mmu:11517|mmu:14677|mmu:14802|mmu:108058|mmu:58226|mmu:14701|mmu:12323|mmu:12313|mmu:14814|mmu:18626|mmu:12313|mmu:14696|mmu:14688|mmu:18747|mmu:12912|mmu:19416|mmu:14681|mmu:104111|mmu:12291|mmu:16440|mmu:14679|mmu:14707|mmu:26417|mmu:18750|mmu:26413|mmu:11513|mmu:53623|mmu:14700|mmu:11512|mmu:60596|mmu:54195|mmu:14708|mmu:19092|mmu:14682|mmu:12325|mmu:18751|mmu:80796|mmu:14281|mmu:14683|mmu:186…	11517|14677|14802|108058|58226|14701|12323|12313|14814|18626|12313|14696|14688|18747|12912|19416|14681|104111|12291|16440|14679|14707|26417|18750|26413|11513|53623|14700|11512|60596|54195|14708|19092|14682|12325|18751|80796|14281|14683|18627|432530|19091|19108|	http://www.genome.jp/kegg-bin/show_pathway?mmu04713/mmu:12313%09red/mmu:14688%09red/mmu:14683%09red/mmu:14682%09red/mmu:14681%09red/mmu:11512%09red/mmu:11513%09red/mmu:11517%09red/mmu:19416%09red/mmu:26417%09red/mmu:19092%09red/mmu:26413%09red/mmu:18747%09red/mmu:18627%09red/mmu:12291%09red/mmu:104111%09red/mmu:19108%09red/mmu:14696%09red/mmu:14707%09red/mmu:432530%09red/mmu:58226%09red/mmu:14700…
Pyruvate metabolism	KEGG PATHWAY	mmu00620	19	39	0.192765	0.897487	gene45345|gene2128|gene27587|gene8970|gene23082|gene23135|gene8992|gene5552|gene12696|gene41675|gene41949|Novel00435|gene18646|gene26859|gene26963|gene23732|gene5377|gene16108|gene39423	mmu:18597|mmu:56752|mmu:11671|mmu:76238|mmu:235339|mmu:110446|mmu:72535|mmu:60525|mmu:100705|mmu:107029|mmu:18563|mmu:107476|mmu:109264|mmu:17449|mmu:75572|mmu:17436|mmu:68738|mmu:16832|mmu:109801|	18597|56752|11671|76238|235339|110446|72535|60525|100705|107029|18563|107476|109264|17449|75572|17436|68738|16832|109801|	http://www.genome.jp/kegg-bin/show_pathway?mmu00620/mmu:100705%09red/mmu:109801%09red/mmu:107029%09red/mmu:17449%09red/mmu:56752%09red/mmu:60525%09red/mmu:235339%09red/mmu:76238%09red/mmu:16832%09red/mmu:11671%09red/mmu:68738%09red/mmu:18597%09red/mmu:110446%09red/mmu:18563%09red/mmu:72535%09red/mmu:109264%09red/mmu:107476%09red/mmu:75572%09red/mmu:17436%09red
Osteoclast differentiation	KEGG PATHWAY	mmu04380	54	126	0.193673	0.897487	gene34797|gene28959|gene16888|gene21416|gene40056|gene15752|gene4532|gene44221|gene1864|gene22462|gene8158|gene41790|gene30090|gene36138|gene9637|gene21332|gene29087|gene42938|gene20083|gene37402|gene24311|gene24658|gene27241|gene22014|gene7793|gene42020|gene19522|gene41483|gene427|gene42006|gene37528|gene29280|gene468|gene5066|gene8147|gene29860|gene42007|gene26792|gene9888|gene28923|gene17207|g…	mmu:16391|mmu:16416|mmu:14282|mmu:74256|mmu:83433|mmu:21937|mmu:22034|mmu:16151|mmu:17970|mmu:54721|mmu:19055|mmu:18018|mmu:18035|mmu:18383|mmu:16451|mmu:16477|mmu:26399|mmu:18034|mmu:26400|mmu:12703|mmu:21813|mmu:15979|mmu:18412|mmu:13057|mmu:12977|mmu:19697|mmu:26417|mmu:12978|mmu:16177|mmu:14283|mmu:26413|mmu:12702|mmu:14200|mmu:320832|mmu:18033|mmu:30955|mmu:14283|mmu:19058|mmu:18710|mmu:5385…	16391|16416|14282|74256|83433|21937|22034|16151|17970|54721|19055|18018|18035|18383|16451|16477|26399|18034|26400|12703|21813|15979|18412|13057|12977|19697|26417|12978|16177|14283|26413|12702|14200|320832|18033|30955|14283|19058|18710|53859|21803|18706|13038|20847|26420|20963|17342|26395|12912|14281|20846|16150|19056|16476|	http://www.genome.jp/kegg-bin/show_pathway?mmu04380/mmu:74256%09red/mmu:16391%09red/mmu:13038%09red/mmu:22034%09red/mmu:19697%09red/mmu:54721%09red/mmu:18706%09red/mmu:21803%09red/mmu:15979%09red/mmu:26417%09red/mmu:18383%09red/mmu:26413%09red/mmu:17970%09red/mmu:26420%09red/mmu:18033%09red/mmu:18034%09red/mmu:18035%09red/mmu:19055%09red/mmu:16451%09red/mmu:19056%09red/mmu:14200%09red/mmu:20846%0…
Transcriptional misregulation in cancer	KEGG PATHWAY	mmu05202	74	178	0.205026	0.897487	gene41090|gene39389|gene35797|gene3356|gene26006|gene2134|gene15980|gene38568|gene21880|gene4570|gene2423|gene2978|gene22252|gene17592|gene25644|gene13512|gene25913|gene38156|gene7472|gene29381|gene26265|gene25625|gene47389|gene37227|gene5464|gene36327|gene5786|gene7505|gene6701|gene24311|gene37052|gene43756|gene40814|gene37130|gene30372|gene28520|gene1525|gene29763|gene42020|gene31930|gene43442|…	mmu:12475|mmu:12575|mmu:66629|mmu:107951|mmu:67603|mmu:18514|mmu:14011|mmu:12394|mmu:17132|mmu:16909|mmu:15078|mmu:12151|mmu:17392|mmu:12606|mmu:208266|mmu:14254|mmu:13714|mmu:80859|mmu:229593|mmu:68938|mmu:15364|mmu:21423|mmu:433759|mmu:20683|mmu:12048|mmu:14083|mmu:21939|mmu:319151|mmu:56458|mmu:21813|mmu:12455|mmu:53623|mmu:268996|mmu:11908|mmu:53618|mmu:18053|mmu:72949|mmu:15902|mmu:19697|mmu…	12475|12575|66629|107951|67603|18514|14011|12394|17132|16909|15078|12151|17392|12606|208266|14254|13714|80859|229593|68938|15364|21423|433759|20683|12048|14083|21939|319151|56458|21813|12455|53623|268996|11908|53618|18053|72949|15902|19697|319151|22289|64144|233908|15446|12978|104156|107823|70439|11796|11864|15396|319151|20181|18033|16599|18612|22431|13198|235320|17355|212980|18627|625328|12444|2…	http://www.genome.jp/kegg-bin/show_pathway?mmu05202/mmu:15446%09red/mmu:19126%09red/mmu:12575%09red/mmu:14011%09red/mmu:68938%09red/mmu:15364%09red/mmu:268996%09red/mmu:18053%09red/mmu:13198%09red/mmu:12048%09red/mmu:19697%09red/mmu:319151%09red/mmu:21813%09red/mmu:12606%09red/mmu:18612%09red/mmu:12394%09red/mmu:56458%09red/mmu:53618%09red/mmu:64144%09red/mmu:16599%09red/mmu:12455%09red/mmu:10782…
Salmonella infection	KEGG PATHWAY	mmu05132	35	79	0.205961	0.897487	gene5642|gene41090|gene31073|gene13369|gene13887|gene13433|gene9302|gene44201|gene15159|gene9558|gene1863|gene13844|gene18263|gene29613|gene41985|gene10505|gene42020|gene24283|gene16894|gene19522|gene31035|gene24658|gene37528|gene22246|gene8147|gene10368|gene27234|gene28167|gene18862|gene12908|gene30543|gene21263|gene33711|gene3817|gene21613	mmu:16803|mmu:12475|mmu:16593|mmu:11461|mmu:68794|mmu:11867|mmu:21898|mmu:192176|mmu:19349|mmu:16476|mmu:67771|mmu:73178|mmu:21872|mmu:19878|mmu:16594|mmu:12540|mmu:19697|mmu:235661|mmu:232943|mmu:26417|mmu:13424|mmu:15979|mmu:26413|mmu:110350|mmu:18033|mmu:242687|mmu:26420|mmu:18126|mmu:56212|mmu:56378|mmu:14281|mmu:320795|mmu:286940|mmu:13427|mmu:234663|	16803|12475|16593|11461|68794|11867|21898|192176|19349|16476|67771|73178|21872|19878|16594|12540|19697|235661|232943|26417|13424|15979|26413|110350|18033|242687|26420|18126|56212|56378|14281|320795|286940|13427|234663|	http://www.genome.jp/kegg-bin/show_pathway?mmu05132/mmu:21872%09red/mmu:13427%09red/mmu:13424%09red/mmu:234663%09red/mmu:73178%09red/mmu:67771%09red/mmu:192176%09red/mmu:15979%09red/mmu:26417%09red/mmu:26413%09red/mmu:68794%09red/mmu:16594%09red/mmu:18033%09red/mmu:16593%09red/mmu:12475%09red/mmu:56212%09red/mmu:19878%09red/mmu:320795%09red/mmu:16476%09red/mmu:232943%09red/mmu:21898%09red/mmu:142…
Apoptosis	KEGG PATHWAY	mmu04210	36	82	0.214307	0.897487	gene15752|gene44221|gene15466|gene8158|gene35149|gene8074|gene26258|gene5464|gene21275|gene13293|gene30090|gene43061|gene24144|gene33768|gene42020|gene658|gene42043|gene2475|gene427|gene656|gene22266|gene22267|gene8147|gene29860|gene26792|gene9888|gene28923|gene1363|gene6489|gene43763|gene20014|gene7680|gene20408|gene33856|gene44298|gene37773	mmu:21937|mmu:16151|mmu:108960|mmu:19055|mmu:21933|mmu:12368|mmu:73914|mmu:12048|mmu:18747|mmu:19085|mmu:18035|mmu:12369|mmu:19087|mmu:16188|mmu:19697|mmu:12370|mmu:12333|mmu:12334|mmu:16177|mmu:12633|mmu:11797|mmu:11796|mmu:18033|mmu:30955|mmu:19058|mmu:18710|mmu:53859|mmu:12043|mmu:18706|mmu:11798|mmu:14082|mmu:18049|mmu:16150|mmu:19056|mmu:19108|mmu:16180|	21937|16151|108960|19055|21933|12368|73914|12048|18747|19085|18035|12369|19087|16188|19697|12370|12333|12334|16177|12633|11797|11796|18033|30955|19058|18710|53859|12043|18706|11798|14082|18049|16150|19056|19108|16180|	http://www.genome.jp/kegg-bin/show_pathway?mmu04210/mmu:19108%09red/mmu:108960%09red/mmu:12043%09red/mmu:12334%09red/mmu:12333%09red/mmu:12370%09red/mmu:12048%09red/mmu:19697%09red/mmu:18706%09red/mmu:16180%09red/mmu:21933%09red/mmu:12633%09red/mmu:18747%09red/mmu:18033%09red/mmu:18035%09red/mmu:14082%09red/mmu:19055%09red/mmu:19056%09red/mmu:19058%09red/mmu:53859%09red/mmu:73914%09red/mmu:16188%…
Amphetamine addiction	KEGG PATHWAY	mmu05031	30	67	0.21431	0.897487	gene22230|gene4436|gene16888|gene41476|gene26684|gene8158|gene40598|gene14468|gene30742|gene47389|gene9558|gene14005|gene21275|gene755|gene43756|gene17973|gene33868|gene29042|gene8926|gene26792|gene19451|gene31454|gene30543|gene6007|gene13133|gene36351|gene33856|gene44298|gene43425|gene43424	mmu:14802|mmu:26427|mmu:14282|mmu:108058|mmu:12323|mmu:19055|mmu:12313|mmu:231991|mmu:12313|mmu:433759|mmu:16476|mmu:208647|mmu:18747|mmu:12912|mmu:53623|mmu:14814|mmu:12325|mmu:18750|mmu:12913|mmu:19058|mmu:18751|mmu:80796|mmu:14281|mmu:14683|mmu:20907|mmu:11838|mmu:19056|mmu:19108|mmu:109731|mmu:17161|	14802|26427|14282|108058|12323|19055|12313|231991|12313|433759|16476|208647|18747|12912|53623|14814|12325|18750|12913|19058|18751|80796|14281|14683|20907|11838|19056|19108|109731|17161|	http://www.genome.jp/kegg-bin/show_pathway?mmu05031/mmu:12313%09red/mmu:17161%09red/mmu:14683%09red/mmu:14814%09red/mmu:18747%09red/mmu:433759%09red/mmu:19108%09red/mmu:19055%09red/mmu:19056%09red/mmu:19058%09red/mmu:16476%09red/mmu:11838%09red/mmu:12325%09red/mmu:20907%09red/mmu:14282%09red/mmu:80796%09red/mmu:12323%09red/mmu:14281%09red/mmu:208647%09red/mmu:14802%09red/mmu:109731%09red/mmu:1875…
Salivary secretion	KEGG PATHWAY	mmu04970	34	77	0.214542	0.897487	gene41520|gene26001|gene7665|gene40598|gene42612|gene5134|gene30742|gene21275|gene43069|gene37055|gene39319|gene1641|gene22992|gene42432|gene23863|gene29042|gene21406|gene7036|gene7035|gene29454|gene27111|gene12334|gene2065|gene14154|gene35078|gene5351|gene19451|gene11735|gene31454|gene6007|gene26718|gene37106|gene44298|gene41431	mmu:11555|mmu:67972|mmu:11928|mmu:12313|mmu:19091|mmu:11550|mmu:12313|mmu:18747|mmu:11554|mmu:11512|mmu:16440|mmu:381290|mmu:11936|mmu:14682|mmu:11933|mmu:18750|mmu:11513|mmu:60596|mmu:54195|mmu:104111|mmu:11548|mmu:19092|mmu:11931|mmu:64177|mmu:11549|mmu:13010|mmu:18751|mmu:12494|mmu:80796|mmu:14683|mmu:432530|mmu:11830|mmu:19108|mmu:20496|	11555|67972|11928|12313|19091|11550|12313|18747|11554|11512|16440|381290|11936|14682|11933|18750|11513|60596|54195|104111|11548|19092|11931|64177|11549|13010|18751|12494|80796|14683|432530|11830|19108|20496|	http://www.genome.jp/kegg-bin/show_pathway?mmu04970/mmu:12313%09red/mmu:12494%09red/mmu:13010%09red/mmu:14683%09red/mmu:11555%09red/mmu:11550%09red/mmu:11512%09red/mmu:11513%09red/mmu:19091%09red/mmu:19092%09red/mmu:18747%09red/mmu:104111%09red/mmu:19108%09red/mmu:11554%09red/mmu:11928%09red/mmu:14682%09red/mmu:11549%09red/mmu:11548%09red/mmu:54195%09red/mmu:80796%09red/mmu:11830%09red/mmu:381290…
Herpes simplex infection	KEGG PATHWAY	mmu05168	84	205	0.21845	0.897487	gene39573|gene34797|gene40452|gene42167|gene20728|gene24727|gene42676|gene15752|gene4532|gene46718|gene5429|gene44221|gene3721|gene20014|gene19097|gene22462|gene29370|gene27753|gene39721|gene16762|gene48305|gene47765|gene22916|gene30436|gene9558|gene38623|gene47763|gene30090|gene39720|gene39722|gene44190|gene12867|gene14864|gene8825|gene7832|gene13107|gene32572|gene47075|gene40226|Novel00728|gene…	mmu:14961|mmu:16391|mmu:19106|mmu:225895|mmu:142980|mmu:237336|mmu:15957|mmu:21937|mmu:22034|mmu:547349|mmu:12995|mmu:16151|mmu:71586|mmu:14082|mmu:24075|mmu:54721|mmu:21681|mmu:18626|mmu:15040|mmu:68077|mmu:20383|mmu:21354|mmu:58235|mmu:20384|mmu:16476|mmu:15312|mmu:14999|mmu:18035|mmu:15042|mmu:15039|mmu:15161|mmu:246730|mmu:13666|mmu:67615|mmu:99730|mmu:14886|mmu:15387|mmu:14999|mmu:12266|mmu:…	14961|16391|19106|225895|142980|237336|15957|21937|22034|547349|12995|16151|71586|14082|24075|54721|21681|18626|15040|68077|20383|21354|58235|20384|16476|15312|14999|18035|15042|15039|15161|246730|13666|67615|99730|14886|15387|14999|12266|547349|19697|101056305|12370|230073|14963|20020|328572|14972|16452|56480|12702|18036|13665|547349|18033|209361|102162|20382|20296|54123|15024|246727|246728|2068…	http://www.genome.jp/kegg-bin/show_pathway?mmu05168/mmu:12995%09red/mmu:252870%09red/mmu:225895%09red/mmu:16391%09red/mmu:102162%09red/mmu:15161%09red/mmu:20383%09red/mmu:15957%09red/mmu:22034%09red/mmu:20684%09red/mmu:12370%09red/mmu:14999%09red/mmu:14972%09red/mmu:19697%09red/mmu:407786%09red/mmu:246727%09red/mmu:12753%09red/mmu:14991%09red/mmu:71586%09red/mmu:67615%09red/mmu:20020%09red/mmu:19…
Lysosome	KEGG PATHWAY	mmu04142	52	123	0.221675	0.897487	gene13072|gene25185|gene32471|gene25856|gene32719|gene19098|gene12229|gene19087|gene3097|gene15399|gene24967|gene35003|gene43731|gene36692|gene30518|gene35929|gene29519|gene20410|gene37138|gene10467|gene8626|gene29067|gene13199|gene19957|gene36889|gene30711|gene45387|gene26291|gene21784|gene20801|gene41963|gene28802|gene41903|gene28800|gene8145|gene7213|gene41306|gene21113|gene24086|gene12987|gen…	mmu:110006|mmu:19156|mmu:74325|mmu:432486|mmu:13039|mmu:12751|mmu:12492|mmu:20597|mmu:11305|mmu:58911|mmu:53599|mmu:13030|mmu:16784|mmu:17939|mmu:67963|mmu:114128|mmu:17775|mmu:64933|mmu:18174|mmu:71665|mmu:242341|mmu:74008|mmu:11769|mmu:13033|mmu:11883|mmu:14420|mmu:108012|mmu:75612|mmu:11765|mmu:11593|mmu:56464|mmu:27419|mmu:27060|mmu:11975|mmu:110173|mmu:14466|mmu:11777|mmu:11767|mmu:15586|mmu…	110006|19156|74325|432486|13039|12751|12492|20597|11305|58911|53599|13030|16784|17939|67963|114128|17775|64933|18174|71665|242341|74008|11769|13033|11883|14420|108012|75612|11765|11593|56464|27419|27060|11975|110173|14466|11777|11767|15586|21871|13038|14387|19141|15212|192654|235504|12512|55946|11984|20661|74105|17159|	http://www.genome.jp/kegg-bin/show_pathway?mmu04142/mmu:13030%09red/mmu:13033%09red/mmu:12492%09red/mmu:11975%09red/mmu:13039%09red/mmu:13038%09red/mmu:235504%09red/mmu:58911%09red/mmu:74325%09red/mmu:11767%09red/mmu:11765%09red/mmu:12512%09red/mmu:55946%09red/mmu:12751%09red/mmu:67963%09red/mmu:71665%09red/mmu:11769%09red/mmu:27060%09red/mmu:242341%09red/mmu:17939%09red/mmu:18174%09red/mmu:14420…
Chagas disease (American trypanosomiasis)	KEGG PATHWAY	mmu05142	44	103	0.227125	0.897487	gene11278|gene13200|gene35085|gene20564|gene28229|gene15752|gene4532|gene44221|gene27303|gene25702|gene9302|gene27673|gene9558|gene30877|gene23093|gene30090|gene21317|gene7812|gene30553|gene24658|gene21488|gene40226|gene42020|gene658|gene19522|gene656|gene37528|gene8147|gene29860|gene23367|gene9888|gene42432|gene17207|gene6489|gene27234|gene28167|gene42438|gene20014|gene24311|gene30543|gene6007|g…	mmu:14677|mmu:18787|mmu:52432|mmu:19053|mmu:20296|mmu:21937|mmu:22034|mmu:16151|mmu:19052|mmu:14672|mmu:21898|mmu:26398|mmu:16476|mmu:12062|mmu:73699|mmu:18035|mmu:12317|mmu:14679|mmu:21809|mmu:15979|mmu:14681|mmu:12266|mmu:19697|mmu:12370|mmu:26417|mmu:12633|mmu:26413|mmu:18033|mmu:30955|mmu:17127|mmu:18710|mmu:14682|mmu:21803|mmu:18706|mmu:26420|mmu:18126|mmu:14675|mmu:14082|mmu:21813|mmu:14281…	14677|18787|52432|19053|20296|21937|22034|16151|19052|14672|21898|26398|16476|12062|73699|18035|12317|14679|21809|15979|14681|12266|19697|12370|26417|12633|26413|18033|30955|17127|18710|14682|21803|18706|26420|18126|14675|14082|21813|14281|14683|432530|16150|16153|	http://www.genome.jp/kegg-bin/show_pathway?mmu05142/mmu:16476%09red/mmu:73699%09red/mmu:12317%09red/mmu:14683%09red/mmu:14682%09red/mmu:14681%09red/mmu:22034%09red/mmu:21809%09red/mmu:12370%09red/mmu:19697%09red/mmu:12062%09red/mmu:18706%09red/mmu:21803%09red/mmu:15979%09red/mmu:26417%09red/mmu:12633%09red/mmu:26413%09red/mmu:18033%09red/mmu:18035%09red/mmu:14082%09red/mmu:18787%09red/mmu:19053%0…
2-Oxocarboxylic acid metabolism	KEGG PATHWAY	mmu01210	10	19	0.232928	0.897487	gene36669|gene775|gene28862|gene42850|gene24044|gene28863|gene26441|gene5081|gene16144|gene44182	mmu:11429|mmu:15926|mmu:217214|mmu:14718|mmu:109652|mmu:217214|mmu:12974|mmu:170718|mmu:12035|mmu:15929|	11429|15926|217214|14718|109652|217214|12974|170718|12035|15929|	http://www.genome.jp/kegg-bin/show_pathway?mmu01210/mmu:14718%09red/mmu:11429%09red/mmu:170718%09red/mmu:217214%09red/mmu:109652%09red/mmu:15929%09red/mmu:12974%09red/mmu:15926%09red/mmu:12035%09red
Peroxisome	KEGG PATHWAY	mmu04146	35	81	0.240904	0.897487	gene4557|gene15610|gene17343|gene775|gene2252|gene9899|gene3926|gene37688|gene5523|gene35774|gene21868|gene11165|gene22150|gene19300|gene38832|gene40400|gene10468|gene7957|gene38494|gene18435|gene20751|gene41339|gene4445|gene26895|gene6226|gene14170|gene35070|gene28167|gene12596|gene24353|gene7562|gene39278|gene11634|gene45078|gene966	mmu:12359|mmu:74043|mmu:51798|mmu:15926|mmu:19298|mmu:18477|mmu:228061|mmu:74147|mmu:59038|mmu:17117|mmu:67528|mmu:74114|mmu:14712|mmu:67420|mmu:20656|mmu:22436|mmu:15356|mmu:19299|mmu:20655|mmu:18631|mmu:14081|mmu:15488|mmu:18633|mmu:72129|mmu:19302|mmu:76263|mmu:13850|mmu:18126|mmu:19301|mmu:113868|mmu:18632|mmu:26378|mmu:80911|mmu:50790|mmu:74205|	12359|74043|51798|15926|19298|18477|228061|74147|59038|17117|67528|74114|14712|67420|20656|22436|15356|19299|20655|18631|14081|15488|18633|72129|19302|76263|13850|18126|19301|113868|18632|26378|80911|50790|74205|	http://www.genome.jp/kegg-bin/show_pathway?mmu04146/mmu:19299%09red/mmu:19298%09red/mmu:50790%09red/mmu:14712%09red/mmu:74043%09red/mmu:72129%09red/mmu:12359%09red/mmu:67528%09red/mmu:59038%09red/mmu:14081%09red/mmu:19301%09red/mmu:19302%09red/mmu:74114%09red/mmu:17117%09red/mmu:51798%09red/mmu:26378%09red/mmu:74205%09red/mmu:15356%09red/mmu:80911%09red/mmu:67420%09red/mmu:13850%09red/mmu:15488%0…
Hepatitis B	KEGG PATHWAY	mmu05161	60	145	0.242157	0.897487	gene42634|gene39389|gene8798|gene5721|gene20728|gene19899|gene8926|gene44221|gene3721|gene16151|gene4436|gene28796|gene28797|gene41790|gene35976|gene41298|gene27673|gene9637|gene20025|gene9558|gene14005|gene9302|gene30090|gene23383|gene30553|gene29695|gene43399|gene7692|gene25296|gene14468|gene42020|gene42230|gene658|gene19522|gene36658|gene43479|gene29042|gene37528|gene26297|gene17207|gene8147|g…	mmu:19211|mmu:12575|mmu:230073|mmu:54401|mmu:142980|mmu:54123|mmu:12913|mmu:16151|mmu:71586|mmu:18176|mmu:26427|mmu:20851|mmu:20848|mmu:18018|mmu:22631|mmu:225471|mmu:26398|mmu:16451|mmu:12443|mmu:16476|mmu:208647|mmu:21898|mmu:18035|mmu:26395|mmu:21809|mmu:22630|mmu:13205|mmu:18176|mmu:13654|mmu:231991|mmu:19697|mmu:13194|mmu:12370|mmu:26417|mmu:328572|mmu:13712|mmu:18750|mmu:26413|mmu:56480|mmu…	19211|12575|230073|54401|142980|54123|12913|16151|71586|18176|26427|20851|20848|18018|22631|225471|26398|16451|12443|16476|208647|21898|18035|26395|21809|22630|13205|18176|13654|231991|19697|13194|12370|26417|328572|13712|18750|26413|56480|21803|18033|20779|30955|18710|18021|26401|12043|18706|12428|15461|26420|19229|18751|117149|14082|12912|14281|20846|16150|20847|	http://www.genome.jp/kegg-bin/show_pathway?mmu05161/mmu:22630%09red/mmu:12575%09red/mmu:12043%09red/mmu:12443%09red/mmu:13205%09red/mmu:21809%09red/mmu:12370%09red/mmu:19697%09red/mmu:18706%09red/mmu:21803%09red/mmu:71586%09red/mmu:13194%09red/mmu:26417%09red/mmu:26413%09red/mmu:13712%09red/mmu:18033%09red/mmu:18035%09red/mmu:15461%09red/mmu:14082%09red/mmu:54401%09red/mmu:13654%09red/mmu:20848%0…
Synthesis and degradation of ketone bodies	KEGG PATHWAY	mmu00072	6	10	0.242357	0.897487	gene37831|gene33526|gene23135|gene10093|gene35683|gene10468	mmu:71911|mmu:208715|mmu:110446|mmu:353371|mmu:67041|mmu:15356|	71911|208715|110446|353371|67041|15356|	http://www.genome.jp/kegg-bin/show_pathway?mmu00072/mmu:353371%09red/mmu:15356%09red/mmu:208715%09red/mmu:110446%09red/mmu:67041%09red/mmu:71911%09red
Long-term potentiation	KEGG PATHWAY	mmu04720	29	66	0.243485	0.897487	gene41476|gene16151|gene26684|gene8158|gene40598|gene17973|gene30742|gene21275|gene37011|gene7692|gene33868|gene39319|gene19522|gene36658|gene29042|gene37528|gene7742|gene26792|gene42432|gene33856|gene19893|gene31454|gene19451|gene38736|gene23383|gene45334|gene26718|gene26209|gene44298	mmu:108058|mmu:18176|mmu:12323|mmu:19055|mmu:12313|mmu:14814|mmu:12313|mmu:18747|mmu:223864|mmu:18176|mmu:12325|mmu:16440|mmu:26417|mmu:328572|mmu:18750|mmu:26413|mmu:109905|mmu:19058|mmu:14682|mmu:19056|mmu:15461|mmu:80796|mmu:18751|mmu:20112|mmu:26395|mmu:110651|mmu:432530|mmu:215449|mmu:19108|	108058|18176|12323|19055|12313|14814|12313|18747|223864|18176|12325|16440|26417|328572|18750|26413|109905|19058|14682|19056|15461|80796|18751|20112|26395|110651|432530|215449|19108|	http://www.genome.jp/kegg-bin/show_pathway?mmu04720/mmu:12313%09red/mmu:19108%09red/mmu:215449%09red/mmu:432530%09red/mmu:14682%09red/mmu:14814%09red/mmu:26417%09red/mmu:110651%09red/mmu:26413%09red/mmu:18747%09red/mmu:20112%09red/mmu:18176%09red/mmu:19055%09red/mmu:19056%09red/mmu:223864%09red/mmu:19058%09red/mmu:12325%09red/mmu:12323%09red/mmu:80796%09red/mmu:108058%09red/mmu:18751%09red/mmu:18…
Long-term depression	KEGG PATHWAY	mmu04730	27	61	0.243908	0.897487	gene11278|gene20564|gene16151|gene27303|gene25702|gene13342|gene25387|gene23093|gene7812|gene8451|gene43756|gene7692|gene39319|gene19522|gene29042|gene29063|gene37528|gene7036|gene7035|gene21488|gene12334|gene42432|gene19893|gene19451|gene23383|gene6007|gene42612	mmu:14677|mmu:19053|mmu:18176|mmu:19052|mmu:14672|mmu:14673|mmu:14687|mmu:73699|mmu:14679|mmu:17096|mmu:53623|mmu:18176|mmu:16440|mmu:26417|mmu:18750|mmu:14674|mmu:26413|mmu:60596|mmu:54195|mmu:14681|mmu:19092|mmu:14682|mmu:15461|mmu:18751|mmu:26395|mmu:14683|mmu:19091|	14677|19053|18176|19052|14672|14673|14687|73699|14679|17096|53623|18176|16440|26417|18750|14674|26413|60596|54195|14681|19092|14682|15461|18751|26395|14683|19091|	http://www.genome.jp/kegg-bin/show_pathway?mmu04730/mmu:73699%09red/mmu:14683%09red/mmu:14682%09red/mmu:14681%09red/mmu:14687%09red/mmu:19091%09red/mmu:19092%09red/mmu:26413%09red/mmu:18176%09red/mmu:19053%09red/mmu:19052%09red/mmu:14672%09red/mmu:14673%09red/mmu:14677%09red/mmu:14674%09red/mmu:54195%09red/mmu:14679%09red/mmu:17096%09red/mmu:18751%09red/mmu:18750%09red/mmu:53623%09red/mmu:26395%0…
FoxO signaling pathway	KEGG PATHWAY	mmu04068	56	135	0.246362	0.897487	gene5724|gene39389|gene33285|gene42634|gene19787|gene23503|gene12245|gene7587|gene16151|gene33407|gene28797|gene7877|gene20148|gene20995|gene33138|gene19446|gene20025|gene21845|gene75|gene6701|gene38832|gene23383|gene36591|gene7692|gene10031|gene1569|gene30553|gene21443|gene19522|gene36658|gene37528|gene6692|gene17207|gene4557|gene26784|gene35695|gene19893|gene29860|gene23367|gene9888|gene15871|g…	mmu:58231|mmu:12575|mmu:268697|mmu:19211|mmu:12176|mmu:12442|mmu:12452|mmu:108097|mmu:18176|mmu:20620|mmu:20848|mmu:13609|mmu:384783|mmu:26558|mmu:26556|mmu:18817|mmu:12443|mmu:93739|mmu:170755|mmu:56458|mmu:20656|mmu:26395|mmu:27373|mmu:18176|mmu:329934|mmu:16153|mmu:21809|mmu:19651|mmu:26417|mmu:328572|mmu:26413|mmu:73251|mmu:21803|mmu:12359|mmu:13649|mmu:105787|mmu:15461|mmu:30955|mmu:17127|mm…	58231|12575|268697|19211|12176|12442|12452|108097|18176|20620|20848|13609|384783|26558|26556|18817|12443|93739|170755|56458|20656|26395|27373|18176|329934|16153|21809|19651|26417|328572|26413|73251|21803|12359|13649|105787|15461|30955|17127|18710|57436|12579|16367|18706|12125|54601|26420|252870|12444|56484|21813|17246|23882|19082|16598|16150|	http://www.genome.jp/kegg-bin/show_pathway?mmu04068/mmu:252870%09red/mmu:268697%09red/mmu:12575%09red/mmu:12125%09red/mmu:12579%09red/mmu:105787%09red/mmu:26556%09red/mmu:21809%09red/mmu:18706%09red/mmu:384783%09red/mmu:57436%09red/mmu:26558%09red/mmu:12176%09red/mmu:170755%09red/mmu:21803%09red/mmu:18817%09red/mmu:12359%09red/mmu:26417%09red/mmu:12452%09red/mmu:93739%09red/mmu:26413%09red/mmu:16…
Protein digestion and absorption	KEGG PATHWAY	mmu04974	38	89	0.247819	0.897487	gene36990|gene22441|gene499|gene1002|gene1003|gene1188|gene34733|gene8279|gene34755|gene43804|gene9025|gene36156|gene7872|gene45066|gene28499|gene25448|gene33844|gene42156|gene22992|gene6857|gene10052|gene23863|gene18676|gene3717|gene500|gene40505|gene16794|gene7665|gene2065|gene23658|gene24152|gene20152|gene36317|gene13659|gene13122|gene24026|gene25450|gene25457	mmu:67760|mmu:53867|mmu:12825|mmu:12829|mmu:12828|mmu:12835|mmu:20540|mmu:71355|mmu:50934|mmu:170745|mmu:12819|mmu:12818|mmu:12814|mmu:12830|mmu:12842|mmu:12834|mmu:16529|mmu:17254|mmu:11936|mmu:17380|mmu:12840|mmu:11933|mmu:72461|mmu:13482|mmu:12832|mmu:20541|mmu:20514|mmu:11928|mmu:11931|mmu:12816|mmu:12836|mmu:12827|mmu:69700|mmu:12843|mmu:13717|mmu:68553|mmu:12833|mmu:12822|	67760|53867|12825|12829|12828|12835|20540|71355|50934|170745|12819|12818|12814|12830|12842|12834|16529|17254|11936|17380|12840|11933|72461|13482|12832|20541|20514|11928|11931|12816|12836|12827|69700|12843|13717|68553|12833|12822|	http://www.genome.jp/kegg-bin/show_pathway?mmu04974/mmu:12822%09red/mmu:72461%09red/mmu:17254%09red/mmu:20541%09red/mmu:20540%09red/mmu:12843%09red/mmu:12842%09red/mmu:69700%09red/mmu:12840%09red/mmu:71355%09red/mmu:13717%09red/mmu:68553%09red/mmu:12825%09red/mmu:11928%09red/mmu:12827%09red/mmu:17380%09red/mmu:12829%09red/mmu:12828%09red/mmu:53867%09red/mmu:50934%09red/mmu:67760%09red/mmu:170745%…
Dorso-ventral axis formation	KEGG PATHWAY	mmu04320	11	22	0.255624	0.897487	gene26784|gene19522|gene41608|gene2339|gene15980|gene39466|gene37528|gene22631|gene23383|gene7597|gene3153	mmu:13649|mmu:26417|mmu:68166|mmu:54418|mmu:14011|mmu:18131|mmu:26413|mmu:23871|mmu:26395|mmu:18129|mmu:18128|	13649|26417|68166|54418|14011|18131|26413|23871|26395|18129|18128|	http://www.genome.jp/kegg-bin/show_pathway?mmu04320/mmu:26417%09red/mmu:68166%09red/mmu:26413%09red/mmu:26395%09red/mmu:14011%09red/mmu:23871%09red/mmu:18131%09red/mmu:13649%09red/mmu:18128%09red/mmu:18129%09red/mmu:54418%09red
Melanogenesis	KEGG PATHWAY	mmu04916	42	100	0.261376	0.897487	gene11278|gene4436|gene18641|gene15321|gene16151|gene41476|gene26684|gene40598|gene10504|gene30742|gene35048|gene19522|gene14005|gene21275|gene11122|gene673|gene21488|gene29454|gene27501|gene33868|gene7812|gene6007|gene37979|gene36658|gene29042|gene37528|gene8926|gene760|gene7692|gene21406|gene42432|gene19893|gene37055|gene31454|gene19451|gene32230|gene23383|gene755|gene33992|gene26718|gene37063|…	mmu:14677|mmu:26427|mmu:14366|mmu:17342|mmu:18176|mmu:108058|mmu:12323|mmu:12313|mmu:22417|mmu:12313|mmu:14365|mmu:26417|mmu:208647|mmu:18747|mmu:14362|mmu:14369|mmu:14681|mmu:104111|mmu:216795|mmu:12325|mmu:14679|mmu:14683|mmu:56637|mmu:328572|mmu:18750|mmu:26413|mmu:12913|mmu:14367|mmu:18176|mmu:11513|mmu:14682|mmu:15461|mmu:11512|mmu:80796|mmu:18751|mmu:13614|mmu:26395|mmu:12912|mmu:22418|mmu:…	14677|26427|14366|17342|18176|108058|12323|12313|22417|12313|14365|26417|208647|18747|14362|14369|14681|104111|216795|12325|14679|14683|56637|328572|18750|26413|12913|14367|18176|11513|14682|15461|11512|80796|18751|13614|26395|12912|22418|432530|22410|19108|	http://www.genome.jp/kegg-bin/show_pathway?mmu04916/mmu:12313%09red/mmu:19108%09red/mmu:14683%09red/mmu:14682%09red/mmu:14681%09red/mmu:11512%09red/mmu:11513%09red/mmu:56637%09red/mmu:26417%09red/mmu:14369%09red/mmu:26413%09red/mmu:18747%09red/mmu:104111%09red/mmu:14362%09red/mmu:18176%09red/mmu:14365%09red/mmu:14366%09red/mmu:14367%09red/mmu:432530%09red/mmu:17342%09red/mmu:14679%09red/mmu:14677…
Alzheimer's disease	KEGG PATHWAY	mmu05010	70	173	0.270076	0.897487	gene2250|gene40197|gene23508|gene43466|gene20941|gene2407|gene25601|gene15752|gene42885|gene13734|gene32958|gene38388|gene38386|gene40524|gene42432|gene8158|gene40598|gene42043|gene26392|gene20014|gene37240|gene19522|gene6496|gene5463|gene43670|gene25608|gene13841|gene43061|gene29170|gene12910|gene17973|gene6013|gene27330|gene41092|gene658|gene39444|gene6857|gene8801|gene37979|gene29694|gene2475|…	mmu:59287|mmu:69875|mmu:11487|mmu:104130|mmu:16956|mmu:19165|mmu:66043|mmu:21937|mmu:67264|mmu:17992|mmu:66945|mmu:11820|mmu:11957|mmu:20463|mmu:14682|mmu:19055|mmu:12313|mmu:12333|mmu:407790|mmu:14082|mmu:67942|mmu:26417|mmu:66046|mmu:84682|mmu:54405|mmu:75406|mmu:68202|mmu:12369|mmu:71679|mmu:11938|mmu:14814|mmu:67126|mmu:22272|mmu:17991|mmu:12370|mmu:78330|mmu:17380|mmu:230075|mmu:56637|mmu:11…	59287|69875|11487|104130|16956|19165|66043|21937|67264|17992|66945|11820|11957|20463|14682|19055|12313|12333|407790|14082|67942|26417|66046|84682|54405|75406|68202|12369|71679|11938|14814|67126|22272|17991|12370|78330|17380|230075|56637|11491|12334|68375|13666|26413|14433|11949|12865|333182|11785|66052|226641|68342|19058|11950|17995|226548|67680|66142|12313|56175|16440|66152|17993|66576|80796|125…	http://www.genome.jp/kegg-bin/show_pathway?mmu05010/mmu:12313%09red/mmu:11820%09red/mmu:234664%09red/mmu:66142%09red/mmu:67680%09red/mmu:56637%09red/mmu:12334%09red/mmu:14814%09red/mmu:226641%09red/mmu:12333%09red/mmu:66945%09red/mmu:12370%09red/mmu:13666%09red/mmu:17995%09red/mmu:17992%09red/mmu:68375%09red/mmu:17991%09red/mmu:67942%09red/mmu:54405%09red/mmu:66046%09red/mmu:20463%09red/mmu:26413…
Glycolysis / Gluconeogenesis	KEGG PATHWAY	mmu00010	28	65	0.275421	0.897487	gene17573|Novel00342|gene9897|gene11862|gene23277|gene42815|gene14990|gene45345|gene19527|gene27586|gene27587|gene25506|gene25230|gene31489|gene2128|gene15705|gene41905|gene5377|gene16108|gene28143|gene44699|gene23082|gene8992|gene5552|gene37024|gene13974|gene8189|gene47002	mmu:14751|mmu:14433|mmu:58810|mmu:66681|mmu:72141|mmu:18648|mmu:15277|mmu:18597|mmu:11674|mmu:11670|mmu:11671|mmu:18641|mmu:15275|mmu:56421|mmu:56752|mmu:13807|mmu:67689|mmu:68738|mmu:16832|mmu:11676|mmu:18655|mmu:235339|mmu:72535|mmu:60525|mmu:18642|mmu:12183|mmu:11532|mmu:15277|	14751|14433|58810|66681|72141|18648|15277|18597|11674|11670|11671|18641|15275|56421|56752|13807|67689|68738|16832|11676|18655|235339|72535|60525|18642|12183|11532|15277|	http://www.genome.jp/kegg-bin/show_pathway?mmu00010/mmu:14751%09red/mmu:235339%09red/mmu:72141%09red/mmu:58810%09red/mmu:18642%09red/mmu:18641%09red/mmu:11532%09red/mmu:18648%09red/mmu:56752%09red/mmu:13807%09red/mmu:60525%09red/mmu:16832%09red/mmu:72535%09red/mmu:14433%09red/mmu:67689%09red/mmu:15275%09red/mmu:15277%09red/mmu:11671%09red/mmu:18655%09red/mmu:18597%09red/mmu:11674%09red/mmu:11676%…
Biosynthesis of unsaturated fatty acids	KEGG PATHWAY	mmu01040	12	25	0.276064	0.897487	gene21257|gene42213|gene11634|gene37910|gene42878|gene24353|gene23618|gene2926|gene10933|gene8063|gene30486|gene42212	mmu:106529|mmu:76267|mmu:80911|mmu:70757|mmu:20250|mmu:113868|mmu:68801|mmu:70757|mmu:70025|mmu:170439|mmu:171210|mmu:56473|	106529|76267|80911|70757|20250|113868|68801|70757|70025|170439|171210|56473|	http://www.genome.jp/kegg-bin/show_pathway?mmu01040/mmu:20250%09red/mmu:170439%09red/mmu:106529%09red/mmu:113868%09red/mmu:70025%09red/mmu:171210%09red/mmu:70757%09red/mmu:56473%09red/mmu:80911%09red/mmu:76267%09red/mmu:68801%09red
VEGF signaling pathway	KEGG PATHWAY	mmu04370	26	60	0.277063	0.897487	gene36327|gene5620|gene16151|gene26792|gene24070|gene8158|gene7692|gene10505|gene12754|gene19522|gene29042|gene37528|gene29860|gene39963|gene17961|gene9888|gene1818|gene6489|gene19893|gene19451|gene29230|gene23383|gene1570|gene25559|gene12017|gene33856	mmu:14083|mmu:20779|mmu:18176|mmu:19058|mmu:102626|mmu:19055|mmu:18176|mmu:12540|mmu:19303|mmu:26417|mmu:18750|mmu:26413|mmu:30955|mmu:22339|mmu:56632|mmu:18710|mmu:19225|mmu:18706|mmu:15461|mmu:18751|mmu:20698|mmu:26395|mmu:17164|mmu:216148|mmu:16542|mmu:19056|	14083|20779|18176|19058|102626|19055|18176|12540|19303|26417|18750|26413|30955|22339|56632|18710|19225|18706|15461|18751|20698|26395|17164|216148|16542|19056|	http://www.genome.jp/kegg-bin/show_pathway?mmu04370/mmu:17164%09red/mmu:16542%09red/mmu:22339%09red/mmu:18706%09red/mmu:102626%09red/mmu:26417%09red/mmu:26413%09red/mmu:56632%09red/mmu:18176%09red/mmu:14083%09red/mmu:19055%09red/mmu:19303%09red/mmu:19056%09red/mmu:19225%09red/mmu:19058%09red/mmu:216148%09red/mmu:12540%09red/mmu:20698%09red/mmu:18710%09red/mmu:18751%09red/mmu:18750%09red/mmu:26395…
Glycerolipid metabolism	KEGG PATHWAY	mmu00561	24	55	0.278509	0.897487	gene4434|gene2128|gene42229|gene3160|gene9897|gene35308|gene27587|gene32041|gene9688|gene26472|gene13968|gene41700|gene29760|gene20941|gene5671|gene44354|gene13967|gene40360|gene8992|gene25516|gene12539|gene38803|gene29608|gene43037	mmu:104418|mmu:56752|mmu:225913|mmu:67512|mmu:58810|mmu:380921|mmu:11671|mmu:218121|mmu:67916|mmu:13139|mmu:14187|mmu:16891|mmu:67216|mmu:16956|mmu:64899|mmu:14933|mmu:11677|mmu:64898|mmu:72535|mmu:28169|mmu:110524|mmu:68262|mmu:14245|mmu:14732|	104418|56752|225913|67512|58810|380921|11671|218121|67916|13139|14187|16891|67216|16956|64899|14933|11677|64898|72535|28169|110524|68262|14245|14732|	http://www.genome.jp/kegg-bin/show_pathway?mmu00561/mmu:67512%09red/mmu:58810%09red/mmu:218121%09red/mmu:14732%09red/mmu:14933%09red/mmu:225913%09red/mmu:56752%09red/mmu:14187%09red/mmu:14245%09red/mmu:64899%09red/mmu:64898%09red/mmu:72535%09red/mmu:16891%09red/mmu:28169%09red/mmu:11671%09red/mmu:380921%09red/mmu:11677%09red/mmu:67916%09red/mmu:68262%09red/mmu:110524%09red/mmu:13139%09red/mmu:169…
Wnt signaling pathway	KEGG PATHWAY	mmu04310	58	143	0.287463	0.897487	gene19719|gene41476|gene29053|gene32941|gene18641|gene31636|gene40075|gene25615|gene5429|gene26684|gene8158|gene41790|gene37696|gene35048|gene20025|gene9558|gene41013|gene21275|gene24122|gene39283|gene11122|gene36591|gene29613|gene21375|gene27501|gene33868|gene42829|gene2248|gene673|gene36656|gene11575|gene36658|gene43287|gene29042|gene42006|gene42007|gene760|gene6401|gene23367|gene26792|gene2170…	mmu:13017|mmu:108058|mmu:12006|mmu:72293|mmu:14366|mmu:20379|mmu:76441|mmu:23805|mmu:12995|mmu:12323|mmu:19055|mmu:18018|mmu:75826|mmu:14365|mmu:12443|mmu:16476|mmu:11789|mmu:18747|mmu:11848|mmu:12005|mmu:14362|mmu:27373|mmu:19878|mmu:20437|mmu:216795|mmu:12325|mmu:54612|mmu:93840|mmu:14369|mmu:56438|mmu:13016|mmu:328572|mmu:53627|mmu:18750|mmu:14283|mmu:14283|mmu:14367|mmu:81004|mmu:17127|mmu:19…	13017|108058|12006|72293|14366|20379|76441|23805|12995|12323|19055|18018|75826|14365|12443|16476|11789|18747|11848|12005|14362|27373|19878|20437|216795|12325|54612|93840|14369|56438|13016|328572|53627|18750|14283|14283|14367|81004|17127|19058|18021|56811|14735|16973|12301|26420|22417|56637|21402|18751|12444|21372|12301|22410|19164|22418|19056|19108|	http://www.genome.jp/kegg-bin/show_pathway?mmu04310/mmu:12995%09red/mmu:13016%09red/mmu:22418%09red/mmu:76441%09red/mmu:14735%09red/mmu:13017%09red/mmu:11848%09red/mmu:20379%09red/mmu:81004%09red/mmu:12006%09red/mmu:12005%09red/mmu:56637%09red/mmu:75826%09red/mmu:14369%09red/mmu:18747%09red/mmu:56438%09red/mmu:21372%09red/mmu:14362%09red/mmu:19108%09red/mmu:11789%09red/mmu:14365%09red/mmu:14366%0…
Protein export	KEGG PATHWAY	mmu03060	13	28	0.294625	0.897487	gene18778|gene3402|gene6465|gene20807|gene23980|gene15171|gene41014|gene4791|gene9032|gene41580|gene24991|gene12043|gene18473	mmu:66624|mmu:14828|mmu:69276|mmu:76687|mmu:20818|mmu:53421|mmu:66384|mmu:20813|mmu:66212|mmu:66286|mmu:140740|mmu:66661|mmu:56529|	66624|14828|69276|76687|20818|53421|66384|20813|66212|66286|140740|66661|56529|	http://www.genome.jp/kegg-bin/show_pathway?mmu03060/mmu:69276%09red/mmu:20813%09red/mmu:53421%09red/mmu:66286%09red/mmu:20818%09red/mmu:14828%09red/mmu:66624%09red/mmu:56529%09red/mmu:66661%09red/mmu:66212%09red/mmu:76687%09red/mmu:140740%09red/mmu:66384%09red
Thyroid hormone synthesis	KEGG PATHWAY	mmu04918	30	71	0.294716	0.897487	gene3402|gene4436|gene14468|gene27378|gene14260|gene14005|gene24123|gene9762|gene21275|gene29454|gene37055|gene39319|gene27247|gene22992|gene23863|gene29042|gene8926|gene21406|gene7665|gene25827|gene29848|gene2065|gene42432|gene33457|gene19451|gene3784|gene755|gene6007|gene26718|gene44298	mmu:14828|mmu:26427|mmu:231991|mmu:14778|mmu:12304|mmu:208647|mmu:14775|mmu:67305|mmu:18747|mmu:104111|mmu:11512|mmu:16440|mmu:12330|mmu:11936|mmu:11933|mmu:18750|mmu:12913|mmu:11513|mmu:11928|mmu:22027|mmu:23985|mmu:11931|mmu:14682|mmu:69590|mmu:18751|mmu:14725|mmu:12912|mmu:14683|mmu:432530|mmu:19108|	14828|26427|231991|14778|12304|208647|14775|67305|18747|104111|11512|16440|12330|11936|11933|18750|12913|11513|11928|22027|23985|11931|14682|69590|18751|14725|12912|14683|432530|19108|	http://www.genome.jp/kegg-bin/show_pathway?mmu04918/mmu:23985%09red/mmu:14683%09red/mmu:14682%09red/mmu:12330%09red/mmu:11512%09red/mmu:11513%09red/mmu:18747%09red/mmu:67305%09red/mmu:104111%09red/mmu:19108%09red/mmu:432530%09red/mmu:11928%09red/mmu:12304%09red/mmu:14725%09red/mmu:14828%09red/mmu:22027%09red/mmu:208647%09red/mmu:18751%09red/mmu:18750%09red/mmu:231991%09red/mmu:26427%09red/mmu:695…
Hypertrophic cardiomyopathy (HCM)	KEGG PATHWAY	mmu05410	35	84	0.297795	0.897487	gene24803|gene929|gene28959|gene11986|gene13369|gene7587|gene44344|gene2913|gene7563|gene34042|gene7180|gene3970|gene44202|gene21108|gene29202|gene33486|gene28506|gene30553|gene3698|gene40505|gene12910|gene33488|gene37056|gene23454|gene22206|gene17207|gene23346|gene35695|gene7258|gene24118|gene37898|gene24336|gene37274|gene37066|gene26485	mmu:16773|mmu:13346|mmu:16416|mmu:24051|mmu:11461|mmu:108097|mmu:13405|mmu:241226|mmu:213119|mmu:21924|mmu:16905|mmu:16401|mmu:13726|mmu:326618|mmu:192897|mmu:16398|mmu:16400|mmu:21809|mmu:16420|mmu:20541|mmu:11938|mmu:109700|mmu:12297|mmu:59069|mmu:16412|mmu:21803|mmu:319480|mmu:105787|mmu:59069|mmu:13138|mmu:16419|mmu:104099|mmu:16402|mmu:19082|mmu:16404|	16773|13346|16416|24051|11461|108097|13405|241226|213119|21924|16905|16401|13726|326618|192897|16398|16400|21809|16420|20541|11938|109700|12297|59069|16412|21803|319480|105787|59069|13138|16419|104099|16402|19082|16404|	http://www.genome.jp/kegg-bin/show_pathway?mmu05410/mmu:16773%09red/mmu:13346%09red/mmu:16420%09red/mmu:16404%09red/mmu:105787%09red/mmu:16401%09red/mmu:16400%09red/mmu:21809%09red/mmu:20541%09red/mmu:104099%09red/mmu:21803%09red/mmu:21924%09red/mmu:12297%09red/mmu:109700%09red/mmu:24051%09red/mmu:16905%09red/mmu:213119%09red/mmu:16412%09red/mmu:16416%09red/mmu:16419%09red/mmu:16402%09red/mmu:114…
Platelet activation	KEGG PATHWAY	mmu04611	53	131	0.303281	0.897487	gene11278|gene28959|gene29860|gene16784|gene5620|gene37906|gene22441|gene40356|gene499|gene21406|gene6471|gene4776|gene9888|gene37528|gene24122|gene33486|gene8279|gene13369|gene21275|gene7872|gene29613|gene28499|gene13659|gene29454|gene37055|gene39319|gene8451|gene7812|gene19522|gene22206|gene29063|gene23458|gene8925|gene3023|gene7036|gene7035|gene7742|gene12334|gene500|gene10997|gene33178|gene26…	mmu:14677|mmu:16416|mmu:30955|mmu:232906|mmu:20779|mmu:107589|mmu:53867|mmu:67938|mmu:12825|mmu:11513|mmu:18759|mmu:19419|mmu:18710|mmu:26413|mmu:11848|mmu:16398|mmu:71355|mmu:11461|mmu:18747|mmu:12814|mmu:19878|mmu:12842|mmu:12843|mmu:104111|mmu:11512|mmu:16440|mmu:17096|mmu:14679|mmu:26417|mmu:16412|mmu:14674|mmu:70549|mmu:21894|mmu:54519|mmu:60596|mmu:54195|mmu:109905|mmu:19092|mmu:12832|mmu:1…	14677|16416|30955|232906|20779|107589|53867|67938|12825|11513|18759|19419|18710|26413|11848|16398|71355|11461|18747|12814|19878|12842|12843|104111|11512|16440|17096|14679|26417|16412|14674|70549|21894|54519|60596|54195|109905|19092|12832|18759|14062|17931|14682|18706|69632|20963|19224|14683|109305|432530|19091|215449|19108|	http://www.genome.jp/kegg-bin/show_pathway?mmu04611/mmu:215449%09red/mmu:14683%09red/mmu:14682%09red/mmu:11848%09red/mmu:17931%09red/mmu:11512%09red/mmu:11513%09red/mmu:19419%09red/mmu:16416%09red/mmu:18706%09red/mmu:12843%09red/mmu:12842%09red/mmu:19092%09red/mmu:26413%09red/mmu:21894%09red/mmu:104111%09red/mmu:19108%09red/mmu:71355%09red/mmu:19091%09red/mmu:432530%09red/mmu:12825%09red/mmu:1922…
Prolactin signaling pathway	KEGG PATHWAY	mmu04917	31	74	0.30392	0.897487	gene25953|gene35758|gene16151|gene28796|gene28797|gene24072|gene19522|gene37402|gene7692|gene42020|gene37979|gene42584|gene37528|gene29280|gene41865|gene9888|gene8147|gene29860|gene7236|gene40589|gene5620|gene6489|gene19893|gene27234|gene15788|gene24981|gene23383|gene30543|gene25559|gene20025|gene558	mmu:216233|mmu:19116|mmu:18176|mmu:20851|mmu:20848|mmu:12700|mmu:26417|mmu:12703|mmu:18176|mmu:19697|mmu:56637|mmu:16452|mmu:26413|mmu:12702|mmu:54607|mmu:18710|mmu:18033|mmu:30955|mmu:20416|mmu:56468|mmu:20779|mmu:18706|mmu:15461|mmu:26420|mmu:12444|mmu:56484|mmu:26395|mmu:14281|mmu:216148|mmu:12443|mmu:20846|	216233|19116|18176|20851|20848|12700|26417|12703|18176|19697|56637|16452|26413|12702|54607|18710|18033|30955|20416|56468|20779|18706|15461|26420|12444|56484|26395|14281|216148|12443|20846|	http://www.genome.jp/kegg-bin/show_pathway?mmu04917/mmu:18033%09red/mmu:19697%09red/mmu:18706%09red/mmu:54607%09red/mmu:26413%09red/mmu:18176%09red/mmu:12702%09red/mmu:56637%09red/mmu:20848%09red/mmu:216233%09red/mmu:16452%09red/mmu:26417%09red/mmu:26420%09red/mmu:14281%09red/mmu:216148%09red/mmu:20846%09red/mmu:20779%09red/mmu:20416%09red/mmu:18710%09red/mmu:12700%09red/mmu:19116%09red/mmu:12703…
Butanoate metabolism	KEGG PATHWAY	mmu00650	12	26	0.311577	0.897487	gene37688|gene19826|gene33526|gene23135|gene37831|gene3804|gene30224|gene35683|gene13011|gene10093|gene8093|gene10468	mmu:74147|mmu:93747|mmu:208715|mmu:110446|mmu:71911|mmu:14415|mmu:217666|mmu:67041|mmu:78894|mmu:353371|mmu:15107|mmu:15356|	74147|93747|208715|110446|71911|14415|217666|67041|78894|353371|15107|15356|	http://www.genome.jp/kegg-bin/show_pathway?mmu00650/mmu:14415%09red/mmu:78894%09red/mmu:353371%09red/mmu:15356%09red/mmu:208715%09red/mmu:15107%09red/mmu:110446%09red/mmu:74147%09red/mmu:217666%09red/mmu:67041%09red/mmu:71911%09red/mmu:93747%09red
AMPK signaling pathway	KEGG PATHWAY	mmu04152	52	129	0.313112	0.897487	gene35085|gene4436|gene31031|gene29328|gene42878|gene11275|gene20564|gene11863|gene7587|gene2611|gene39998|gene27303|gene14468|gene17877|gene2899|gene8496|gene20025|gene25506|gene14005|gene11383|gene23093|gene20508|gene31489|gene39179|gene39525|gene12611|gene19417|gene35078|Novel00435|gene28351|gene8926|gene12696|gene15577|gene20148|gene35695|gene3220|gene29860|gene9888|gene6701|gene25670|gene999…	mmu:52432|mmu:26427|mmu:21770|mmu:74370|mmu:20250|mmu:12491|mmu:19053|mmu:57915|mmu:108097|mmu:226849|mmu:21770|mmu:19052|mmu:231991|mmu:67605|mmu:170768|mmu:59021|mmu:12443|mmu:18641|mmu:208647|mmu:19744|mmu:73699|mmu:13685|mmu:56421|mmu:22084|mmu:19326|mmu:22241|mmu:13631|mmu:11549|mmu:107476|mmu:72508|mmu:12913|mmu:100705|mmu:68465|mmu:384783|mmu:105787|mmu:64930|mmu:30955|mmu:18710|mmu:56458|…	52432|26427|21770|74370|20250|12491|19053|57915|108097|226849|21770|19052|231991|67605|170768|59021|12443|18641|208647|19744|73699|13685|56421|22084|19326|22241|13631|11549|107476|72508|12913|100705|68465|384783|105787|64930|30955|18710|56458|13629|16367|18706|14936|18642|270198|56484|12912|68365|19082|12428|69008|19326|	http://www.genome.jp/kegg-bin/show_pathway?mmu04152/mmu:107476%09red/mmu:73699%09red/mmu:13685%09red/mmu:12491%09red/mmu:12443%09red/mmu:226849%09red/mmu:14936%09red/mmu:105787%09red/mmu:13629%09red/mmu:18642%09red/mmu:18641%09red/mmu:384783%09red/mmu:69008%09red/mmu:18706%09red/mmu:56458%09red/mmu:64930%09red/mmu:13631%09red/mmu:20250%09red/mmu:21770%09red/mmu:22084%09red/mmu:22241%09red/mmu:193…
Estrogen signaling pathway	KEGG PATHWAY	mmu04915	40	98	0.318087	0.897487	gene11278|gene4436|gene29860|gene5620|gene16151|gene21468|gene40598|gene14468|gene26784|gene30742|gene41079|gene37227|gene9558|gene14005|gene21275|gene755|gene21488|gene29454|gene30353|gene39319|gene7812|gene25559|gene19522|gene37528|gene8926|gene21406|gene7692|gene25827|gene7236|gene9888|gene42432|gene6489|gene19893|gene37055|gene23383|gene31454|gene30543|gene6007|gene26718|gene44298	mmu:14677|mmu:26427|mmu:30955|mmu:20779|mmu:18176|mmu:17390|mmu:12313|mmu:231991|mmu:13649|mmu:12313|mmu:15200|mmu:20683|mmu:16476|mmu:208647|mmu:18747|mmu:12912|mmu:14681|mmu:104111|mmu:15512|mmu:16440|mmu:14679|mmu:216148|mmu:26417|mmu:26413|mmu:12913|mmu:11513|mmu:18176|mmu:22027|mmu:20416|mmu:18710|mmu:14682|mmu:18706|mmu:15461|mmu:11512|mmu:26395|mmu:80796|mmu:14281|mmu:14683|mmu:432530|mmu:…	14677|26427|30955|20779|18176|17390|12313|231991|13649|12313|15200|20683|16476|208647|18747|12912|14681|104111|15512|16440|14679|216148|26417|26413|12913|11513|18176|22027|20416|18710|14682|18706|15461|11512|26395|80796|14281|14683|432530|19108|	http://www.genome.jp/kegg-bin/show_pathway?mmu04915/mmu:12313%09red/mmu:19108%09red/mmu:14683%09red/mmu:14682%09red/mmu:14681%09red/mmu:11512%09red/mmu:11513%09red/mmu:20683%09red/mmu:18706%09red/mmu:26417%09red/mmu:26413%09red/mmu:18747%09red/mmu:104111%09red/mmu:18176%09red/mmu:432530%09red/mmu:16476%09red/mmu:14677%09red/mmu:14679%09red/mmu:22027%09red/mmu:80796%09red/mmu:216148%09red/mmu:1428…
Cocaine addiction	KEGG PATHWAY	mmu05030	21	49	0.319275	0.897487	gene42020|gene11278|gene29058|gene4642|gene4436|gene7812|gene16888|gene9558|gene14005|gene21275|gene8926|gene755|gene28208|gene8147|gene6007|gene17973|gene14468|gene3144|gene44298|gene43425|gene43424	mmu:19697|mmu:14677|mmu:19739|mmu:12064|mmu:26427|mmu:14679|mmu:14282|mmu:16476|mmu:208647|mmu:18747|mmu:12913|mmu:12912|mmu:12569|mmu:18033|mmu:14683|mmu:14814|mmu:231991|mmu:67839|mmu:19108|mmu:109731|mmu:17161|	19697|14677|19739|12064|26427|14679|14282|16476|208647|18747|12913|12912|12569|18033|14683|14814|231991|67839|19108|109731|17161|	http://www.genome.jp/kegg-bin/show_pathway?mmu05030/mmu:16476%09red/mmu:14282%09red/mmu:18033%09red/mmu:231991%09red/mmu:14677%09red/mmu:17161%09red/mmu:18747%09red/mmu:14683%09red/mmu:19739%09red/mmu:14814%09red/mmu:19108%09red/mmu:12569%09red/mmu:12913%09red/mmu:12912%09red/mmu:14679%09red/mmu:12064%09red/mmu:19697%09red/mmu:208647%09red/mmu:67839%09red/mmu:109731%09red/mmu:26427%09red
Huntington's disease	KEGG PATHWAY	mmu05016	72	182	0.320973	0.897487	gene29136|gene4436|gene40197|gene20742|gene42169|gene43466|gene11615|gene41462|gene41915|gene13734|gene32958|gene43670|gene15017|gene38386|gene42885|gene33938|gene14468|gene43654|gene34046|gene26392|gene47389|gene37240|gene37227|gene27777|gene6496|gene14005|gene5463|gene24123|gene25608|gene38832|gene13841|gene8839|gene29170|gene2206|gene10608|gene6013|gene38494|gene41092|gene658|gene39444|gene173…	mmu:432611|mmu:26427|mmu:69875|mmu:11739|mmu:67710|mmu:104130|mmu:15194|mmu:67665|mmu:17995|mmu:17992|mmu:66945|mmu:54405|mmu:13191|mmu:11957|mmu:67264|mmu:105675|mmu:231991|mmu:11740|mmu:110084|mmu:407790|mmu:433759|mmu:67942|mmu:20683|mmu:327954|mmu:66046|mmu:208647|mmu:84682|mmu:14775|mmu:75406|mmu:20656|mmu:68202|mmu:68922|mmu:71679|mmu:66052|mmu:67680|mmu:67126|mmu:20655|mmu:17991|mmu:12370|…	432611|26427|69875|11739|67710|104130|15194|67665|17995|17992|66945|54405|13191|11957|67264|105675|231991|11740|110084|407790|433759|67942|20683|327954|66046|208647|84682|14775|75406|20656|68202|68922|71679|66052|67680|67126|20655|17991|12370|78330|12865|230075|20020|328572|68375|20463|69833|12913|11949|12064|19712|333182|21817|22334|68342|245841|11950|74325|14682|69654|66142|66043|69241|237336|6…	http://www.genome.jp/kegg-bin/show_pathway?mmu05016/mmu:22334%09red/mmu:208647%09red/mmu:328572%09red/mmu:237336%09red/mmu:74325%09red/mmu:66945%09red/mmu:12370%09red/mmu:67264%09red/mmu:12913%09red/mmu:20683%09red/mmu:105000%09red/mmu:15194%09red/mmu:17995%09red/mmu:17992%09red/mmu:68375%09red/mmu:17991%09red/mmu:67942%09red/mmu:54152%09red/mmu:66046%09red/mmu:20463%09red/mmu:78330%09red/mmu:660…
Signaling pathways regulating pluripotency of stem cells	KEGG PATHWAY	mmu04550	56	140	0.321631	0.897487	gene29053|gene18641|gene2978|gene23367|gene16151|gene28797|gene33440|gene26628|gene5180|gene9637|gene19522|gene41013|gene5460|gene25625|gene39283|gene11122|gene32264|gene673|gene7692|gene27501|gene10504|gene29763|gene21085|gene6739|gene37979|gene42584|gene31589|gene37528|gene3578|gene760|gene3670|gene12054|gene29860|gene20459|gene9888|gene25615|gene35722|gene34317|gene34122|gene6489|gene42696|gen…	mmu:12006|mmu:14366|mmu:12151|mmu:17127|mmu:18176|mmu:20848|mmu:16195|mmu:16878|mmu:12156|mmu:16451|mmu:26417|mmu:11789|mmu:15901|mmu:21423|mmu:12005|mmu:14362|mmu:16468|mmu:14369|mmu:18176|mmu:216795|mmu:22417|mmu:15902|mmu:16453|mmu:55994|mmu:56637|mmu:16452|mmu:16323|mmu:26413|mmu:11480|mmu:14367|mmu:11477|mmu:19712|mmu:30955|mmu:14182|mmu:18710|mmu:23805|mmu:16880|mmu:12159|mmu:12166|mmu:1870…	12006|14366|12151|17127|18176|20848|16195|16878|12156|16451|26417|11789|15901|21423|12005|14362|16468|14369|18176|216795|22417|15902|16453|55994|56637|16452|16323|26413|11480|14367|11477|19712|30955|14182|18710|23805|16880|12159|12166|18706|76073|15461|51869|71041|11481|21386|14365|15903|22410|11479|17125|22418|26395|17129|16600|14183|	http://www.genome.jp/kegg-bin/show_pathway?mmu04550/mmu:22417%09red/mmu:12166%09red/mmu:16468%09red/mmu:11477%09red/mmu:11479%09red/mmu:18706%09red/mmu:12006%09red/mmu:12005%09red/mmu:56637%09red/mmu:16195%09red/mmu:26417%09red/mmu:14369%09red/mmu:26413%09red/mmu:14182%09red/mmu:14183%09red/mmu:14362%09red/mmu:18176%09red/mmu:11789%09red/mmu:14365%09red/mmu:14366%09red/mmu:14367%09red/mmu:55994%0…
cAMP signaling pathway	KEGG PATHWAY	mmu04024	78	198	0.323506	0.897487	gene41520|gene11278|gene22230|gene15428|gene26001|gene38488|gene7665|gene12956|gene22467|gene6434|gene4436|gene26684|gene14385|gene40598|gene41790|gene16878|gene29860|gene9888|gene9558|gene19306|gene14005|gene21275|gene24122|gene30090|gene33392|gene12957|gene755|gene37011|gene18717|gene29613|gene12910|gene29454|gene14468|gene33868|gene23863|gene41476|gene1641|gene42020|gene31584|gene22992|gene116…	mmu:11555|mmu:14677|mmu:14802|mmu:18430|mmu:67972|mmu:21844|mmu:11928|mmu:80885|mmu:18577|mmu:18805|mmu:26427|mmu:12323|mmu:109648|mmu:12313|mmu:18018|mmu:381853|mmu:30955|mmu:18710|mmu:16476|mmu:66922|mmu:208647|mmu:18747|mmu:11848|mmu:18035|mmu:238871|mmu:243270|mmu:12912|mmu:223864|mmu:18479|mmu:19878|mmu:11938|mmu:104111|mmu:231991|mmu:12325|mmu:11933|mmu:108058|mmu:381290|mmu:19697|mmu:14634…	11555|14677|14802|18430|67972|21844|11928|80885|18577|18805|26427|12323|109648|12313|18018|381853|30955|18710|16476|66922|208647|18747|11848|18035|238871|243270|12912|223864|18479|19878|11938|104111|231991|12325|11933|108058|381290|19697|14634|11936|80911|22325|26417|328572|98932|53623|74055|26413|12913|11513|18033|109905|14814|14062|11931|19206|17931|11540|12064|18706|12313|15551|26420|11512|115…	http://www.genome.jp/kegg-bin/show_pathway?mmu04024/mmu:12313%09red/mmu:328572%09red/mmu:19108%09red/mmu:215449%09red/mmu:14062%09red/mmu:432530%09red/mmu:14683%09red/mmu:11555%09red/mmu:14814%09red/mmu:223864%09red/mmu:11848%09red/mmu:18035%09red/mmu:21844%09red/mmu:11512%09red/mmu:11513%09red/mmu:19697%09red/mmu:11517%09red/mmu:18706%09red/mmu:108058%09red/mmu:66922%09red/mmu:74055%09red/mmu:26…
Fc gamma R-mediated phagocytosis	KEGG PATHWAY	mmu04666	36	88	0.325875	0.897487	gene29689|gene42012|gene26587|gene13471|gene7439|gene6434|gene13433|gene1863|gene10254|gene47388|gene9888|gene9688|gene3419|gene30215|gene36261|gene8451|gene18717|gene13844|gene10505|gene29042|gene3196|gene19522|gene37546|gene28351|gene37528|gene29860|gene17961|gene12908|gene24896|gene10368|gene6489|gene19451|gene32426|gene29230|gene23383|gene35853	mmu:211914|mmu:12631|mmu:16886|mmu:245880|mmu:18720|mmu:18805|mmu:11867|mmu:67771|mmu:17357|mmu:17357|mmu:18710|mmu:67916|mmu:227753|mmu:11845|mmu:13196|mmu:17096|mmu:18479|mmu:73178|mmu:12540|mmu:18750|mmu:22325|mmu:26417|mmu:12928|mmu:72508|mmu:26413|mmu:30955|mmu:56632|mmu:56378|mmu:17118|mmu:242687|mmu:18706|mmu:18751|mmu:20963|mmu:20698|mmu:26395|mmu:17909|	211914|12631|16886|245880|18720|18805|11867|67771|17357|17357|18710|67916|227753|11845|13196|17096|18479|73178|12540|18750|22325|26417|12928|72508|26413|30955|56632|56378|17118|242687|18706|18751|20963|20698|26395|17909|	http://www.genome.jp/kegg-bin/show_pathway?mmu04666/mmu:11845%09red/mmu:73178%09red/mmu:18720%09red/mmu:227753%09red/mmu:18706%09red/mmu:13196%09red/mmu:26417%09red/mmu:12631%09red/mmu:67916%09red/mmu:26413%09red/mmu:245880%09red/mmu:56632%09red/mmu:12928%09red/mmu:17118%09red/mmu:22325%09red/mmu:17096%09red/mmu:12540%09red/mmu:20963%09red/mmu:20698%09red/mmu:18805%09red/mmu:18710%09red/mmu:18751…
Fatty acid biosynthesis	KEGG PATHWAY	mmu00061	7	14	0.326022	0.897487	gene36748|gene20751|Novel00435|gene12696|gene33788|gene45078|gene966	mmu:223722|mmu:14081|mmu:107476|mmu:100705|mmu:71147|mmu:50790|mmu:74205|	223722|14081|107476|100705|71147|50790|74205|	http://www.genome.jp/kegg-bin/show_pathway?mmu00061/mmu:100705%09red/mmu:107476%09red/mmu:50790%09red/mmu:71147%09red/mmu:74205%09red/mmu:14081%09red/mmu:223722%09red
Acute myeloid leukemia	KEGG PATHWAY	mmu05221	24	57	0.327136	0.897487	gene38568|gene44221|gene16151|gene28796|gene28797|gene20025|gene20508|gene7692|gene39406|gene42020|gene43264|gene19522|gene28351|gene37528|gene8147|gene29860|gene9888|gene23046|gene6489|gene19893|gene17592|gene23383|gene28771|gene20408	mmu:12394|mmu:16151|mmu:18176|mmu:20851|mmu:20848|mmu:12443|mmu:13685|mmu:18176|mmu:18712|mmu:19697|mmu:18715|mmu:26417|mmu:72508|mmu:26413|mmu:18033|mmu:30955|mmu:18710|mmu:235320|mmu:18706|mmu:15461|mmu:12606|mmu:26395|mmu:16480|mmu:16150|	12394|16151|18176|20851|20848|12443|13685|18176|18712|19697|18715|26417|72508|26413|18033|30955|18710|235320|18706|15461|12606|26395|16480|16150|	http://www.genome.jp/kegg-bin/show_pathway?mmu05221/mmu:18176%09red/mmu:16150%09red/mmu:13685%09red/mmu:19697%09red/mmu:18706%09red/mmu:12394%09red/mmu:26417%09red/mmu:26413%09red/mmu:235320%09red/mmu:18033%09red/mmu:20848%09red/mmu:18715%09red/mmu:18710%09red/mmu:18712%09red/mmu:26395%09red/mmu:72508%09red/mmu:12443%09red/mmu:16151%09red/mmu:12606%09red/mmu:30955%09red/mmu:16480%09red/mmu:20851%…
Thyroid cancer	KEGG PATHWAY	mmu05216	13	29	0.329103	0.897487	gene23454|gene7258|gene15558|gene19893|gene19522|gene20025|gene37528|gene23383|gene3204|gene25334|gene16151|gene7692|gene38174	mmu:59069|mmu:59069|mmu:19713|mmu:15461|mmu:26417|mmu:12443|mmu:26413|mmu:26395|mmu:20181|mmu:76551|mmu:18176|mmu:18176|mmu:21787|	59069|59069|19713|15461|26417|12443|26413|26395|20181|76551|18176|18176|21787|	http://www.genome.jp/kegg-bin/show_pathway?mmu05216/mmu:26417%09red/mmu:59069%09red/mmu:76551%09red/mmu:26413%09red/mmu:26395%09red/mmu:18176%09red/mmu:12443%09red/mmu:21787%09red/mmu:19713%09red/mmu:20181%09red/mmu:15461%09red
Fatty acid elongation	KEGG PATHWAY	mmu00062	11	24	0.330104	0.897487	gene19826|gene37910|gene21257|gene23618|gene30486|gene11483|gene2926|gene10933|gene8093|gene8063|gene41697	mmu:93747|mmu:70757|mmu:106529|mmu:68801|mmu:171210|mmu:231086|mmu:70757|mmu:70025|mmu:15107|mmu:170439|mmu:52538|	93747|70757|106529|68801|171210|231086|70757|70025|15107|170439|52538|	http://www.genome.jp/kegg-bin/show_pathway?mmu00062/mmu:231086%09red/mmu:52538%09red/mmu:170439%09red/mmu:106529%09red/mmu:70025%09red/mmu:171210%09red/mmu:70757%09red/mmu:15107%09red/mmu:93747%09red/mmu:68801%09red
Glioma	KEGG PATHWAY	mmu05214	27	65	0.333379	0.897487	gene42634|gene39389|gene41476|gene16151|gene26684|gene40598|gene15099|gene26784|gene30742|gene20025|gene31454|gene7692|gene33868|gene19522|gene41482|gene29042|gene37528|gene12012|gene29860|gene7236|gene9888|gene6489|gene19893|gene19451|gene23383|gene26206|gene25559	mmu:19211|mmu:12575|mmu:108058|mmu:18176|mmu:12323|mmu:12313|mmu:21802|mmu:13649|mmu:12313|mmu:12443|mmu:80796|mmu:18176|mmu:12325|mmu:26417|mmu:18596|mmu:18750|mmu:26413|mmu:18595|mmu:30955|mmu:20416|mmu:18710|mmu:18706|mmu:15461|mmu:18751|mmu:26395|mmu:17246|mmu:216148|	19211|12575|108058|18176|12323|12313|21802|13649|12313|12443|80796|18176|12325|26417|18596|18750|26413|18595|30955|20416|18710|18706|15461|18751|26395|17246|216148|	http://www.genome.jp/kegg-bin/show_pathway?mmu05214/mmu:12313%09red/mmu:12575%09red/mmu:18706%09red/mmu:21802%09red/mmu:26417%09red/mmu:26413%09red/mmu:18176%09red/mmu:12325%09red/mmu:17246%09red/mmu:12323%09red/mmu:80796%09red/mmu:216148%09red/mmu:18596%09red/mmu:18595%09red/mmu:20416%09red/mmu:18710%09red/mmu:18751%09red/mmu:18750%09red/mmu:26395%09red/mmu:12443%09red/mmu:30955%09red/mmu:19211%…
RNA degradation	KEGG PATHWAY	mmu03018	32	78	0.334122	0.897487	gene36445|gene6737|gene36667|gene47500|gene23239|gene42816|gene15253|gene27228|gene26439|gene24456|gene10091|gene22957|gene21186|gene26171|gene32997|gene8967|gene41274|gene12295|gene15705|gene32875|gene891|gene21917|gene26795|gene42291|gene22647|gene35970|gene5312|gene23159|Novel00621|gene1652|gene28469|gene38353	mmu:109075|mmu:69639|mmu:57259|mmu:50912|mmu:353190|mmu:66583|mmu:67678|mmu:104625|mmu:103135|mmu:66446|mmu:230721|mmu:13209|mmu:78651|mmu:72068|mmu:218343|mmu:319885|mmu:70640|mmu:231464|mmu:13807|mmu:210106|mmu:58184|mmu:68533|mmu:57316|mmu:225929|mmu:69305|mmu:18458|mmu:24128|mmu:66317|mmu:12228|mmu:12227|mmu:22057|mmu:12228|	109075|69639|57259|50912|353190|66583|67678|104625|103135|66446|230721|13209|78651|72068|218343|319885|70640|231464|13807|210106|58184|68533|57316|225929|69305|18458|24128|66317|12228|12227|22057|12228|	http://www.genome.jp/kegg-bin/show_pathway?mmu03018/mmu:13209%09red/mmu:67678%09red/mmu:210106%09red/mmu:72068%09red/mmu:70640%09red/mmu:12227%09red/mmu:104625%09red/mmu:58184%09red/mmu:57259%09red/mmu:13807%09red/mmu:319885%09red/mmu:103135%09red/mmu:68533%09red/mmu:231464%09red/mmu:57316%09red/mmu:230721%09red/mmu:12228%09red/mmu:66317%09red/mmu:225929%09red/mmu:50912%09red/mmu:109075%09red/mmu…
Viral myocarditis	KEGG PATHWAY	mmu05416	32	78	0.334122	0.897487	gene24803|gene39573|gene11986|gene13369|gene46718|gene13779|gene44344|gene5786|gene20025|gene39721|gene39720|gene39722|gene19266|gene39727|gene47075|gene10522|gene39548|gene658|gene37661|gene47058|gene22452|gene48506|gene38352|gene1551|gene24118|gene47297|Novel00728|gene47920|gene47763|gene48499|gene47769|Novel00722	mmu:16773|mmu:14961|mmu:24051|mmu:11461|mmu:547349|mmu:12389|mmu:13405|mmu:21939|mmu:12443|mmu:15040|mmu:15042|mmu:15039|mmu:13690|mmu:14963|mmu:14999|mmu:230861|mmu:101056305|mmu:12370|mmu:208643|mmu:14972|mmu:15894|mmu:547349|mmu:13052|mmu:13136|mmu:13138|mmu:13136|mmu:547349|mmu:547349|mmu:14999|mmu:15024|mmu:14961|mmu:14991|	16773|14961|24051|11461|547349|12389|13405|21939|12443|15040|15042|15039|13690|14963|14999|230861|101056305|12370|208643|14972|15894|547349|13052|13136|13138|13136|547349|547349|14999|15024|14961|14991|	http://www.genome.jp/kegg-bin/show_pathway?mmu05416/mmu:16773%09red/mmu:12370%09red/mmu:14999%09red/mmu:14972%09red/mmu:14991%09red/mmu:13138%09red/mmu:547349%09red/mmu:15039%09red/mmu:24051%09red/mmu:13690%09red/mmu:21939%09red/mmu:14963%09red/mmu:208643%09red/mmu:14961%09red/mmu:12389%09red/mmu:15894%09red/mmu:15024%09red/mmu:101056305%09red/mmu:11461%09red/mmu:230861%09red/mmu:12443%09red/mmu:…
Non-alcoholic fatty liver disease (NAFLD)	KEGG PATHWAY	mmu04932	61	154	0.33504	0.897487	gene40197|gene43466|gene16320|gene15752|gene13734|gene32958|gene7587|gene42024|gene25608|gene17176|gene5540|gene20148|gene26392|gene9558|gene6496|gene5463|gene43670|gene7247|gene13841|gene43061|gene26666|gene14864|gene2206|gene10608|gene10505|gene42885|gene42020|gene41092|gene658|gene39444|gene17399|gene8801|gene37979|gene44695|gene3439|gene40524|gene17207|gene29280|gene15577|gene30386|gene3204|g…	mmu:69875|mmu:104130|mmu:333182|mmu:21937|mmu:17992|mmu:66945|mmu:108097|mmu:26403|mmu:75406|mmu:606496|mmu:16396|mmu:384783|mmu:407790|mmu:16476|mmu:66046|mmu:84682|mmu:54405|mmu:16194|mmu:68202|mmu:12369|mmu:22433|mmu:13666|mmu:66052|mmu:67680|mmu:12540|mmu:67264|mmu:19697|mmu:17991|mmu:12370|mmu:78330|mmu:12865|mmu:230075|mmu:56637|mmu:66142|mmu:68375|mmu:20463|mmu:21803|mmu:12702|mmu:68465|mm…	69875|104130|333182|21937|17992|66945|108097|26403|75406|606496|16396|384783|407790|16476|66046|84682|54405|16194|68202|12369|22433|13666|66052|67680|12540|67264|19697|17991|12370|78330|12865|230075|56637|66142|68375|20463|21803|12702|68465|13665|20181|18033|30955|68342|18710|208104|13198|16367|18706|12125|26420|12606|66152|17993|66576|17995|22272|19082|105787|16150|26408|	http://www.genome.jp/kegg-bin/show_pathway?mmu04932/mmu:16476%09red/mmu:66142%09red/mmu:16396%09red/mmu:56637%09red/mmu:12125%09red/mmu:105787%09red/mmu:66945%09red/mmu:12370%09red/mmu:13198%09red/mmu:19697%09red/mmu:13666%09red/mmu:18706%09red/mmu:21803%09red/mmu:17995%09red/mmu:17992%09red/mmu:16194%09red/mmu:17991%09red/mmu:17993%09red/mmu:66046%09red/mmu:20463%09red/mmu:78330%09red/mmu:208104…
cGMP-PKG signaling pathway	KEGG PATHWAY	mmu04022	67	170	0.337776	0.897487	gene41520|gene11278|gene4436|gene30877|gene7665|gene23863|gene37906|gene25702|gene8158|gene40598|gene41790|gene43654|gene20148|gene5134|gene30742|gene29860|gene27111|gene19522|gene20742|gene14005|gene24122|gene19263|gene755|gene33938|gene29613|gene40505|gene12910|gene29454|gene14468|gene37055|gene39319|gene1641|gene7812|gene22992|gene35078|gene5598|gene42432|gene29063|gene37528|gene8926|gene21406…	mmu:11555|mmu:14677|mmu:26427|mmu:12062|mmu:11928|mmu:11933|mmu:107589|mmu:14672|mmu:19055|mmu:12313|mmu:18018|mmu:11740|mmu:384783|mmu:11550|mmu:12313|mmu:30955|mmu:11548|mmu:26417|mmu:11739|mmu:208647|mmu:11848|mmu:17540|mmu:12912|mmu:105675|mmu:19878|mmu:20541|mmu:11938|mmu:104111|mmu:231991|mmu:11512|mmu:16440|mmu:381290|mmu:14679|mmu:11936|mmu:11549|mmu:98932|mmu:14682|mmu:14674|mmu:26413|mm…	11555|14677|26427|12062|11928|11933|107589|14672|19055|12313|18018|11740|384783|11550|12313|30955|11548|26417|11739|208647|11848|17540|12912|105675|19878|20541|11938|104111|231991|11512|16440|381290|14679|11936|11549|98932|14682|14674|26413|12913|11513|207728|60596|54195|14673|20807|19058|67972|18710|19092|11931|14886|17931|16367|18706|19735|16533|11554|26395|13617|80796|22334|432530|19091|11551|…	http://www.genome.jp/kegg-bin/show_pathway?mmu04022/mmu:12313%09red/mmu:22334%09red/mmu:207728%09red/mmu:14673%09red/mmu:11554%09red/mmu:11555%09red/mmu:11550%09red/mmu:11551%09red/mmu:11848%09red/mmu:11740%09red/mmu:11512%09red/mmu:11513%09red/mmu:384783%09red/mmu:17540%09red/mmu:12062%09red/mmu:18706%09red/mmu:20807%09red/mmu:26417%09red/mmu:19092%09red/mmu:26413%09red/mmu:18021%09red/mmu:10411…
Antigen processing and presentation	KEGG PATHWAY	mmu04612	33	81	0.342606	0.897487	gene39573|gene3402|gene34795|gene10042|gene46718|gene32719|gene6740|gene7432|gene35003|gene39721|gene39720|gene21317|gene39722|gene27323|gene39727|gene4915|gene30353|gene47075|gene27247|gene39548|gene47058|gene4895|gene48506|gene20985|gene30776|gene47765|gene755|Novel00728|gene47920|gene47763|gene48499|gene47769|Novel00722	mmu:14961|mmu:14828|mmu:621823|mmu:18046|mmu:547349|mmu:13039|mmu:170767|mmu:53970|mmu:13030|mmu:15040|mmu:15042|mmu:12317|mmu:15039|mmu:15525|mmu:14963|mmu:12010|mmu:15512|mmu:14999|mmu:12330|mmu:101056305|mmu:14972|mmu:14827|mmu:547349|mmu:19727|mmu:19141|mmu:21354|mmu:12912|mmu:547349|mmu:547349|mmu:14999|mmu:15024|mmu:14961|mmu:14991|	14961|14828|621823|18046|547349|13039|170767|53970|13030|15040|15042|12317|15039|15525|14963|12010|15512|14999|12330|101056305|14972|14827|547349|19727|19141|21354|12912|547349|547349|14999|15024|14961|14991|	http://www.genome.jp/kegg-bin/show_pathway?mmu04612/mmu:13030%09red/mmu:12317%09red/mmu:13039%09red/mmu:12330%09red/mmu:14999%09red/mmu:14972%09red/mmu:14991%09red/mmu:53970%09red/mmu:547349%09red/mmu:15039%09red/mmu:21354%09red/mmu:19141%09red/mmu:15525%09red/mmu:14827%09red/mmu:14828%09red/mmu:12010%09red/mmu:14963%09red/mmu:14961%09red/mmu:170767%09red/mmu:15024%09red/mmu:101056305%09red/mmu:1…
beta-Alanine metabolism	KEGG PATHWAY	mmu00410	14	32	0.345093	0.897487	gene37688|gene5131|gene2128|gene27586|gene27587|gene41841|gene8992|gene19826|gene3804|gene47501|gene41905|gene28822|gene30512|gene45318	mmu:74147|mmu:228608|mmu:56752|mmu:11670|mmu:11671|mmu:66054|mmu:72535|mmu:93747|mmu:14415|mmu:20810|mmu:67689|mmu:11754|mmu:104776|mmu:20603|	74147|228608|56752|11670|11671|66054|72535|93747|14415|20810|67689|11754|104776|20603|	http://www.genome.jp/kegg-bin/show_pathway?mmu00410/mmu:56752%09red/mmu:20810%09red/mmu:14415%09red/mmu:67689%09red/mmu:74147%09red/mmu:66054%09red/mmu:104776%09red/mmu:20603%09red/mmu:11671%09red/mmu:11670%09red/mmu:11754%09red/mmu:228608%09red/mmu:72535%09red/mmu:93747%09red
Citrate cycle (TCA cycle)	KEGG PATHWAY	mmu00020	14	32	0.345093	0.897487	gene34072|gene36669|gene32958|gene45345|gene23082|gene26441|gene41949|gene775|gene2206|gene26859|gene10608|gene28778|gene5081|gene44182	mmu:239017|mmu:11429|mmu:66945|mmu:18597|mmu:235339|mmu:12974|mmu:18563|mmu:15926|mmu:66052|mmu:17449|mmu:67680|mmu:104112|mmu:170718|mmu:15929|	239017|11429|66945|18597|235339|12974|18563|15926|66052|17449|67680|104112|170718|15929|	http://www.genome.jp/kegg-bin/show_pathway?mmu00020/mmu:66052%09red/mmu:17449%09red/mmu:67680%09red/mmu:15929%09red/mmu:170718%09red/mmu:104112%09red/mmu:235339%09red/mmu:66945%09red/mmu:12974%09red/mmu:18597%09red/mmu:239017%09red/mmu:18563%09red/mmu:15926%09red/mmu:11429%09red
Prostate cancer	KEGG PATHWAY	mmu05215	36	89	0.346081	0.897487	gene42634|gene39389|gene4436|gene44221|gene16151|gene14468|gene15099|gene26784|gene20459|gene20025|gene19522|gene14005|gene6701|gene30090|gene23383|gene7692|gene42020|gene37979|gene36658|gene41482|gene12012|gene37528|gene8926|gene22243|gene8147|gene29860|gene25827|gene9888|gene1363|gene6489|gene19893|gene755|gene26206|gene44521|gene20408|gene19655	mmu:19211|mmu:12575|mmu:26427|mmu:16151|mmu:18176|mmu:231991|mmu:21802|mmu:13649|mmu:14182|mmu:12443|mmu:26417|mmu:208647|mmu:56458|mmu:18035|mmu:26395|mmu:18176|mmu:19697|mmu:56637|mmu:328572|mmu:18596|mmu:18595|mmu:26413|mmu:12913|mmu:71785|mmu:18033|mmu:30955|mmu:22027|mmu:18710|mmu:12043|mmu:18706|mmu:15461|mmu:12912|mmu:17246|mmu:11835|mmu:16150|mmu:14183|	19211|12575|26427|16151|18176|231991|21802|13649|14182|12443|26417|208647|56458|18035|26395|18176|19697|56637|328572|18596|18595|26413|12913|71785|18033|30955|22027|18710|12043|18706|15461|12912|17246|11835|16150|14183|	http://www.genome.jp/kegg-bin/show_pathway?mmu05215/mmu:18033%09red/mmu:18595%09red/mmu:12575%09red/mmu:12043%09red/mmu:12443%09red/mmu:19697%09red/mmu:18706%09red/mmu:21802%09red/mmu:26417%09red/mmu:26413%09red/mmu:14182%09red/mmu:14183%09red/mmu:18176%09red/mmu:18035%09red/mmu:15461%09red/mmu:56637%09red/mmu:71785%09red/mmu:56458%09red/mmu:11835%09red/mmu:17246%09red/mmu:22027%09red/mmu:18596%0…
Propanoate metabolism	KEGG PATHWAY	mmu00640	12	27	0.348123	0.897487	gene37688|gene19826|Novel00435|gene23135|gene5552|gene35648|gene23952|gene12696|gene39899|gene30512|gene5377|gene16108	mmu:74147|mmu:93747|mmu:107476|mmu:110446|mmu:60525|mmu:110821|mmu:66904|mmu:100705|mmu:17850|mmu:104776|mmu:68738|mmu:16832|	74147|93747|107476|110446|60525|110821|66904|100705|17850|104776|68738|16832|	http://www.genome.jp/kegg-bin/show_pathway?mmu00640/mmu:100705%09red/mmu:107476%09red/mmu:60525%09red/mmu:74147%09red/mmu:16832%09red/mmu:104776%09red/mmu:68738%09red/mmu:110446%09red/mmu:110821%09red/mmu:93747%09red/mmu:66904%09red/mmu:17850%09red
Tuberculosis	KEGG PATHWAY	mmu05152	69	176	0.348213	0.897487	gene5642|gene41090|gene39573|gene41476|gene10042|gene19960|gene15752|gene4532|gene658|gene17590|gene15466|gene28971|gene47763|gene26684|gene24122|gene7432|gene40598|gene43731|gene28791|gene30742|gene20014|gene9637|gene8600|gene6740|gene8158|gene31454|gene17961|gene8626|gene30553|gene24658|gene3694|gene33868|gene47075|gene40226|gene42020|gene19957|gene19520|gene19522|gene36658|gene42584|gene37528|…	mmu:16803|mmu:12475|mmu:14961|mmu:108058|mmu:18046|mmu:16985|mmu:21937|mmu:22034|mmu:12370|mmu:12611|mmu:108960|mmu:17534|mmu:14999|mmu:12323|mmu:11848|mmu:53970|mmu:12313|mmu:16784|mmu:19345|mmu:12313|mmu:14082|mmu:16451|mmu:192656|mmu:170767|mmu:19055|mmu:80796|mmu:56632|mmu:242341|mmu:21809|mmu:15979|mmu:18779|mmu:12325|mmu:14999|mmu:12266|mmu:19697|mmu:13033|mmu:12721|mmu:26417|mmu:328572|mmu…	16803|12475|14961|108058|18046|16985|21937|22034|12370|12611|108960|17534|14999|12323|11848|53970|12313|16784|19345|12313|14082|16451|192656|170767|19055|80796|56632|242341|21809|15979|18779|12325|14999|12266|19697|13033|12721|26417|328572|16452|26413|21803|216238|12042|11984|18033|11975|19058|21898|20779|12043|19344|16706|21871|26420|19727|69632|20963|117149|22337|18126|20698|12912|16153|19349|2…	http://www.genome.jp/kegg-bin/show_pathway?mmu05152/mmu:12313%09red/mmu:328572%09red/mmu:13033%09red/mmu:12721%09red/mmu:108960%09red/mmu:11975%09red/mmu:12043%09red/mmu:12042%09red/mmu:22034%09red/mmu:11848%09red/mmu:21809%09red/mmu:12370%09red/mmu:14999%09red/mmu:19697%09red/mmu:21803%09red/mmu:242341%09red/mmu:19349%09red/mmu:20963%09red/mmu:15979%09red/mmu:22337%09red/mmu:27060%09red/mmu:2641…
Proximal tubule bicarbonate reclamation	KEGG PATHWAY	mmu04964	10	22	0.350479	0.897487	gene22992|gene14501|gene23863|gene26430|gene34116|gene12158|gene7665|gene26859|gene560|gene2065	mmu:11936|mmu:11826|mmu:11933|mmu:216456|mmu:14661|mmu:54403|mmu:11928|mmu:17449|mmu:14660|mmu:11931|	11936|11826|11933|216456|14661|54403|11928|17449|14660|11931|	http://www.genome.jp/kegg-bin/show_pathway?mmu04964/mmu:14661%09red/mmu:216456%09red/mmu:17449%09red/mmu:11826%09red/mmu:14660%09red/mmu:11928%09red/mmu:54403%09red/mmu:11936%09red/mmu:11933%09red/mmu:11931%09red
Pancreatic cancer	KEGG PATHWAY	mmu05212	27	66	0.357089	0.905948	gene3216|gene6434|gene28797|gene15099|gene26784|gene9637|gene20025|gene5464|gene23383|gene30553|gene10505|gene42020|gene19522|gene17207|gene37528|gene8147|gene29860|gene39963|gene23367|gene9888|gene6489|gene43970|gene27234|gene24311|gene558|gene20408|gene44221	mmu:19730|mmu:18805|mmu:20848|mmu:21802|mmu:13649|mmu:16451|mmu:12443|mmu:12048|mmu:26395|mmu:21809|mmu:12540|mmu:19697|mmu:26417|mmu:21803|mmu:26413|mmu:18033|mmu:30955|mmu:22339|mmu:17127|mmu:18710|mmu:18706|mmu:73341|mmu:26420|mmu:21813|mmu:20846|mmu:16150|mmu:16151|	19730|18805|20848|21802|13649|16451|12443|12048|26395|21809|12540|19697|26417|21803|26413|18033|30955|22339|17127|18710|18706|73341|26420|21813|20846|16150|16151|	http://www.genome.jp/kegg-bin/show_pathway?mmu05212/mmu:12048%09red/mmu:22339%09red/mmu:21809%09red/mmu:19697%09red/mmu:18706%09red/mmu:21803%09red/mmu:21802%09red/mmu:26417%09red/mmu:26413%09red/mmu:18033%09red/mmu:19730%09red/mmu:20848%09red/mmu:20846%09red/mmu:16451%09red/mmu:12540%09red/mmu:73341%09red/mmu:21813%09red/mmu:18805%09red/mmu:18710%09red/mmu:26420%09red/mmu:26395%09red/mmu:12443%0…
Sphingolipid metabolism	KEGG PATHWAY	mmu00600	20	48	0.362401	0.910991	gene30711|gene19087|gene7213|gene20093|gene25199|gene1366|gene30589|gene2470|gene18725|gene36889|gene7458|gene29230|gene3776|gene9194|gene37117|gene36823|gene42622|gene17961|gene30338|gene9688	mmu:14420|mmu:20597|mmu:14466|mmu:67260|mmu:20397|mmu:70750|mmu:20773|mmu:13244|mmu:66190|mmu:11883|mmu:76893|mmu:20698|mmu:241447|mmu:22234|mmu:71949|mmu:223753|mmu:208449|mmu:56632|mmu:81535|mmu:67916|	14420|20597|14466|67260|20397|70750|20773|13244|66190|11883|76893|20698|241447|22234|71949|223753|208449|56632|81535|67916|	http://www.genome.jp/kegg-bin/show_pathway?mmu00600/mmu:13244%09red/mmu:70750%09red/mmu:208449%09red/mmu:67260%09red/mmu:14420%09red/mmu:71949%09red/mmu:81535%09red/mmu:223753%09red/mmu:20397%09red/mmu:22234%09red/mmu:11883%09red/mmu:20773%09red/mmu:241447%09red/mmu:14466%09red/mmu:20597%09red/mmu:56632%09red/mmu:20698%09red/mmu:67916%09red/mmu:66190%09red/mmu:76893%09red
Butirosin and neomycin biosynthesis	KEGG PATHWAY	mmu00524	3	5	0.368884	0.911476	gene14990|gene25230|gene47002	mmu:15277|mmu:15275|mmu:15277|	15277|15275|15277|	http://www.genome.jp/kegg-bin/show_pathway?mmu00524/mmu:15275%09red/mmu:15277%09red
Glycosaminoglycan biosynthesis - chondroitin sulfate / dermatan sulfate	KEGG PATHWAY	mmu00532	9	20	0.37305	0.911476	gene11374|gene19700|gene15557|gene43456|gene42185|gene15225|gene25758|gene28488|gene24879	mmu:100910|mmu:77590|mmu:78752|mmu:60322|mmu:72727|mmu:71797|mmu:58250|mmu:217119|mmu:212898|	100910|77590|78752|60322|72727|71797|58250|217119|212898|	http://www.genome.jp/kegg-bin/show_pathway?mmu00532/mmu:212898%09red/mmu:58250%09red/mmu:60322%09red/mmu:217119%09red/mmu:78752%09red/mmu:100910%09red/mmu:71797%09red/mmu:72727%09red/mmu:77590%09red
Bladder cancer	KEGG PATHWAY	mmu05219	16	38	0.373374	0.911476	gene24083|gene39389|gene26784|gene19893|gene32619|gene20025|gene4786|gene19522|gene37528|gene39963|gene23383|gene26206|gene23437|gene16151|gene7692|gene21468	mmu:56289|mmu:12575|mmu:13649|mmu:15461|mmu:69635|mmu:12443|mmu:21825|mmu:26417|mmu:26413|mmu:22339|mmu:26395|mmu:17246|mmu:13143|mmu:18176|mmu:18176|mmu:17390|	56289|12575|13649|15461|69635|12443|21825|26417|26413|22339|26395|17246|13143|18176|18176|17390|	http://www.genome.jp/kegg-bin/show_pathway?mmu05219/mmu:26417%09red/mmu:26413%09red/mmu:26395%09red/mmu:12575%09red/mmu:17390%09red/mmu:12443%09red/mmu:18176%09red/mmu:17246%09red/mmu:22339%09red/mmu:69635%09red/mmu:56289%09red/mmu:21825%09red/mmu:13649%09red/mmu:15461%09red/mmu:13143%09red
Galactose metabolism	KEGG PATHWAY	mmu00052	14	33	0.379227	0.911476	gene8813|gene37024|gene25506|gene25230|gene26853|gene29315|gene11862|gene29204|gene31489|gene13968|gene13967|gene10469|gene14990|gene47002	mmu:14595|mmu:18642|mmu:18641|mmu:15275|mmu:216558|mmu:14387|mmu:66681|mmu:14635|mmu:56421|mmu:14187|mmu:11677|mmu:74246|mmu:15277|mmu:15277|	14595|18642|18641|15275|216558|14387|66681|14635|56421|14187|11677|74246|15277|15277|	http://www.genome.jp/kegg-bin/show_pathway?mmu00052/mmu:14387%09red/mmu:74246%09red/mmu:56421%09red/mmu:15275%09red/mmu:15277%09red/mmu:18642%09red/mmu:18641%09red/mmu:14187%09red/mmu:11677%09red/mmu:66681%09red/mmu:14595%09red/mmu:14635%09red/mmu:216558%09red
SNARE interactions in vesicular transport	KEGG PATHWAY	mmu04130	14	33	0.379227	0.911476	gene19868|gene19595|gene19596|gene24763|gene37545|gene28936|gene1915|gene24591|gene42161|gene13133|gene13655|gene30398|gene13044|gene26683	mmu:54399|mmu:56216|mmu:20909|mmu:53331|mmu:67474|mmu:56494|mmu:58244|mmu:74732|mmu:56389|mmu:20907|mmu:12068|mmu:53612|mmu:13852|mmu:56418|	54399|56216|20909|53331|67474|56494|58244|74732|56389|20907|12068|53612|13852|56418|	http://www.genome.jp/kegg-bin/show_pathway?mmu04130/mmu:20909%09red/mmu:58244%09red/mmu:54399%09red/mmu:56418%09red/mmu:53612%09red/mmu:20907%09red/mmu:74732%09red/mmu:56216%09red/mmu:53331%09red/mmu:12068%09red/mmu:56494%09red/mmu:13852%09red/mmu:56389%09red/mmu:67474%09red
Ras signaling pathway	KEGG PATHWAY	mmu04014	88	229	0.382644	0.911692	gene45398|gene23870|gene14652|gene44221|gene41977|gene37849|gene30742|gene19306|gene21275|gene18717|gene28520|gene19522|gene4970|gene12012|gene33518|gene8147|gene9888|gene24083|gene32052|gene20261|gene8302|gene1573|gene30529|gene26209|gene19655|gene5724|gene6434|gene3216|gene40598|gene25605|gene26784|gene27226|gene22631|gene24122|gene10505|gene42020|gene42745|gene29860|gene7236|gene28169|gene4456…	mmu:14205|mmu:114713|mmu:14701|mmu:16151|mmu:225870|mmu:224105|mmu:12313|mmu:66922|mmu:18747|mmu:18479|mmu:18053|mmu:26417|mmu:14178|mmu:18595|mmu:14165|mmu:18033|mmu:18710|mmu:56289|mmu:66482|mmu:11601|mmu:14707|mmu:54354|mmu:18654|mmu:215449|mmu:14183|mmu:58231|mmu:18805|mmu:19730|mmu:12313|mmu:13637|mmu:13649|mmu:14257|mmu:23871|mmu:11848|mmu:12540|mmu:19697|mmu:74055|mmu:30955|mmu:20416|mmu:1…	14205|114713|14701|16151|225870|224105|12313|66922|18747|18479|18053|26417|14178|18595|14165|18033|18710|56289|66482|11601|14707|54354|18654|215449|14183|58231|18805|19730|12313|13637|13649|14257|23871|11848|12540|19697|74055|30955|20416|16706|54601|26420|19247|18049|16150|21844|14166|14169|12048|18015|18176|12978|18596|19732|71785|14700|109905|15461|18751|12977|22340|80796|54153|19108|14254|1817…	http://www.genome.jp/kegg-bin/show_pathway?mmu04014/mmu:21844%09red/mmu:19697%09red/mmu:54153%09red/mmu:18747%09red/mmu:19345%09red/mmu:19344%09red/mmu:19108%09red/mmu:18053%09red/mmu:16706%09red/mmu:14708%09red/mmu:14700%09red/mmu:14701%09red/mmu:14707%09red/mmu:14254%09red/mmu:14257%09red/mmu:26395%09red/mmu:18479%09red/mmu:15461%09red/mmu:56289%09red/mmu:11845%09red/mmu:11848%09red/mmu:13637%0…
Hedgehog signaling pathway	KEGG PATHWAY	mmu04340	20	49	0.390725	0.913568	gene34317|gene31584|gene27501|gene33992|gene37979|gene42947|gene25638|gene41372|gene21275|gene5180|gene3784|gene37063|gene36591|gene23432|gene29396|gene37069|gene32613|gene10504|gene44298|gene32701	mmu:12159|mmu:14634|mmu:216795|mmu:22418|mmu:56637|mmu:24069|mmu:103236|mmu:70425|mmu:18747|mmu:12156|mmu:14725|mmu:22410|mmu:27373|mmu:214897|mmu:104318|mmu:13363|mmu:14451|mmu:22417|mmu:19108|mmu:19206|	12159|14634|216795|22418|56637|24069|103236|70425|18747|12156|14725|22410|27373|214897|104318|13363|14451|22417|19108|19206|	http://www.genome.jp/kegg-bin/show_pathway?mmu04340/mmu:12159%09red/mmu:13363%09red/mmu:22410%09red/mmu:22417%09red/mmu:14725%09red/mmu:214897%09red/mmu:19108%09red/mmu:18747%09red/mmu:19206%09red/mmu:56637%09red/mmu:70425%09red/mmu:22418%09red/mmu:104318%09red/mmu:216795%09red/mmu:24069%09red/mmu:103236%09red/mmu:12156%09red/mmu:14634%09red/mmu:27373%09red/mmu:14451%09red
Oxytocin signaling pathway	KEGG PATHWAY	mmu04921	61	158	0.39779	0.913568	gene11278|gene39389|gene15428|gene29860|gene13369|gene5620|gene37906|gene1925|gene7587|gene16151|gene41476|gene26684|gene8158|gene40598|gene41790|gene11735|gene26784|gene30742|gene20025|gene9558|gene19417|gene24122|gene21275|gene29613|gene21488|gene29454|gene33868|gene39319|gene37056|gene7812|gene37066|gene19522|gene43479|gene5598|gene29042|gene37528|gene21406|gene35695|gene7036|gene7035|gene7692…	mmu:14677|mmu:12575|mmu:18430|mmu:30955|mmu:11461|mmu:20779|mmu:107589|mmu:329251|mmu:108097|mmu:18176|mmu:108058|mmu:12323|mmu:19055|mmu:12313|mmu:18018|mmu:12494|mmu:13649|mmu:12313|mmu:12443|mmu:16476|mmu:13631|mmu:11848|mmu:18747|mmu:19878|mmu:14681|mmu:104111|mmu:12325|mmu:16440|mmu:12297|mmu:14679|mmu:19082|mmu:26417|mmu:13712|mmu:98932|mmu:18750|mmu:26413|mmu:11513|mmu:105787|mmu:60596|mmu…	14677|12575|18430|30955|11461|20779|107589|329251|108097|18176|108058|12323|19055|12313|18018|12494|13649|12313|12443|16476|13631|11848|18747|19878|14681|104111|12325|16440|12297|14679|19082|26417|13712|98932|18750|26413|11513|105787|60596|54195|18176|19058|18710|18021|13629|19225|17931|14682|18706|15461|19735|11512|18751|26395|80796|14281|14683|432530|19056|329251|19108|	http://www.genome.jp/kegg-bin/show_pathway?mmu04921/mmu:12313%09red/mmu:12494%09red/mmu:19108%09red/mmu:12575%09red/mmu:14683%09red/mmu:14682%09red/mmu:14681%09red/mmu:105787%09red/mmu:11848%09red/mmu:11512%09red/mmu:11513%09red/mmu:18706%09red/mmu:26417%09red/mmu:12297%09red/mmu:13631%09red/mmu:26413%09red/mmu:18747%09red/mmu:104111%09red/mmu:13712%09red/mmu:18176%09red/mmu:17931%09red/mmu:19055…
Basal transcription factors	KEGG PATHWAY	mmu03022	18	44	0.397807	0.913568	gene33280|gene30674|gene33282|gene23493|gene42167|gene12985|gene44700|gene36150|gene24727|gene28277|gene33070|gene44577|gene40212|gene2802|gene22123|gene7832|gene19097|gene13107	mmu:108143|mmu:83602|mmu:12572|mmu:235459|mmu:225895|mmu:209357|mmu:407786|mmu:319944|mmu:237336|mmu:70439|mmu:66671|mmu:270627|mmu:98053|mmu:209361|mmu:102162|mmu:99730|mmu:24075|mmu:14886|	108143|83602|12572|235459|225895|209357|407786|319944|237336|70439|66671|270627|98053|209361|102162|99730|24075|14886|	http://www.genome.jp/kegg-bin/show_pathway?mmu03022/mmu:12572%09red/mmu:14886%09red/mmu:66671%09red/mmu:319944%09red/mmu:98053%09red/mmu:407786%09red/mmu:237336%09red/mmu:102162%09red/mmu:209361%09red/mmu:270627%09red/mmu:108143%09red/mmu:83602%09red/mmu:209357%09red/mmu:99730%09red/mmu:24075%09red/mmu:235459%09red/mmu:225895%09red/mmu:70439%09red
B cell receptor signaling pathway	KEGG PATHWAY	mmu04662	29	73	0.398548	0.913568	gene29860|gene44221|gene16151|gene8158|gene41790|gene9558|gene19522|gene19980|gene30090|gene8451|gene7692|gene21708|gene42020|gene3196|gene37979|gene37528|gene8287|gene8147|gene17337|gene26792|gene9888|gene6489|gene19893|gene19451|gene32426|gene23383|gene30543|gene20408|gene33856	mmu:30955|mmu:16151|mmu:18176|mmu:19055|mmu:18018|mmu:16476|mmu:26417|mmu:12520|mmu:18035|mmu:17096|mmu:18176|mmu:18021|mmu:19697|mmu:22325|mmu:56637|mmu:26413|mmu:12042|mmu:18033|mmu:18036|mmu:19058|mmu:18710|mmu:18706|mmu:15461|mmu:18751|mmu:20963|mmu:26395|mmu:14281|mmu:16150|mmu:19056|	30955|16151|18176|19055|18018|16476|26417|12520|18035|17096|18176|18021|19697|22325|56637|26413|12042|18033|18036|19058|18710|18706|15461|18751|20963|26395|14281|16150|19056|	http://www.genome.jp/kegg-bin/show_pathway?mmu04662/mmu:22325%09red/mmu:18033%09red/mmu:12042%09red/mmu:19697%09red/mmu:18706%09red/mmu:26417%09red/mmu:26413%09red/mmu:18176%09red/mmu:18035%09red/mmu:18036%09red/mmu:56637%09red/mmu:19055%09red/mmu:19056%09red/mmu:18018%09red/mmu:19058%09red/mmu:16476%09red/mmu:12520%09red/mmu:17096%09red/mmu:14281%09red/mmu:20963%09red/mmu:18710%09red/mmu:18751%0…
Valine, leucine and isoleucine degradation	KEGG PATHWAY	mmu00280	21	52	0.401248	0.913568	gene37688|gene19826|gene30512|gene27587|gene11483|gene33526|gene23952|gene23135|gene8992|gene2128|gene35648|gene7894|gene35683|gene4807|gene16144|gene24353|gene10093|gene10468|gene41697|gene39899|gene8093	mmu:74147|mmu:93747|mmu:104776|mmu:11671|mmu:231086|mmu:208715|mmu:66904|mmu:110446|mmu:72535|mmu:56752|mmu:110821|mmu:13171|mmu:67041|mmu:56357|mmu:12035|mmu:113868|mmu:353371|mmu:15356|mmu:52538|mmu:17850|mmu:15107|	74147|93747|104776|11671|231086|208715|66904|110446|72535|56752|110821|13171|67041|56357|12035|113868|353371|15356|52538|17850|15107|	http://www.genome.jp/kegg-bin/show_pathway?mmu00280/mmu:56752%09red/mmu:110821%09red/mmu:231086%09red/mmu:113868%09red/mmu:74147%09red/mmu:15107%09red/mmu:52538%09red/mmu:15356%09red/mmu:208715%09red/mmu:11671%09red/mmu:72535%09red/mmu:353371%09red/mmu:104776%09red/mmu:12035%09red/mmu:56357%09red/mmu:110446%09red/mmu:67041%09red/mmu:13171%09red/mmu:93747%09red/mmu:66904%09red/mmu:17850%09red
p53 signaling pathway	KEGG PATHWAY	mmu04115	27	68	0.405479	0.913568	gene42634|gene39389|gene29756|gene33285|gene13200|gene23857|gene23503|gene12245|gene20025|gene25327|gene21375|gene27084|gene39179|gene32418|gene658|gene4786|gene1973|gene24974|gene36004|gene1477|gene6486|gene15788|gene24156|gene26206|gene10347|gene24649|gene41589	mmu:19211|mmu:12575|mmu:20135|mmu:268697|mmu:18787|mmu:245000|mmu:12442|mmu:12452|mmu:12443|mmu:12534|mmu:20437|mmu:12450|mmu:22084|mmu:23882|mmu:12370|mmu:21825|mmu:26374|mmu:140742|mmu:382985|mmu:68428|mmu:22401|mmu:12444|mmu:66940|mmu:17246|mmu:230784|mmu:64058|mmu:58801|	19211|12575|20135|268697|18787|245000|12442|12452|12443|12534|20437|12450|22084|23882|12370|21825|26374|140742|382985|68428|22401|12444|66940|17246|230784|64058|58801|	http://www.genome.jp/kegg-bin/show_pathway?mmu04115/mmu:20135%09red/mmu:12575%09red/mmu:22084%09red/mmu:12370%09red/mmu:12534%09red/mmu:66940%09red/mmu:21825%09red/mmu:12450%09red/mmu:12452%09red/mmu:230784%09red/mmu:22401%09red/mmu:268697%09red/mmu:245000%09red/mmu:18787%09red/mmu:64058%09red/mmu:23882%09red/mmu:58801%09red/mmu:26374%09red/mmu:17246%09red/mmu:382985%09red/mmu:68428%09red/mmu:204…
NF-kappa B signaling pathway	KEGG PATHWAY	mmu04064	39	100	0.408793	0.913568	gene5642|gene41090|gene145|gene8798|gene15582|gene32426|gene15752|gene4532|gene5429|gene25669|gene44221|gene9302|gene5786|gene41298|gene5464|gene42938|gene30090|gene8451|gene24650|gene42020|gene39223|gene427|gene656|gene22266|gene22267|gene22452|gene15538|gene2415|gene8147|gene48240|gene28923|gene1818|gene1363|gene43763|gene19451|gene8287|gene22648|gene33870|gene20408	mmu:16803|mmu:12475|mmu:17087|mmu:230073|mmu:111173|mmu:20963|mmu:21937|mmu:22034|mmu:12995|mmu:59004|mmu:16151|mmu:21898|mmu:21939|mmu:225471|mmu:12048|mmu:18034|mmu:18035|mmu:17096|mmu:21929|mmu:19697|mmu:22196|mmu:16177|mmu:12633|mmu:11797|mmu:11796|mmu:15894|mmu:20315|mmu:11545|mmu:18033|mmu:217069|mmu:53859|mmu:19225|mmu:12043|mmu:11798|mmu:18751|mmu:12042|mmu:117149|mmu:18792|mmu:16150|	16803|12475|17087|230073|111173|20963|21937|22034|12995|59004|16151|21898|21939|225471|12048|18034|18035|17096|21929|19697|22196|16177|12633|11797|11796|15894|20315|11545|18033|217069|53859|19225|12043|11798|18751|12042|117149|18792|16150|	http://www.genome.jp/kegg-bin/show_pathway?mmu04064/mmu:12995%09red/mmu:217069%09red/mmu:12048%09red/mmu:12043%09red/mmu:12042%09red/mmu:17087%09red/mmu:22034%09red/mmu:21929%09red/mmu:19697%09red/mmu:16803%09red/mmu:12633%09red/mmu:18033%09red/mmu:18034%09red/mmu:18035%09red/mmu:12475%09red/mmu:20315%09red/mmu:22196%09red/mmu:117149%09red/mmu:53859%09red/mmu:18751%09red/mmu:230073%09red/mmu:2254…
Taurine and hypotaurine metabolism	KEGG PATHWAY	mmu00430	4	8	0.410106	0.913568	gene41304|gene37215|gene3804|gene5551	mmu:12583|mmu:246277|mmu:14415|mmu:207182|	12583|246277|14415|207182|	http://www.genome.jp/kegg-bin/show_pathway?mmu00430/mmu:246277%09red/mmu:12583%09red/mmu:207182%09red/mmu:14415%09red
Pyrimidine metabolism	KEGG PATHWAY	mmu00240	40	103	0.415553	0.916616	gene29290|gene29756|gene42169|gene10532|gene3330|gene5380|gene7568|gene6190|gene5274|gene19420|gene42959|gene42780|gene44662|gene11516|gene27523|gene33040|gene44436|gene12157|gene29781|gene37665|gene9844|gene27798|gene4958|gene36578|gene34425|gene2123|gene25753|gene45379|gene29883|gene36004|gene18865|gene40968|gene23751|gene28775|gene39279|gene17858|gene26679|gene26736|gene28461|gene28462	mmu:76025|mmu:20135|mmu:67710|mmu:72269|mmu:22245|mmu:12497|mmu:74414|mmu:68556|mmu:70408|mmu:26939|mmu:76952|mmu:12495|mmu:331487|mmu:69719|mmu:103850|mmu:67486|mmu:18968|mmu:13178|mmu:22169|mmu:245841|mmu:66588|mmu:20020|mmu:110074|mmu:69833|mmu:18950|mmu:80914|mmu:50493|mmu:55936|mmu:28071|mmu:382985|mmu:20133|mmu:69241|mmu:23959|mmu:68106|mmu:56520|mmu:18971|mmu:18972|mmu:22271|mmu:18103|mmu:…	76025|20135|67710|72269|22245|12497|74414|68556|70408|26939|76952|12495|331487|69719|103850|67486|18968|13178|22169|245841|66588|20020|110074|69833|18950|80914|50493|55936|28071|382985|20133|69241|23959|68106|56520|18971|18972|22271|18103|18102|	http://www.genome.jp/kegg-bin/show_pathway?mmu00240/mmu:23959%09red/mmu:12495%09red/mmu:28071%09red/mmu:12497%09red/mmu:103850%09red/mmu:18950%09red/mmu:72269%09red/mmu:70408%09red/mmu:18971%09red/mmu:18972%09red/mmu:331487%09red/mmu:67710%09red/mmu:56520%09red/mmu:68106%09red/mmu:22245%09red/mmu:20133%09red/mmu:20020%09red/mmu:245841%09red/mmu:22169%09red/mmu:67486%09red/mmu:68556%09red/mmu:7695…
Calcium signaling pathway	KEGG PATHWAY	mmu04020	69	181	0.422674	0.916616	gene41520|gene30877|gene27948|gene35072|gene15428|gene17253|gene20742|gene11825|gene39232|gene37906|gene24344|gene11735|gene41476|gene26684|gene25702|gene8158|gene40598|gene17973|gene43654|gene1067|gene26784|gene5134|gene34042|gene30742|gene26001|gene43069|gene12918|gene21275|gene17961|gene33938|gene28477|gene40505|gene12910|gene29454|gene37280|gene39319|gene1641|gene35235|gene8132|gene41482|gene…	mmu:11555|mmu:12062|mmu:94045|mmu:19229|mmu:18430|mmu:233011|mmu:11739|mmu:116873|mmu:58226|mmu:107589|mmu:18799|mmu:12494|mmu:108058|mmu:12323|mmu:14672|mmu:19055|mmu:12313|mmu:14814|mmu:11740|mmu:15559|mmu:13649|mmu:11550|mmu:21924|mmu:12313|mmu:67972|mmu:11554|mmu:18438|mmu:18747|mmu:56632|mmu:105675|mmu:12291|mmu:20541|mmu:11938|mmu:104111|mmu:18574|mmu:16440|mmu:381290|mmu:15558|mmu:21338|mm…	11555|12062|94045|19229|18430|233011|11739|116873|58226|107589|18799|12494|108058|12323|14672|19055|12313|14814|11740|15559|13649|11550|21924|12313|67972|11554|18438|18747|56632|105675|12291|20541|11938|104111|18574|16440|381290|15558|21338|18596|18750|74055|18595|11513|15465|320404|22334|19058|14682|11548|14062|110094|11549|11540|269999|12325|18126|14675|18751|269717|13617|20698|80796|14683|1093…	http://www.genome.jp/kegg-bin/show_pathway?mmu04020/mmu:12313%09red/mmu:12494%09red/mmu:22334%09red/mmu:105675%09red/mmu:432530%09red/mmu:14683%09red/mmu:11555%09red/mmu:14814%09red/mmu:233011%09red/mmu:11550%09red/mmu:11739%09red/mmu:116873%09red/mmu:11740%09red/mmu:20541%09red/mmu:11513%09red/mmu:12062%09red/mmu:56632%09red/mmu:19229%09red/mmu:269717%09red/mmu:21924%09red/mmu:269999%09red/mmu:1…
Hepatitis C	KEGG PATHWAY	mmu05160	52	136	0.432439	0.916616	gene35085|gene39389|gene8798|gene34797|gene40452|gene20728|gene20564|gene42676|gene15752|gene4532|gene44221|gene16151|gene23093|gene22462|gene28797|gene26784|gene6476|gene9637|gene12998|gene26437|gene36073|gene19980|gene30090|gene12860|gene12867|gene14864|gene7692|gene42020|gene37979|gene12866|gene37528|gene26297|gene29280|gene30386|gene19522|gene3204|gene8147|gene29860|gene9888|gene12859|Novel00…	mmu:52432|mmu:12575|mmu:230073|mmu:16391|mmu:19106|mmu:142980|mmu:19053|mmu:15957|mmu:21937|mmu:22034|mmu:16151|mmu:18176|mmu:73699|mmu:54721|mmu:20848|mmu:13649|mmu:18417|mmu:16451|mmu:20778|mmu:20847|mmu:16341|mmu:12520|mmu:18035|mmu:246727|mmu:246730|mmu:13666|mmu:18176|mmu:19697|mmu:56637|mmu:23960|mmu:26413|mmu:56480|mmu:12702|mmu:13665|mmu:26417|mmu:20181|mmu:18033|mmu:30955|mmu:18710|mmu:2…	52432|12575|230073|16391|19106|142980|19053|15957|21937|22034|16151|18176|73699|54721|20848|13649|18417|16451|20778|20847|16341|12520|18035|246727|246730|13666|18176|19697|56637|23960|26413|56480|12702|13665|26417|20181|18033|30955|18710|246728|23961|18706|15461|56469|26420|16835|54123|58187|19052|20846|16150|12737|	http://www.genome.jp/kegg-bin/show_pathway?mmu05160/mmu:73699%09red/mmu:18033%09red/mmu:12575%09red/mmu:15957%09red/mmu:22034%09red/mmu:246728%09red/mmu:19697%09red/mmu:54721%09red/mmu:246727%09red/mmu:18706%09red/mmu:26417%09red/mmu:58187%09red/mmu:26413%09red/mmu:16391%09red/mmu:54123%09red/mmu:26420%09red/mmu:18176%09red/mmu:18035%09red/mmu:12737%09red/mmu:56637%09red/mmu:20848%09red/mmu:19052…
Tight junction	KEGG PATHWAY	mmu04530	52	136	0.432439	0.916616	gene11278|gene11563|gene35085|gene36522|gene27563|gene22312|gene13369|gene43408|gene17348|gene5620|gene38384|gene5429|gene40356|gene16151|gene24122|gene23928|gene6471|gene6476|gene19306|gene23093|gene7812|gene15911|gene18263|gene7692|gene10505|gene5590|gene20564|gene15281|gene5598|gene29042|gene22193|gene30384|gene41771|gene41964|gene26958|gene42634|gene24784|gene10997|gene41043|gene30416|gene178…	mmu:14677|mmu:22612|mmu:52432|mmu:17886|mmu:16897|mmu:75723|mmu:11461|mmu:12361|mmu:60595|mmu:20779|mmu:67374|mmu:12995|mmu:67938|mmu:18176|mmu:11848|mmu:17532|mmu:18759|mmu:18417|mmu:66922|mmu:73699|mmu:14679|mmu:56449|mmu:21872|mmu:18176|mmu:12540|mmu:13821|mmu:19053|mmu:14924|mmu:98932|mmu:18750|mmu:93742|mmu:56217|mmu:93737|mmu:11474|mmu:20742|mmu:19211|mmu:13822|mmu:18759|mmu:12385|mmu:10971…	14677|22612|52432|17886|16897|75723|11461|12361|60595|20779|67374|12995|67938|18176|11848|17532|18759|18417|66922|73699|14679|56449|21872|18176|12540|13821|19053|14924|98932|18750|93742|56217|93737|11474|20742|19211|13822|18759|12385|109711|71960|15461|668940|17880|18751|21873|58187|13043|19052|77579|12737|58220|	http://www.genome.jp/kegg-bin/show_pathway?mmu04530/mmu:12995%09red/mmu:73699%09red/mmu:13821%09red/mmu:67374%09red/mmu:11848%09red/mmu:93742%09red/mmu:19052%09red/mmu:11474%09red/mmu:66922%09red/mmu:58187%09red/mmu:18417%09red/mmu:13822%09red/mmu:18176%09red/mmu:93737%09red/mmu:12737%09red/mmu:58220%09red/mmu:19053%09red/mmu:13043%09red/mmu:77579%09red/mmu:12385%09red/mmu:14679%09red/mmu:14677%0…
Glycosaminoglycan biosynthesis - heparan sulfate / heparin	KEGG PATHWAY	mmu00534	10	24	0.433183	0.916616	gene10423|gene35045|gene41467|gene36135|gene43849|gene340|gene42185|gene33867|gene8258|gene28488	mmu:56219|mmu:54616|mmu:15531|mmu:14042|mmu:50786|mmu:50785|mmu:72727|mmu:17423|mmu:23908|mmu:217119|	56219|54616|15531|14042|50786|50785|72727|17423|23908|217119|	http://www.genome.jp/kegg-bin/show_pathway?mmu00534/mmu:72727%09red/mmu:50786%09red/mmu:14042%09red/mmu:217119%09red/mmu:23908%09red/mmu:50785%09red/mmu:17423%09red/mmu:56219%09red/mmu:54616%09red/mmu:15531%09red
Nicotinate and nicotinamide metabolism	KEGG PATHWAY	mmu00760	13	32	0.436185	0.916616	gene23894|gene33519|gene36412|gene42959|gene11004|gene23751|gene28775|gene24770|gene19547|gene27523|gene34425|gene11735|gene29868	mmu:74080|mmu:18115|mmu:223646|mmu:76952|mmu:192185|mmu:23959|mmu:68106|mmu:18605|mmu:67375|mmu:103850|mmu:18950|mmu:12494|mmu:59027|	74080|18115|223646|76952|192185|23959|68106|18605|67375|103850|18950|12494|59027|	http://www.genome.jp/kegg-bin/show_pathway?mmu00760/mmu:23959%09red/mmu:12494%09red/mmu:18605%09red/mmu:74080%09red/mmu:67375%09red/mmu:76952%09red/mmu:103850%09red/mmu:68106%09red/mmu:18950%09red/mmu:223646%09red/mmu:18115%09red/mmu:59027%09red/mmu:192185%09red
Glycine, serine and threonine metabolism	KEGG PATHWAY	mmu00260	16	40	0.437664	0.916616	gene13063|gene42427|gene7604|gene28021|gene26393|gene8970|gene12846|gene3195|gene8420|gene13974|gene28822|gene42604|gene42815|gene21900|gene43425|gene43424	mmu:100678|mmu:107272|mmu:236539|mmu:27364|mmu:108037|mmu:76238|mmu:257635|mmu:192166|mmu:107869|mmu:12183|mmu:11754|mmu:104174|mmu:18648|mmu:68133|mmu:109731|mmu:17161|	100678|107272|236539|27364|108037|76238|257635|192166|107869|12183|11754|104174|18648|68133|109731|17161|	http://www.genome.jp/kegg-bin/show_pathway?mmu00260/mmu:107869%09red/mmu:17161%09red/mmu:68133%09red/mmu:76238%09red/mmu:100678%09red/mmu:257635%09red/mmu:192166%09red/mmu:109731%09red/mmu:11754%09red/mmu:107272%09red/mmu:27364%09red/mmu:18648%09red/mmu:108037%09red/mmu:12183%09red/mmu:104174%09red/mmu:236539%09red
Sulfur metabolism	KEGG PATHWAY	mmu00920	5	11	0.438236	0.916616	gene4943|gene26467|gene8471|gene42630|gene17140	mmu:59010|mmu:211389|mmu:242291|mmu:23972|mmu:66071|	59010|211389|242291|23972|66071|	http://www.genome.jp/kegg-bin/show_pathway?mmu00920/mmu:242291%09red/mmu:211389%09red/mmu:66071%09red/mmu:23972%09red/mmu:59010%09red
Collecting duct acid secretion	KEGG PATHWAY	mmu04966	11	27	0.44753	0.920815	gene20946|gene38036|gene32940|gene39302|gene41903|gene14334|Novel00237|gene8626|gene28800|gene13888|gene12987	mmu:11966|mmu:11964|mmu:20499|mmu:11974|mmu:27060|mmu:76252|mmu:11984|mmu:242341|mmu:11975|mmu:66144|mmu:21871|	11966|11964|20499|11974|27060|76252|11984|242341|11975|66144|21871|	http://www.genome.jp/kegg-bin/show_pathway?mmu04966/mmu:27060%09red/mmu:11964%09red/mmu:11974%09red/mmu:11975%09red/mmu:66144%09red/mmu:11966%09red/mmu:21871%09red/mmu:11984%09red/mmu:76252%09red/mmu:242341%09red/mmu:20499%09red
Lysine degradation	KEGG PATHWAY	mmu00310	20	51	0.447988	0.920815	gene34072|gene37688|gene19826|gene8992|gene27587|gene8093|gene2128|gene24202|gene37067|gene11591|gene6692|gene21323|gene47814|gene19593|gene47477|gene25644|gene11336|gene12934|gene1857|gene23135	mmu:239017|mmu:74147|mmu:93747|mmu:72535|mmu:11671|mmu:15107|mmu:56752|mmu:235626|mmu:381022|mmu:107823|mmu:73251|mmu:270076|mmu:110147|mmu:233904|mmu:18822|mmu:208266|mmu:69188|mmu:208043|mmu:269132|mmu:110446|	239017|74147|93747|72535|11671|15107|56752|235626|381022|107823|73251|270076|110147|233904|18822|208266|69188|208043|269132|110446|	http://www.genome.jp/kegg-bin/show_pathway?mmu00310/mmu:56752%09red/mmu:110147%09red/mmu:69188%09red/mmu:107823%09red/mmu:235626%09red/mmu:73251%09red/mmu:270076%09red/mmu:269132%09red/mmu:74147%09red/mmu:11671%09red/mmu:15107%09red/mmu:208043%09red/mmu:110446%09red/mmu:239017%09red/mmu:72535%09red/mmu:208266%09red/mmu:233904%09red/mmu:381022%09red/mmu:93747%09red/mmu:18822%09red
Leukocyte transendothelial migration	KEGG PATHWAY	mmu04670	46	121	0.452743	0.920815	gene11278|gene29860|gene16784|gene17348|gene22702|gene40356|gene38384|gene1864|gene22014|gene35589|gene6476|gene36327|gene38727|gene24122|gene22206|gene21468|gene37011|gene29613|gene10505|gene21604|gene42021|gene12754|gene3196|gene44497|gene13369|gene5598|gene29042|gene7812|gene22452|gene15538|gene21838|gene7742|gene9888|gene41043|gene22922|gene30416|gene4022|gene6489|gene35072|gene19451|gene3970…	mmu:14677|mmu:30955|mmu:232906|mmu:60595|mmu:69524|mmu:67938|mmu:67374|mmu:17970|mmu:13057|mmu:58187|mmu:18417|mmu:14083|mmu:22350|mmu:11848|mmu:16412|mmu:17390|mmu:223864|mmu:19878|mmu:12540|mmu:12562|mmu:20469|mmu:19303|mmu:22325|mmu:17698|mmu:11461|mmu:98932|mmu:18750|mmu:14679|mmu:15894|mmu:20315|mmu:12927|mmu:109905|mmu:18710|mmu:12385|mmu:21838|mmu:109711|mmu:12388|mmu:18706|mmu:19229|mmu:1…	14677|30955|232906|60595|69524|67938|67374|17970|13057|58187|18417|14083|22350|11848|16412|17390|223864|19878|12540|12562|20469|19303|22325|17698|11461|98932|18750|14679|15894|20315|12927|109905|18710|12385|21838|109711|12388|18706|19229|18751|16401|19247|54354|11474|215449|12737|	http://www.genome.jp/kegg-bin/show_pathway?mmu04670/mmu:22350%09red/mmu:215449%09red/mmu:67374%09red/mmu:58187%09red/mmu:11848%09red/mmu:20469%09red/mmu:12737%09red/mmu:18706%09red/mmu:11474%09red/mmu:12927%09red/mmu:54354%09red/mmu:14083%09red/mmu:17970%09red/mmu:19303%09red/mmu:20315%09red/mmu:232906%09red/mmu:223864%09red/mmu:19878%09red/mmu:109905%09red/mmu:69524%09red/mmu:22325%09red/mmu:164…
Mineral absorption	KEGG PATHWAY	mmu04978	18	46	0.458367	0.920815	gene45381|gene22992|gene11134|gene17937|gene23863|gene37333|gene21146|gene7665|gene11133|gene37138|gene27395|gene9252|gene40505|gene14154|gene26001|gene37018|gene2065|gene42207	mmu:12309|mmu:11936|mmu:70358|mmu:14325|mmu:11933|mmu:15369|mmu:15368|mmu:11928|mmu:74051|mmu:18174|mmu:11927|mmu:20529|mmu:20541|mmu:64177|mmu:67972|mmu:22337|mmu:11931|mmu:14319|	12309|11936|70358|14325|11933|15369|15368|11928|74051|18174|11927|20529|20541|64177|67972|22337|11931|14319|	http://www.genome.jp/kegg-bin/show_pathway?mmu04978/mmu:22337%09red/mmu:14325%09red/mmu:64177%09red/mmu:14319%09red/mmu:67972%09red/mmu:15369%09red/mmu:74051%09red/mmu:20529%09red/mmu:18174%09red/mmu:15368%09red/mmu:12309%09red/mmu:70358%09red/mmu:20541%09red/mmu:11928%09red/mmu:11936%09red/mmu:11927%09red/mmu:11933%09red/mmu:11931%09red
Adrenergic signaling in cardiomyocytes	KEGG PATHWAY	mmu04261	57	151	0.459009	0.920815	gene41520|gene11278|gene4436|gene35085|gene28954|gene14005|gene7665|gene20564|gene17476|gene2611|gene26684|gene27303|gene26001|gene39998|gene40598|gene14468|gene5134|gene34042|gene30742|gene29860|gene27111|gene21108|gene21275|gene23093|gene31031|gene755|gene37011|gene40505|gene12910|gene29454|gene33868|gene41476|gene37056|gene23454|gene7812|gene22992|gene19522|gene23863|gene29042|gene37528|gene89…	mmu:11555|mmu:14677|mmu:26427|mmu:52432|mmu:17896|mmu:208647|mmu:11928|mmu:19053|mmu:20266|mmu:226849|mmu:12323|mmu:19052|mmu:67972|mmu:21770|mmu:12313|mmu:231991|mmu:11550|mmu:21924|mmu:12313|mmu:30955|mmu:11548|mmu:326618|mmu:18747|mmu:73699|mmu:21770|mmu:12912|mmu:223864|mmu:20541|mmu:11938|mmu:104111|mmu:12325|mmu:108058|mmu:12297|mmu:59069|mmu:14679|mmu:11936|mmu:26417|mmu:11933|mmu:18750|mm…	11555|14677|26427|52432|17896|208647|11928|19053|20266|226849|12323|19052|67972|21770|12313|231991|11550|21924|12313|30955|11548|326618|18747|73699|21770|12912|223864|20541|11938|104111|12325|108058|12297|59069|14679|11936|26417|11933|18750|26413|12913|11513|14682|20272|18710|11554|11931|11549|12043|59069|18706|11512|80796|14683|432530|381290|19108|	http://www.genome.jp/kegg-bin/show_pathway?mmu04261/mmu:12313%09red/mmu:73699%09red/mmu:432530%09red/mmu:14683%09red/mmu:11555%09red/mmu:226849%09red/mmu:11550%09red/mmu:11512%09red/mmu:11513%09red/mmu:17896%09red/mmu:18706%09red/mmu:21924%09red/mmu:26417%09red/mmu:12297%09red/mmu:26413%09red/mmu:18747%09red/mmu:21770%09red/mmu:104111%09red/mmu:19108%09red/mmu:20272%09red/mmu:14679%09red/mmu:1204…
Phosphatidylinositol signaling system	KEGG PATHWAY	mmu04070	31	81	0.460407	0.920815	gene42634|gene5154|gene17253|gene29860|gene11806|gene7439|gene40598|gene35308|gene38701|gene372|gene4434|gene30742|gene24344|gene8471|gene26472|gene39319|gene30780|gene29042|gene42745|gene26377|gene37542|gene2411|gene9888|gene6489|gene19451|gene2984|gene12539|gene31454|gene32341|gene572|gene6282	mmu:19211|mmu:110911|mmu:233011|mmu:30955|mmu:67073|mmu:18720|mmu:12313|mmu:380921|mmu:20975|mmu:269180|mmu:104418|mmu:12313|mmu:18799|mmu:242291|mmu:13139|mmu:16440|mmu:217837|mmu:18750|mmu:74055|mmu:117150|mmu:224020|mmu:320404|mmu:18710|mmu:18706|mmu:18751|mmu:18718|mmu:110524|mmu:80796|mmu:75678|mmu:16329|mmu:55980|	19211|110911|233011|30955|67073|18720|12313|380921|20975|269180|104418|12313|18799|242291|13139|16440|217837|18750|74055|117150|224020|320404|18710|18706|18751|18718|110524|80796|75678|16329|55980|	http://www.genome.jp/kegg-bin/show_pathway?mmu04070/mmu:12313%09red/mmu:380921%09red/mmu:18720%09red/mmu:233011%09red/mmu:18706%09red/mmu:67073%09red/mmu:242291%09red/mmu:269180%09red/mmu:20975%09red/mmu:74055%09red/mmu:217837%09red/mmu:80796%09red/mmu:16329%09red/mmu:18718%09red/mmu:110911%09red/mmu:18710%09red/mmu:18751%09red/mmu:18750%09red/mmu:18799%09red/mmu:75678%09red/mmu:110524%09red/mmu:…
Glycosylphosphatidylinositol(GPI)-anchor biosynthesis	KEGG PATHWAY	mmu00563	10	25	0.474415	0.932332	gene10394|gene36446|gene28144|gene1347|gene30393|gene5746|gene593|gene39271|gene8365|gene2265	mmu:230801|mmu:14731|mmu:276846|mmu:27392|mmu:110417|mmu:78928|mmu:241062|mmu:14755|mmu:329777|mmu:67556|	230801|14731|276846|27392|110417|78928|241062|14755|329777|67556|	http://www.genome.jp/kegg-bin/show_pathway?mmu00563/mmu:14755%09red/mmu:329777%09red/mmu:78928%09red/mmu:241062%09red/mmu:14731%09red/mmu:110417%09red/mmu:230801%09red/mmu:67556%09red/mmu:276846%09red/mmu:27392%09red
Endometrial cancer	KEGG PATHWAY	mmu05213	20	52	0.476623	0.932332	gene41043|gene42634|gene26784|gene6489|gene19893|gene37979|gene43479|gene19522|gene41013|gene37528|gene29860|gene39283|gene24981|gene23383|gene29053|gene20025|gene16151|gene7692|gene9888|gene25615	mmu:12385|mmu:19211|mmu:13649|mmu:18706|mmu:15461|mmu:56637|mmu:13712|mmu:26417|mmu:11789|mmu:26413|mmu:30955|mmu:12005|mmu:56484|mmu:26395|mmu:12006|mmu:12443|mmu:18176|mmu:18176|mmu:18710|mmu:23805|	12385|19211|13649|18706|15461|56637|13712|26417|11789|26413|30955|12005|56484|26395|12006|12443|18176|18176|18710|23805|	http://www.genome.jp/kegg-bin/show_pathway?mmu05213/mmu:26417%09red/mmu:26413%09red/mmu:26395%09red/mmu:12443%09red/mmu:13712%09red/mmu:18176%09red/mmu:11789%09red/mmu:15461%09red/mmu:56637%09red/mmu:30955%09red/mmu:18710%09red/mmu:19211%09red/mmu:12006%09red/mmu:18706%09red/mmu:12385%09red/mmu:12005%09red/mmu:13649%09red/mmu:23805%09red/mmu:56484%09red
Vitamin B6 metabolism	KEGG PATHWAY	mmu00750	4	9	0.478748	0.932332	gene28581|gene42427|gene36562|gene25524	mmu:103711|mmu:107272|mmu:57028|mmu:216134|	103711|107272|57028|216134|	http://www.genome.jp/kegg-bin/show_pathway?mmu00750/mmu:216134%09red/mmu:57028%09red/mmu:103711%09red/mmu:107272%09red
Vascular smooth muscle contraction	KEGG PATHWAY	mmu04270	48	128	0.482322	0.932332	gene17367|gene22901|gene7128|gene28814|gene1925|gene25702|gene40598|gene4019|gene5134|gene30742|gene24122|gene19263|gene21275|gene29613|gene29454|gene37055|gene39319|gene13976|gene19522|gene5598|gene29042|gene29063|gene37528|gene42664|gene15027|gene37480|gene7036|gene7035|gene13342|gene42432|gene21406|gene27111|gene26088|gene35078|gene25393|gene37906|gene27039|gene19451|gene1197|gene23383|gene211…	mmu:68458|mmu:69632|mmu:213498|mmu:54409|mmu:329251|mmu:14672|mmu:12313|mmu:54598|mmu:11550|mmu:12313|mmu:11848|mmu:17540|mmu:18747|mmu:19878|mmu:104111|mmu:11512|mmu:16440|mmu:109624|mmu:26417|mmu:98932|mmu:18750|mmu:14674|mmu:26413|mmu:11475|mmu:11468|mmu:17880|mmu:60596|mmu:54195|mmu:14673|mmu:14682|mmu:11513|mmu:11548|mmu:17931|mmu:11549|mmu:11540|mmu:107589|mmu:16533|mmu:18751|mmu:51801|mmu:…	68458|69632|213498|54409|329251|14672|12313|54598|11550|12313|11848|17540|18747|19878|104111|11512|16440|109624|26417|98932|18750|14674|26413|11475|11468|17880|60596|54195|14673|14682|11513|11548|17931|11549|11540|107589|16533|18751|51801|26395|13617|56089|80796|14683|432530|19091|329251|19108|	http://www.genome.jp/kegg-bin/show_pathway?mmu04270/mmu:12313%09red/mmu:14673%09red/mmu:14683%09red/mmu:14682%09red/mmu:11550%09red/mmu:11848%09red/mmu:11512%09red/mmu:11513%09red/mmu:68458%09red/mmu:11475%09red/mmu:26417%09red/mmu:109624%09red/mmu:26413%09red/mmu:18747%09red/mmu:104111%09red/mmu:13617%09red/mmu:19108%09red/mmu:17931%09red/mmu:432530%09red/mmu:56089%09red/mmu:16533%09red/mmu:1075…
Pertussis	KEGG PATHWAY	mmu05133	28	74	0.486174	0.932332	gene11278|gene145|gene42012|gene41090|gene4532|gene40226|gene15692|gene9302|gene40598|gene41298|gene9558|gene4033|gene24122|gene43061|gene7812|gene1569|gene30543|gene42020|gene19522|gene22206|gene37528|gene8147|gene30742|gene27234|gene28167|gene22648|gene31454|gene37274	mmu:14677|mmu:17087|mmu:12631|mmu:12475|mmu:22034|mmu:12266|mmu:50908|mmu:21898|mmu:12313|mmu:225471|mmu:16476|mmu:12258|mmu:11848|mmu:12369|mmu:14679|mmu:16153|mmu:14281|mmu:19697|mmu:26417|mmu:16412|mmu:26413|mmu:18033|mmu:12313|mmu:26420|mmu:18126|mmu:117149|mmu:80796|mmu:16402|	14677|17087|12631|12475|22034|12266|50908|21898|12313|225471|16476|12258|11848|12369|14679|16153|14281|19697|26417|16412|26413|18033|12313|26420|18126|117149|80796|16402|	http://www.genome.jp/kegg-bin/show_pathway?mmu05133/mmu:12313%09red/mmu:17087%09red/mmu:22034%09red/mmu:11848%09red/mmu:50908%09red/mmu:12258%09red/mmu:26417%09red/mmu:12631%09red/mmu:26413%09red/mmu:18033%09red/mmu:12475%09red/mmu:117149%09red/mmu:16476%09red/mmu:16412%09red/mmu:14677%09red/mmu:225471%09red/mmu:21898%09red/mmu:14679%09red/mmu:80796%09red/mmu:16402%09red/mmu:12266%09red/mmu:14281…
Mucin type O-Glycan biosynthesis	KEGG PATHWAY	mmu00512	11	28	0.486582	0.932332	gene34061|gene26003|gene5840|gene13089|gene30426|gene11393|gene19271|gene40906|gene33196|gene22132|gene43736	mmu:78754|mmu:14426|mmu:56336|mmu:212996|mmu:108760|mmu:231050|mmu:233733|mmu:14423|mmu:218476|mmu:108148|mmu:59048|	78754|14426|56336|212996|108760|231050|233733|14423|218476|108148|59048|	http://www.genome.jp/kegg-bin/show_pathway?mmu00512/mmu:233733%09red/mmu:14426%09red/mmu:14423%09red/mmu:212996%09red/mmu:108760%09red/mmu:231050%09red/mmu:218476%09red/mmu:56336%09red/mmu:78754%09red/mmu:59048%09red/mmu:108148%09red
Adipocytokine signaling pathway	KEGG PATHWAY	mmu04920	27	72	0.503466	0.936208	gene11275|gene9997|gene15752|gene7587|gene44221|gene28797|gene966|gene20148|gene14385|gene30090|gene17337|gene42020|gene20751|gene10736|gene42584|gene29280|gene12696|gene15577|gene35695|gene8147|gene45078|gene999|gene27234|gene12872|gene37066|gene3204|gene20408	mmu:12491|mmu:20525|mmu:21937|mmu:108097|mmu:16151|mmu:20848|mmu:74205|mmu:384783|mmu:109648|mmu:18035|mmu:18036|mmu:19697|mmu:14081|mmu:21938|mmu:16452|mmu:12702|mmu:100705|mmu:68465|mmu:105787|mmu:18033|mmu:50790|mmu:16367|mmu:26420|mmu:19247|mmu:19082|mmu:20181|mmu:16150|	12491|20525|21937|108097|16151|20848|74205|384783|109648|18035|18036|19697|14081|21938|16452|12702|100705|68465|105787|18033|50790|16367|26420|19247|19082|20181|16150|	http://www.genome.jp/kegg-bin/show_pathway?mmu04920/mmu:18033%09red/mmu:12491%09red/mmu:50790%09red/mmu:74205%09red/mmu:105787%09red/mmu:21938%09red/mmu:384783%09red/mmu:19247%09red/mmu:20525%09red/mmu:109648%09red/mmu:14081%09red/mmu:18035%09red/mmu:18036%09red/mmu:20848%09red/mmu:16452%09red/mmu:100705%09red/mmu:26420%09red/mmu:16367%09red/mmu:21937%09red/mmu:19082%09red/mmu:12702%09red/mmu:684…
Influenza A	KEGG PATHWAY	mmu05164	63	170	0.50379	0.936208	gene29017|gene39573|gene34797|gene40452|gene20728|gene19899|gene29860|gene13369|gene28229|gene15752|gene22462|gene17209|gene3721|gene14864|gene9302|gene45432|gene27673|gene9637|gene7241|gene29087|gene19522|gene20083|gene30090|gene12860|gene29780|gene12867|gene26887|gene35593|gene30353|gene47075|gene42020|gene35149|gene29042|gene8798|gene37979|gene36658|gene42584|gene37528|gene26297|gene29280|gene…	mmu:16647|mmu:14961|mmu:16391|mmu:19106|mmu:142980|mmu:54123|mmu:30955|mmu:11461|mmu:20296|mmu:21937|mmu:54721|mmu:232989|mmu:71586|mmu:13666|mmu:21898|mmu:170743|mmu:26398|mmu:16451|mmu:56417|mmu:26399|mmu:26417|mmu:26400|mmu:18035|mmu:246727|mmu:58185|mmu:246730|mmu:103573|mmu:100037258|mmu:15512|mmu:14999|mmu:19697|mmu:21933|mmu:18750|mmu:230073|mmu:56637|mmu:328572|mmu:16452|mmu:26413|mmu:564…	16647|14961|16391|19106|142980|54123|30955|11461|20296|21937|54721|232989|71586|13666|21898|170743|26398|16451|56417|26399|26417|26400|18035|246727|58185|246730|103573|100037258|15512|14999|19697|21933|18750|230073|56637|328572|16452|26413|56480|12702|15894|13665|18033|217069|16476|18710|246728|23961|18706|20847|26420|15979|18036|18751|17858|23960|26395|81489|14999|20846|16150|18550|14961|	http://www.genome.jp/kegg-bin/show_pathway?mmu05164/mmu:217069%09red/mmu:23960%09red/mmu:30955%09red/mmu:16391%09red/mmu:13665%09red/mmu:246728%09red/mmu:14999%09red/mmu:19697%09red/mmu:54721%09red/mmu:246727%09red/mmu:18706%09red/mmu:71586%09red/mmu:15979%09red/mmu:26417%09red/mmu:58185%09red/mmu:56417%09red/mmu:26413%09red/mmu:19106%09red/mmu:26420%09red/mmu:18033%09red/mmu:18035%09red/mmu:2329…
Cholinergic synapse	KEGG PATHWAY	mmu04725	42	113	0.506801	0.936208	gene11278|gene4436|gene13207|gene10041|gene14005|gene29860|gene14652|gene9888|gene16151|gene41476|gene26684|gene25702|gene14468|gene6493|gene11002|gene21275|gene21488|gene29454|gene33868|gene39319|gene7812|gene29042|gene19522|gene42584|gene37528|gene8926|gene21406|gene9190|gene7692|gene25658|gene42432|gene1363|gene6489|gene19893|gene37055|gene19451|gene23383|gene755|gene30543|gene8302|gene26718|g…	mmu:14677|mmu:26427|mmu:11423|mmu:60613|mmu:208647|mmu:30955|mmu:14701|mmu:18710|mmu:18176|mmu:108058|mmu:12323|mmu:14672|mmu:231991|mmu:14696|mmu:14688|mmu:18747|mmu:14681|mmu:104111|mmu:12325|mmu:16440|mmu:14679|mmu:18750|mmu:26417|mmu:16452|mmu:26413|mmu:12913|mmu:11513|mmu:14700|mmu:18176|mmu:14708|mmu:14682|mmu:12043|mmu:18706|mmu:15461|mmu:11512|mmu:18751|mmu:26395|mmu:12912|mmu:14281|mmu:1…	14677|26427|11423|60613|208647|30955|14701|18710|18176|108058|12323|14672|231991|14696|14688|18747|14681|104111|12325|16440|14679|18750|26417|16452|26413|12913|11513|14700|18176|14708|14682|12043|18706|15461|11512|18751|26395|12912|14281|14707|432530|19108|	http://www.genome.jp/kegg-bin/show_pathway?mmu04725/mmu:14688%09red/mmu:12043%09red/mmu:14682%09red/mmu:14681%09red/mmu:11512%09red/mmu:11513%09red/mmu:18706%09red/mmu:26417%09red/mmu:26413%09red/mmu:18747%09red/mmu:104111%09red/mmu:19108%09red/mmu:14679%09red/mmu:432530%09red/mmu:14696%09red/mmu:16452%09red/mmu:14672%09red/mmu:14708%09red/mmu:14701%09red/mmu:14677%09red/mmu:14700%09red/mmu:12325…
T cell receptor signaling pathway	KEGG PATHWAY	mmu04660	39	105	0.51026	0.936208	gene20083|gene29860|gene44221|gene16151|gene37849|gene8158|gene41790|gene22931|gene4776|gene23946|gene9558|gene19522|gene24122|gene30090|gene18717|gene7692|gene21708|gene10505|gene1569|gene42020|gene37837|gene3196|gene37979|gene37528|gene8287|gene8147|gene17337|gene38142|gene26792|gene9888|gene28923|gene6489|gene19893|gene27234|gene471|gene23383|gene30543|gene20408|gene33856	mmu:26400|mmu:30955|mmu:16151|mmu:18176|mmu:224105|mmu:19055|mmu:18018|mmu:12402|mmu:19419|mmu:17973|mmu:16476|mmu:26417|mmu:11848|mmu:18035|mmu:18479|mmu:18176|mmu:18021|mmu:12540|mmu:16153|mmu:19697|mmu:13383|mmu:22325|mmu:56637|mmu:26413|mmu:12042|mmu:18033|mmu:18036|mmu:208650|mmu:19058|mmu:18710|mmu:53859|mmu:18706|mmu:15461|mmu:26420|mmu:17974|mmu:26395|mmu:14281|mmu:16150|mmu:19056|	26400|30955|16151|18176|224105|19055|18018|12402|19419|17973|16476|26417|11848|18035|18479|18176|18021|12540|16153|19697|13383|22325|56637|26413|12042|18033|18036|208650|19058|18710|53859|18706|15461|26420|17974|26395|14281|16150|19056|	http://www.genome.jp/kegg-bin/show_pathway?mmu04660/mmu:224105%09red/mmu:18033%09red/mmu:12042%09red/mmu:11848%09red/mmu:208650%09red/mmu:19419%09red/mmu:18706%09red/mmu:26417%09red/mmu:19056%09red/mmu:26413%09red/mmu:18176%09red/mmu:18035%09red/mmu:18036%09red/mmu:56637%09red/mmu:19055%09red/mmu:17973%09red/mmu:17974%09red/mmu:18018%09red/mmu:19058%09red/mmu:53859%09red/mmu:16476%09red/mmu:13383…
Non-small cell lung cancer	KEGG PATHWAY	mmu05223	21	56	0.512676	0.936208	gene15099|gene5724|gene26784|gene6489|gene19893|gene24083|gene20025|gene19522|gene29042|gene19451|gene37528|gene29860|gene40522|gene24981|gene23383|gene3204|gene1573|gene16151|gene7692|gene9888|gene33791	mmu:21802|mmu:58231|mmu:13649|mmu:18706|mmu:15461|mmu:56289|mmu:12443|mmu:26417|mmu:18750|mmu:18751|mmu:26413|mmu:30955|mmu:78798|mmu:56484|mmu:26395|mmu:20181|mmu:54354|mmu:18176|mmu:18176|mmu:18710|mmu:218772|	21802|58231|13649|18706|15461|56289|12443|26417|18750|18751|26413|30955|78798|56484|26395|20181|54354|18176|18176|18710|218772|	http://www.genome.jp/kegg-bin/show_pathway?mmu05223/mmu:18751%09red/mmu:18750%09red/mmu:13649%09red/mmu:26413%09red/mmu:26395%09red/mmu:18176%09red/mmu:12443%09red/mmu:56484%09red/mmu:15461%09red/mmu:30955%09red/mmu:54354%09red/mmu:58231%09red/mmu:56289%09red/mmu:78798%09red/mmu:18706%09red/mmu:20181%09red/mmu:21802%09red/mmu:18710%09red/mmu:218772%09red/mmu:26417%09red
Purine metabolism	KEGG PATHWAY	mmu00230	66	179	0.516745	0.936208	gene29290|gene29756|gene42630|gene12417|gene42169|gene42780|gene11862|gene17858|gene3351|gene7568|gene2768|gene22467|gene38769|gene12042|gene12040|gene45433|gene33279|gene5274|gene19420|gene42959|gene19259|gene9656|gene24770|gene28775|gene27523|gene40400|gene27734|gene33040|gene44436|gene29454|gene37280|gene24674|gene18456|gene37665|gene42483|gene27798|gene33392|gene31102|gene36578|gene15026|gene…	mmu:76025|mmu:20135|mmu:23972|mmu:74167|mmu:67710|mmu:12495|mmu:66681|mmu:18971|mmu:11636|mmu:74414|mmu:53893|mmu:18577|mmu:23984|mmu:67054|mmu:231327|mmu:110639|mmu:102216272|mmu:70408|mmu:26939|mmu:76952|mmu:11717|mmu:18578|mmu:18605|mmu:68106|mmu:103850|mmu:22436|mmu:237823|mmu:67486|mmu:18968|mmu:104111|mmu:18574|mmu:29863|mmu:68695|mmu:245841|mmu:14544|mmu:20020|mmu:238871|mmu:11565|mmu:6983…	76025|20135|23972|74167|67710|12495|66681|18971|11636|74414|53893|18577|23984|67054|231327|110639|102216272|70408|26939|76952|11717|18578|18605|68106|103850|22436|237823|67486|18968|104111|18574|29863|68695|245841|14544|20020|238871|11565|69833|27369|11513|218461|207728|11512|18950|60596|54195|15452|13178|28071|56248|224794|20133|69241|23959|18584|66355|56520|12497|11639|18972|382985|432530|11566…	http://www.genome.jp/kegg-bin/show_pathway?mmu00230/mmu:23959%09red/mmu:70408%09red/mmu:28071%09red/mmu:207728%09red/mmu:12495%09red/mmu:103850%09red/mmu:18950%09red/mmu:23972%09red/mmu:20133%09red/mmu:18584%09red/mmu:11512%09red/mmu:12497%09red/mmu:18971%09red/mmu:27369%09red/mmu:237823%09red/mmu:110639%09red/mmu:67710%09red/mmu:29863%09red/mmu:68695%09red/mmu:218461%09red/mmu:56248%09red/mmu:10…
Dopaminergic synapse	KEGG PATHWAY	mmu04728	49	133	0.523593	0.936208	gene11278|gene22230|gene4436|gene35085|gene31031|gene11002|gene20564|gene40701|gene3585|gene12026|gene19902|gene2611|gene26684|gene27303|gene8158|gene40598|gene14468|gene30742|gene6493|gene14005|gene21275|gene23093|gene17176|gene755|gene39998|gene43756|gene21488|gene33868|gene39319|gene41476|gene7812|gene26378|gene8302|gene37979|gene29042|gene8926|gene9190|gene14652|gene25658|gene42432|gene27234|…	mmu:14677|mmu:14802|mmu:26427|mmu:52432|mmu:21770|mmu:14688|mmu:19053|mmu:16573|mmu:16574|mmu:12753|mmu:13491|mmu:226849|mmu:12323|mmu:19052|mmu:19055|mmu:12313|mmu:231991|mmu:12313|mmu:14696|mmu:208647|mmu:18747|mmu:73699|mmu:606496|mmu:12912|mmu:21770|mmu:53623|mmu:14681|mmu:12325|mmu:16440|mmu:108058|mmu:14679|mmu:16572|mmu:14707|mmu:56637|mmu:18750|mmu:12913|mmu:14700|mmu:14701|mmu:14708|mmu:…	14677|14802|26427|52432|21770|14688|19053|16573|16574|12753|13491|226849|12323|19052|19055|12313|231991|12313|14696|208647|18747|73699|606496|12912|21770|53623|14681|12325|16440|108058|14679|16572|14707|56637|18750|12913|14700|14701|14708|14682|26420|18751|80796|14281|14683|19056|19108|109731|17161|	http://www.genome.jp/kegg-bin/show_pathway?mmu04728/mmu:12313%09red/mmu:73699%09red/mmu:14688%09red/mmu:17161%09red/mmu:14683%09red/mmu:14682%09red/mmu:14681%09red/mmu:14708%09red/mmu:14679%09red/mmu:12753%09red/mmu:13491%09red/mmu:18747%09red/mmu:21770%09red/mmu:19108%09red/mmu:14707%09red/mmu:56637%09red/mmu:19055%09red/mmu:19056%09red/mmu:19053%09red/mmu:19052%09red/mmu:14696%09red/mmu:12323%0…
Aldosterone-regulated sodium reabsorption	KEGG PATHWAY	mmu04960	15	40	0.525326	0.936208	gene999|gene6489|gene19522|gene21672|gene23863|gene29042|gene19451|gene37528|gene29860|gene19437|gene7665|gene39181|gene22992|gene9888|gene2065	mmu:16367|mmu:18706|mmu:26417|mmu:15484|mmu:11933|mmu:18750|mmu:18751|mmu:26413|mmu:30955|mmu:20277|mmu:11928|mmu:65962|mmu:11936|mmu:18710|mmu:11931|	16367|18706|26417|15484|11933|18750|18751|26413|30955|20277|11928|65962|11936|18710|11931|	http://www.genome.jp/kegg-bin/show_pathway?mmu04960/mmu:18751%09red/mmu:18750%09red/mmu:26413%09red/mmu:16367%09red/mmu:26417%09red/mmu:20277%09red/mmu:65962%09red/mmu:18710%09red/mmu:30955%09red/mmu:18706%09red/mmu:11928%09red/mmu:15484%09red/mmu:11936%09red/mmu:11933%09red/mmu:11931%09red
Cysteine and methionine metabolism	KEGG PATHWAY	mmu00270	15	40	0.525326	0.936208	gene12846|gene14912|gene47501|gene24941|gene42850|gene29803|gene8420|gene27081|gene41304|gene13899|gene45318|gene22448|gene26859|gene16108|gene7791	mmu:257635|mmu:232087|mmu:20810|mmu:11702|mmu:14718|mmu:104923|mmu:107869|mmu:108645|mmu:12583|mmu:74340|mmu:20603|mmu:13433|mmu:17449|mmu:16832|mmu:229709|	257635|232087|20810|11702|14718|104923|107869|108645|12583|74340|20603|13433|17449|16832|229709|	http://www.genome.jp/kegg-bin/show_pathway?mmu00270/mmu:107869%09red/mmu:14718%09red/mmu:229709%09red/mmu:108645%09red/mmu:13433%09red/mmu:232087%09red/mmu:12583%09red/mmu:16832%09red/mmu:11702%09red/mmu:20810%09red/mmu:257635%09red/mmu:20603%09red/mmu:74340%09red/mmu:104923%09red/mmu:17449%09red
Other glycan degradation	KEGG PATHWAY	mmu00511	7	18	0.525559	0.936208	gene7213|gene33204|gene24600|gene20801|gene10467|gene8145|gene21345	mmu:14466|mmu:15212|mmu:66848|mmu:11593|mmu:71665|mmu:110173|mmu:17159|	14466|15212|66848|11593|71665|110173|17159|	http://www.genome.jp/kegg-bin/show_pathway?mmu00511/mmu:110173%09red/mmu:66848%09red/mmu:17159%09red/mmu:14466%09red/mmu:15212%09red/mmu:11593%09red/mmu:71665%09red
Glutamatergic synapse	KEGG PATHWAY	mmu04724	42	114	0.52619	0.936208	gene11278|gene22230|gene14652|gene36990|gene6434|gene8158|gene17973|gene20995|gene33138|gene17913|gene11002|gene26430|gene20006|gene21275|gene43756|gene21488|gene29454|gene1893|gene39319|gene7812|gene36987|gene8302|gene19522|gene29042|gene37528|gene21406|gene9190|gene41943|gene26792|gene25658|gene40341|gene42432|gene17168|gene37055|gene19451|gene560|gene6007|gene6493|gene26718|gene33856|gene25539…	mmu:14677|mmu:14802|mmu:14701|mmu:67760|mmu:18805|mmu:19055|mmu:14814|mmu:26558|mmu:26556|mmu:72961|mmu:14688|mmu:216456|mmu:210274|mmu:18747|mmu:53623|mmu:14681|mmu:104111|mmu:14645|mmu:16440|mmu:14679|mmu:105727|mmu:14707|mmu:26417|mmu:18750|mmu:26413|mmu:11513|mmu:14700|mmu:110355|mmu:19058|mmu:14708|mmu:224997|mmu:14682|mmu:14809|mmu:11512|mmu:18751|mmu:14660|mmu:14683|mmu:14696|mmu:432530|mm…	14677|14802|14701|67760|18805|19055|14814|26558|26556|72961|14688|216456|210274|18747|53623|14681|104111|14645|16440|14679|105727|14707|26417|18750|26413|11513|14700|110355|19058|14708|224997|14682|14809|11512|18751|14660|14683|14696|432530|19056|20513|19108|	http://www.genome.jp/kegg-bin/show_pathway?mmu04724/mmu:14660%09red/mmu:14645%09red/mmu:14688%09red/mmu:14683%09red/mmu:14682%09red/mmu:14681%09red/mmu:224997%09red/mmu:11512%09red/mmu:11513%09red/mmu:26558%09red/mmu:26556%09red/mmu:26417%09red/mmu:26413%09red/mmu:18747%09red/mmu:104111%09red/mmu:19108%09red/mmu:14696%09red/mmu:72961%09red/mmu:19055%09red/mmu:432530%09red/mmu:19056%09red/mmu:1905…
Progesterone-mediated oocyte maturation	KEGG PATHWAY	mmu04914	32	87	0.534306	0.938155	gene11278|gene33285|gene23503|gene28953|gene20221|gene14637|gene11808|gene6555|gene19446|gene5019|gene23969|gene21275|gene25327|gene29454|gene37055|gene7812|gene19522|gene37528|gene21406|gene9253|gene29860|gene3083|gene9888|gene5120|gene6489|gene27234|gene38736|gene25690|gene23383|gene45334|gene26718|gene44298	mmu:14677|mmu:268697|mmu:12442|mmu:217232|mmu:69957|mmu:56150|mmu:52206|mmu:12428|mmu:18817|mmu:12235|mmu:69010|mmu:18747|mmu:12534|mmu:104111|mmu:11512|mmu:14679|mmu:26417|mmu:26413|mmu:11513|mmu:66440|mmu:30955|mmu:99152|mmu:18710|mmu:12531|mmu:18706|mmu:26420|mmu:20112|mmu:56371|mmu:26395|mmu:110651|mmu:432530|mmu:19108|	14677|268697|12442|217232|69957|56150|52206|12428|18817|12235|69010|18747|12534|104111|11512|14679|26417|26413|11513|66440|30955|99152|18710|12531|18706|26420|20112|56371|26395|110651|432530|19108|	http://www.genome.jp/kegg-bin/show_pathway?mmu04914/mmu:12235%09red/mmu:19108%09red/mmu:432530%09red/mmu:12442%09red/mmu:99152%09red/mmu:12534%09red/mmu:12531%09red/mmu:18706%09red/mmu:18817%09red/mmu:26417%09red/mmu:30955%09red/mmu:217232%09red/mmu:110651%09red/mmu:26413%09red/mmu:18747%09red/mmu:20112%09red/mmu:104111%09red/mmu:268697%09red/mmu:14677%09red/mmu:14679%09red/mmu:69957%09red/mmu:18…
Tryptophan metabolism	KEGG PATHWAY	mmu00380	17	46	0.540777	0.938155	gene34072|gene37688|gene19826|gene14359|gene27587|gene40470|gene23135|gene8992|gene2128|gene21323|gene7033|gene4557|gene17994|gene8093|gene20438|gene43425|gene43424	mmu:239017|mmu:74147|mmu:93747|mmu:76507|mmu:11671|mmu:13078|mmu:110446|mmu:72535|mmu:56752|mmu:270076|mmu:56720|mmu:12359|mmu:21990|mmu:15107|mmu:209176|mmu:109731|mmu:17161|	239017|74147|93747|76507|11671|13078|110446|72535|56752|270076|56720|12359|21990|15107|209176|109731|17161|	http://www.genome.jp/kegg-bin/show_pathway?mmu00380/mmu:56752%09red/mmu:17161%09red/mmu:21990%09red/mmu:74147%09red/mmu:270076%09red/mmu:76507%09red/mmu:11671%09red/mmu:15107%09red/mmu:56720%09red/mmu:12359%09red/mmu:239017%09red/mmu:72535%09red/mmu:209176%09red/mmu:13078%09red/mmu:93747%09red/mmu:109731%09red/mmu:110446%09red
Prion diseases	KEGG PATHWAY	mmu05020	13	35	0.542424	0.938155	gene38494|gene3402|gene19522|gene43479|gene41035|gene37528|gene5142|gene23383|gene1871|gene21275|gene3153|gene42108|gene44298	mmu:20655|mmu:14828|mmu:26417|mmu:13712|mmu:13653|mmu:26413|mmu:19122|mmu:26395|mmu:226519|mmu:18747|mmu:18128|mmu:20867|mmu:19108|	20655|14828|26417|13712|13653|26413|19122|26395|226519|18747|18128|20867|19108|	http://www.genome.jp/kegg-bin/show_pathway?mmu05020/mmu:226519%09red/mmu:26417%09red/mmu:14828%09red/mmu:26413%09red/mmu:18747%09red/mmu:13712%09red/mmu:19108%09red/mmu:19122%09red/mmu:13653%09red/mmu:20867%09red/mmu:18128%09red/mmu:20655%09red/mmu:26395%09red
Histidine metabolism	KEGG PATHWAY	mmu00340	9	24	0.545951	0.938155	gene2128|gene27586|gene27587|gene41841|gene8992|gene41905|gene14359|gene43425|gene43424	mmu:56752|mmu:11670|mmu:11671|mmu:66054|mmu:72535|mmu:67689|mmu:76507|mmu:109731|mmu:17161|	56752|11670|11671|66054|72535|67689|76507|109731|17161|	http://www.genome.jp/kegg-bin/show_pathway?mmu00340/mmu:56752%09red/mmu:17161%09red/mmu:66054%09red/mmu:67689%09red/mmu:76507%09red/mmu:11671%09red/mmu:11670%09red/mmu:72535%09red/mmu:109731%09red
Notch signaling pathway	KEGG PATHWAY	mmu04330	18	49	0.547828	0.938155	gene12858|gene2250|gene7488|gene19719|gene5210|gene47389|gene29694|gene39466|gene7597|gene13336|gene2407|gene36658|gene11575|gene30477|gene3153|gene42330|gene11819|gene37924	mmu:14357|mmu:59287|mmu:226548|mmu:13017|mmu:16449|mmu:433759|mmu:11491|mmu:18131|mmu:18129|mmu:16848|mmu:19165|mmu:328572|mmu:13016|mmu:19164|mmu:18128|mmu:207521|mmu:19664|mmu:209200|	14357|59287|226548|13017|16449|433759|11491|18131|18129|16848|19165|328572|13016|19164|18128|207521|19664|209200|	http://www.genome.jp/kegg-bin/show_pathway?mmu04330/mmu:13017%09red/mmu:13016%09red/mmu:59287%09red/mmu:226548%09red/mmu:207521%09red/mmu:433759%09red/mmu:328572%09red/mmu:209200%09red/mmu:18131%09red/mmu:16449%09red/mmu:19165%09red/mmu:19164%09red/mmu:14357%09red/mmu:18128%09red/mmu:18129%09red/mmu:11491%09red/mmu:19664%09red/mmu:16848%09red
Fatty acid degradation	KEGG PATHWAY	mmu00071	18	49	0.547828	0.938155	gene37688|gene19826|gene11634|gene8093|gene27830|gene8992|gene2128|gene24353|gene47287|gene11483|gene23135|gene21323|gene20751|gene8189|gene45078|gene966|gene41697|gene27587	mmu:74147|mmu:93747|mmu:80911|mmu:15107|mmu:11370|mmu:72535|mmu:56752|mmu:113868|mmu:11363|mmu:231086|mmu:110446|mmu:270076|mmu:14081|mmu:11532|mmu:50790|mmu:74205|mmu:52538|mmu:11671|	74147|93747|80911|15107|11370|72535|56752|113868|11363|231086|110446|270076|14081|11532|50790|74205|52538|11671|	http://www.genome.jp/kegg-bin/show_pathway?mmu00071/mmu:56752%09red/mmu:270076%09red/mmu:72535%09red/mmu:113868%09red/mmu:50790%09red/mmu:15107%09red/mmu:52538%09red/mmu:74205%09red/mmu:14081%09red/mmu:11671%09red/mmu:11363%09red/mmu:80911%09red/mmu:110446%09red/mmu:74147%09red/mmu:11532%09red/mmu:11370%09red/mmu:93747%09red/mmu:231086%09red
Folate biosynthesis	KEGG PATHWAY	mmu00790	5	13	0.554972	0.944486	gene40073|gene15059|gene11753|gene23074|gene10518	mmu:56738|mmu:20751|mmu:110391|mmu:19286|mmu:11647|	56738|20751|110391|19286|11647|	http://www.genome.jp/kegg-bin/show_pathway?mmu00790/mmu:56738%09red/mmu:20751%09red/mmu:19286%09red/mmu:110391%09red/mmu:11647%09red
Oxidative phosphorylation	KEGG PATHWAY	mmu00190	49	135	0.559111	0.945656	gene40197|gene43466|gene16320|gene25601|gene41915|gene13438|gene13734|gene37982|gene38386|gene42885|gene13888|gene17399|gene25212|gene39302|gene37240|gene22971|gene6496|gene5463|gene43670|gene25608|gene13841|gene8626|gene29170|gene2206|gene10608|gene6013|gene41092|gene32958|gene39444|gene20946|gene8801|gene3439|gene40524|gene2805|gene14334|Novel00237|gene41903|gene28800|gene39193|gene7748|gene129…	mmu:69875|mmu:104130|mmu:333182|mmu:66043|mmu:17995|mmu:57423|mmu:17992|mmu:12856|mmu:11957|mmu:67264|mmu:66144|mmu:12865|mmu:67895|mmu:11974|mmu:67942|mmu:27425|mmu:66046|mmu:84682|mmu:54405|mmu:75406|mmu:68202|mmu:242341|mmu:71679|mmu:66052|mmu:67680|mmu:67126|mmu:17991|mmu:66945|mmu:78330|mmu:11966|mmu:230075|mmu:68375|mmu:20463|mmu:11949|mmu:76252|mmu:11984|mmu:27060|mmu:11975|mmu:68342|mmu:1…	69875|104130|333182|66043|17995|57423|17992|12856|11957|67264|66144|12865|67895|11974|67942|27425|66046|84682|54405|75406|68202|242341|71679|66052|67680|67126|17991|66945|78330|11966|230075|68375|20463|11949|76252|11984|27060|11975|68342|11950|21871|11964|66142|407790|66152|17993|66576|22272|228033|	http://www.genome.jp/kegg-bin/show_pathway?mmu00190/mmu:66142%09red/mmu:11974%09red/mmu:11975%09red/mmu:66945%09red/mmu:76252%09red/mmu:242341%09red/mmu:17992%09red/mmu:68375%09red/mmu:17991%09red/mmu:67942%09red/mmu:27060%09red/mmu:66046%09red/mmu:17995%09red/mmu:78330%09red/mmu:66043%09red/mmu:12865%09red/mmu:66144%09red/mmu:11966%09red/mmu:333182%09red/mmu:17993%09red/mmu:54405%09red/mmu:66576…
Steroid biosynthesis	KEGG PATHWAY	mmu00100	7	19	0.572448	0.961956	gene20897|gene19311|gene36211|gene1937|gene20002|gene22893|gene25443	mmu:66234|mmu:244209|mmu:20775|mmu:20652|mmu:13360|mmu:235293|mmu:16987|	66234|244209|20775|20652|13360|235293|16987|	http://www.genome.jp/kegg-bin/show_pathway?mmu00100/mmu:13360%09red/mmu:16987%09red/mmu:235293%09red/mmu:244209%09red/mmu:20775%09red/mmu:66234%09red/mmu:20652%09red
Parkinson's disease	KEGG PATHWAY	mmu05012	53	147	0.575769	0.961956	gene10530|gene4035|gene40197|gene11278|gene43468|gene43466|gene16320|gene41915|gene13734|gene38386|gene40524|gene33938|gene43654|gene26392|gene24104|gene37240|gene20742|gene6496|gene5463|gene43670|gene25608|gene13841|gene21275|gene29170|gene2206|gene10608|gene6013|gene42885|gene7812|gene41092|gene32958|gene39444|gene17399|gene8801|gene3439|gene8721|gene2805|gene33882|gene39193|gene46914|gene7748|…	mmu:68943|mmu:56791|mmu:69875|mmu:14677|mmu:22201|mmu:104130|mmu:333182|mmu:17995|mmu:17992|mmu:11957|mmu:20463|mmu:105675|mmu:11740|mmu:407790|mmu:74153|mmu:67942|mmu:11739|mmu:66046|mmu:84682|mmu:54405|mmu:75406|mmu:68202|mmu:18747|mmu:71679|mmu:66052|mmu:67680|mmu:67126|mmu:67264|mmu:14679|mmu:17991|mmu:66945|mmu:78330|mmu:12865|mmu:230075|mmu:68375|mmu:56228|mmu:11949|mmu:22334|mmu:68342|mmu:…	68943|56791|69875|14677|22201|104130|333182|17995|17992|11957|20463|105675|11740|407790|74153|67942|11739|66046|84682|54405|75406|68202|18747|71679|66052|67680|67126|67264|14679|17991|66945|78330|12865|230075|68375|56228|11949|22334|68342|18951|11950|64704|11540|66142|66043|66725|66152|17993|66576|22213|22272|228033|19108|	http://www.genome.jp/kegg-bin/show_pathway?mmu05012/mmu:22334%09red/mmu:105675%09red/mmu:66142%09red/mmu:18951%09red/mmu:66945%09red/mmu:11740%09red/mmu:14679%09red/mmu:17995%09red/mmu:17992%09red/mmu:68375%09red/mmu:17991%09red/mmu:67942%09red/mmu:54405%09red/mmu:66046%09red/mmu:56228%09red/mmu:78330%09red/mmu:66043%09red/mmu:12865%09red/mmu:19108%09red/mmu:333182%09red/mmu:74153%09red/mmu:17993…
Inflammatory bowel disease (IBD)	KEGG PATHWAY	mmu05321	21	59	0.593185	0.97632	gene42020|gene17207|gene39573|gene44567|gene19482|gene23474|gene24658|gene432|gene28797|gene47075|gene9302|gene8147|gene30553|gene9558|gene558|gene47763|gene21880|gene23367|gene47769|gene1569|gene41790	mmu:19697|mmu:21803|mmu:14961|mmu:16186|mmu:16190|mmu:19883|mmu:15979|mmu:16174|mmu:20848|mmu:14999|mmu:21898|mmu:18033|mmu:21809|mmu:16476|mmu:20846|mmu:14999|mmu:17132|mmu:17127|mmu:14961|mmu:16153|mmu:18018|	19697|21803|14961|16186|16190|19883|15979|16174|20848|14999|21898|18033|21809|16476|20846|14999|17132|17127|14961|16153|18018|	http://www.genome.jp/kegg-bin/show_pathway?mmu05321/mmu:16476%09red/mmu:16190%09red/mmu:17132%09red/mmu:17127%09red/mmu:21898%09red/mmu:18033%09red/mmu:21809%09red/mmu:14999%09red/mmu:14961%09red/mmu:19697%09red/mmu:20848%09red/mmu:16174%09red/mmu:20846%09red/mmu:19883%09red/mmu:18018%09red/mmu:16186%09red/mmu:21803%09red/mmu:16153%09red/mmu:15979%09red
Proteasome	KEGG PATHWAY	mmu03050	16	45	0.594292	0.97632	gene17360|gene34744|gene19308|gene34795|gene38897|gene33763|gene31577|Novel00730|gene28668|gene30086|gene5413|gene26968|gene13516|gene28995|gene34296|gene30260	mmu:57296|mmu:19173|mmu:26440|mmu:621823|mmu:19170|mmu:66413|mmu:19166|mmu:19173|mmu:22123|mmu:26443|mmu:228769|mmu:103554|mmu:66537|mmu:19184|mmu:67089|mmu:19167|	57296|19173|26440|621823|19170|66413|19166|19173|22123|26443|228769|103554|66537|19184|67089|19167|	http://www.genome.jp/kegg-bin/show_pathway?mmu03050/mmu:228769%09red/mmu:66413%09red/mmu:26443%09red/mmu:66537%09red/mmu:22123%09red/mmu:57296%09red/mmu:19173%09red/mmu:19170%09red/mmu:621823%09red/mmu:26440%09red/mmu:19167%09red/mmu:19166%09red/mmu:103554%09red/mmu:67089%09red/mmu:19184%09red
Synaptic vesicle cycle	KEGG PATHWAY	mmu04721	22	62	0.598234	0.97632	gene8910|gene3334|gene38036|gene17913|gene13888|gene32471|gene26094|gene8626|gene13044|gene20946|gene3366|gene28940|gene14334|Novel00237|gene41903|gene28800|gene12987|gene19595|gene16770|gene39302|gene13133|gene32463	mmu:22249|mmu:13429|mmu:11964|mmu:72961|mmu:66144|mmu:74325|mmu:20979|mmu:242341|mmu:13852|mmu:11966|mmu:20910|mmu:18195|mmu:76252|mmu:11984|mmu:27060|mmu:11975|mmu:21871|mmu:56216|mmu:108124|mmu:11974|mmu:20907|mmu:12890|	22249|13429|11964|72961|66144|74325|20979|242341|13852|11966|20910|18195|76252|11984|27060|11975|21871|56216|108124|11974|20907|12890|	http://www.genome.jp/kegg-bin/show_pathway?mmu04721/mmu:12890%09red/mmu:11974%09red/mmu:11975%09red/mmu:20910%09red/mmu:74325%09red/mmu:20979%09red/mmu:76252%09red/mmu:242341%09red/mmu:27060%09red/mmu:108124%09red/mmu:22249%09red/mmu:66144%09red/mmu:72961%09red/mmu:11964%09red/mmu:11966%09red/mmu:18195%09red/mmu:20907%09red/mmu:21871%09red/mmu:11984%09red/mmu:13852%09red/mmu:13429%09red/mmu:56216…
Other types of O-glycan biosynthesis	KEGG PATHWAY	mmu00514	11	31	0.598619	0.97632	gene15308|gene36936|gene8813|gene37738|gene44578|gene13336|gene13565|gene9884|gene37993|gene3329|gene1857	mmu:101351|mmu:223827|mmu:14595|mmu:20440|mmu:108155|mmu:16848|mmu:381694|mmu:68273|mmu:224143|mmu:99011|mmu:269132|	101351|223827|14595|20440|108155|16848|381694|68273|224143|99011|269132|	http://www.genome.jp/kegg-bin/show_pathway?mmu00514/mmu:99011%09red/mmu:20440%09red/mmu:223827%09red/mmu:381694%09red/mmu:68273%09red/mmu:224143%09red/mmu:269132%09red/mmu:108155%09red/mmu:101351%09red/mmu:14595%09red/mmu:16848%09red
Selenocompound metabolism	KEGG PATHWAY	mmu00450	6	17	0.612782	0.989498	gene25753|gene42630|gene19558|gene19685|gene8420|gene2748	mmu:50493|mmu:23972|mmu:20768|mmu:214580|mmu:107869|mmu:109079|	50493|23972|20768|214580|107869|109079|	http://www.genome.jp/kegg-bin/show_pathway?mmu00450/mmu:107869%09red/mmu:109079%09red/mmu:214580%09red/mmu:23972%09red/mmu:50493%09red/mmu:20768%09red
RNA transport	KEGG PATHWAY	mmu03013	59	166	0.613922	0.989498	gene36788|gene35970|gene41615|gene28596|gene11586|gene2722|gene1105|gene30139|gene39970|gene2232|gene27141|gene29180|gene29181|gene36073|gene34739|gene23644|gene10091|gene19266|gene26474|gene26887|gene28767|gene19507|gene13045|gene30531|gene4912|gene10522|gene26298|gene31064|gene39223|gene13145|gene37729|gene37661|gene6956|gene24383|gene41256|gene8787|gene3321|gene7740|gene39120|gene15470|gene372…	mmu:18141|mmu:18458|mmu:72124|mmu:16211|mmu:21335|mmu:227522|mmu:26987|mmu:18949|mmu:72322|mmu:56009|mmu:76884|mmu:170930|mmu:445007|mmu:16341|mmu:27374|mmu:13627|mmu:230721|mmu:13690|mmu:78428|mmu:103573|mmu:20918|mmu:56347|mmu:19384|mmu:217715|mmu:78655|mmu:230861|mmu:73192|mmu:217869|mmu:22196|mmu:107939|mmu:13681|mmu:208643|mmu:97112|mmu:68969|mmu:78655|mmu:75471|mmu:227720|mmu:53975|mmu:3866…	18141|18458|72124|16211|21335|227522|26987|18949|72322|56009|76884|170930|445007|16341|27374|13627|230721|13690|78428|103573|20918|56347|19384|217715|78655|230861|73192|217869|22196|107939|13681|208643|97112|68969|78655|75471|227720|53975|386612|110379|75705|68626|56215|22218|20430|13665|68135|114615|75826|20610|13685|66235|192160|21681|13667|103468|73666|13664|72787|	http://www.genome.jp/kegg-bin/show_pathway?mmu03013/mmu:13685%09red/mmu:20918%09red/mmu:13681%09red/mmu:227522%09red/mmu:76884%09red/mmu:78428%09red/mmu:217869%09red/mmu:230721%09red/mmu:13667%09red/mmu:72124%09red/mmu:18949%09red/mmu:75826%09red/mmu:16211%09red/mmu:72787%09red/mmu:75471%09red/mmu:53975%09red/mmu:56009%09red/mmu:103468%09red/mmu:68969%09red/mmu:114615%09red/mmu:170930%09red/mmu:2…
RNA polymerase	KEGG PATHWAY	mmu03020	10	29	0.62941	1	gene37665|gene29883|gene27798|gene42169|gene40968|gene36578|gene19420|gene7568|gene33040|gene5274	mmu:245841|mmu:28071|mmu:20020|mmu:67710|mmu:69241|mmu:69833|mmu:26939|mmu:74414|mmu:67486|mmu:70408|	245841|28071|20020|67710|69241|69833|26939|74414|67486|70408|	http://www.genome.jp/kegg-bin/show_pathway?mmu03020/mmu:28071%09red/mmu:70408%09red/mmu:26939%09red/mmu:69833%09red/mmu:20020%09red/mmu:245841%09red/mmu:74414%09red/mmu:67486%09red/mmu:69241%09red/mmu:67710%09red
Insulin secretion	KEGG PATHWAY	mmu04911	30	86	0.632772	1	gene14504|gene4436|gene9997|gene41476|gene26684|gene25702|gene14468|gene7240|gene14005|gene21275|gene29454|gene33868|gene39319|gene22992|gene42432|gene23863|gene29042|gene8926|gene21406|gene7665|gene2065|gene21035|gene37055|gene27039|gene19451|gene755|gene6007|gene13133|gene26718|gene44298	mmu:11517|mmu:26427|mmu:20525|mmu:108058|mmu:12323|mmu:14672|mmu:231991|mmu:140493|mmu:208647|mmu:18747|mmu:104111|mmu:12325|mmu:16440|mmu:11936|mmu:14682|mmu:11933|mmu:18750|mmu:12913|mmu:11513|mmu:11928|mmu:11931|mmu:84036|mmu:11512|mmu:16533|mmu:18751|mmu:12912|mmu:14683|mmu:20907|mmu:432530|mmu:19108|	11517|26427|20525|108058|12323|14672|231991|140493|208647|18747|104111|12325|16440|11936|14682|11933|18750|12913|11513|11928|11931|84036|11512|16533|18751|12912|14683|20907|432530|19108|	http://www.genome.jp/kegg-bin/show_pathway?mmu04911/mmu:14683%09red/mmu:14682%09red/mmu:11512%09red/mmu:84036%09red/mmu:11517%09red/mmu:140493%09red/mmu:20525%09red/mmu:18747%09red/mmu:104111%09red/mmu:19108%09red/mmu:432530%09red/mmu:11928%09red/mmu:16533%09red/mmu:14672%09red/mmu:12325%09red/mmu:20907%09red/mmu:12323%09red/mmu:108058%09red/mmu:208647%09red/mmu:18751%09red/mmu:18750%09red/mmu:23…
Basal cell carcinoma	KEGG PATHWAY	mmu05217	19	55	0.636046	1	gene34317|gene31584|gene27501|gene35048|gene673|gene37979|gene42947|gene29053|gene41013|gene18641|gene760|gene5180|gene39283|gene11122|gene33992|gene37063|gene10504|gene25615|gene32701	mmu:12159|mmu:14634|mmu:216795|mmu:14365|mmu:14369|mmu:56637|mmu:24069|mmu:12006|mmu:11789|mmu:14366|mmu:14367|mmu:12156|mmu:12005|mmu:14362|mmu:22418|mmu:22410|mmu:22417|mmu:23805|mmu:19206|	12159|14634|216795|14365|14369|56637|24069|12006|11789|14366|14367|12156|12005|14362|22418|22410|22417|23805|19206|	http://www.genome.jp/kegg-bin/show_pathway?mmu05217/mmu:14369%09red/mmu:22410%09red/mmu:22417%09red/mmu:216795%09red/mmu:14362%09red/mmu:22418%09red/mmu:11789%09red/mmu:14365%09red/mmu:14366%09red/mmu:14367%09red/mmu:12159%09red/mmu:23805%09red/mmu:19206%09red/mmu:12006%09red/mmu:24069%09red/mmu:14634%09red/mmu:56637%09red/mmu:12005%09red/mmu:12156%09red
NOD-like receptor signaling pathway	KEGG PATHWAY	mmu04621	20	58	0.63995	1	gene42020|gene658|gene4532|gene27234|gene8600|gene19522|gene37528|gene22266|gene22267|gene30090|gene35329|gene13212|gene8147|gene25827|gene17337|gene20408|gene28229|gene44221|gene23188|gene24650	mmu:19697|mmu:12370|mmu:22034|mmu:26420|mmu:192656|mmu:26417|mmu:26413|mmu:11797|mmu:11796|mmu:18035|mmu:67955|mmu:22051|mmu:18033|mmu:22027|mmu:18036|mmu:16150|mmu:20296|mmu:16151|mmu:19200|mmu:21929|	19697|12370|22034|26420|192656|26417|26413|11797|11796|18035|67955|22051|18033|22027|18036|16150|20296|16151|19200|21929|	http://www.genome.jp/kegg-bin/show_pathway?mmu04621/mmu:11796%09red/mmu:26417%09red/mmu:26420%09red/mmu:67955%09red/mmu:11797%09red/mmu:19200%09red/mmu:18035%09red/mmu:18033%09red/mmu:22027%09red/mmu:18036%09red/mmu:22034%09red/mmu:12370%09red/mmu:21929%09red/mmu:19697%09red/mmu:20296%09red/mmu:22051%09red/mmu:26413%09red/mmu:192656%09red/mmu:16151%09red/mmu:16150%09red
Inositol phosphate metabolism	KEGG PATHWAY	mmu00562	21	61	0.64373	1	gene30780|gene11806|gene372|gene6489|gene17253|gene38701|gene42634|gene24344|gene8471|gene42745|gene26377|gene29860|gene37542|gene2984|gene2411|gene7439|gene32341|gene572|gene6282|gene30512|gene21013	mmu:217837|mmu:67073|mmu:269180|mmu:18706|mmu:233011|mmu:20975|mmu:19211|mmu:18799|mmu:242291|mmu:74055|mmu:117150|mmu:30955|mmu:224020|mmu:18718|mmu:320404|mmu:18720|mmu:75678|mmu:16329|mmu:55980|mmu:104776|mmu:71780|	217837|67073|269180|18706|233011|20975|19211|18799|242291|74055|117150|30955|224020|18718|320404|18720|75678|16329|55980|104776|71780|	http://www.genome.jp/kegg-bin/show_pathway?mmu00562/mmu:30955%09red/mmu:18799%09red/mmu:74055%09red/mmu:55980%09red/mmu:224020%09red/mmu:217837%09red/mmu:75678%09red/mmu:71780%09red/mmu:104776%09red/mmu:269180%09red/mmu:242291%09red/mmu:16329%09red/mmu:18720%09red/mmu:18718%09red/mmu:19211%09red/mmu:233011%09red/mmu:18706%09red/mmu:20975%09red/mmu:117150%09red/mmu:320404%09red/mmu:67073%09red
Colorectal cancer	KEGG PATHWAY	mmu05210	22	64	0.647398	1	gene29053|gene19522|gene3216|gene20025|gene9558|gene41013|gene24122|gene39283|gene23383|gene30553|gene37979|gene17207|gene37528|gene29860|gene23367|gene9888|gene25615|gene1363|gene6489|gene27234|gene24311|gene30543	mmu:12006|mmu:26417|mmu:19730|mmu:12443|mmu:16476|mmu:11789|mmu:11848|mmu:12005|mmu:26395|mmu:21809|mmu:56637|mmu:21803|mmu:26413|mmu:30955|mmu:17127|mmu:18710|mmu:23805|mmu:12043|mmu:18706|mmu:26420|mmu:21813|mmu:14281|	12006|26417|19730|12443|16476|11789|11848|12005|26395|21809|56637|21803|26413|30955|17127|18710|23805|12043|18706|26420|21813|14281|	http://www.genome.jp/kegg-bin/show_pathway?mmu05210/mmu:12043%09red/mmu:19730%09red/mmu:11848%09red/mmu:21809%09red/mmu:18706%09red/mmu:12006%09red/mmu:12005%09red/mmu:21803%09red/mmu:26417%09red/mmu:26413%09red/mmu:11789%09red/mmu:56637%09red/mmu:16476%09red/mmu:23805%09red/mmu:14281%09red/mmu:21813%09red/mmu:18710%09red/mmu:26420%09red/mmu:26395%09red/mmu:12443%09red/mmu:30955%09red/mmu:17127%0…
Toll-like receptor signaling pathway	KEGG PATHWAY	mmu04620	35	101	0.6506	1	gene5642|gene41090|gene145|gene12427|gene20728|gene4532|gene44221|gene19929|gene9302|gene45432|gene5786|gene41298|gene27673|gene29087|gene20083|gene30090|gene42020|gene658|gene19522|gene37528|gene26297|gene8147|gene29860|gene9888|gene6489|gene7466|gene27234|gene19899|gene22648|gene20014|gene23383|gene30543|gene558|gene20408|gene9558	mmu:16803|mmu:12475|mmu:17087|mmu:20750|mmu:142980|mmu:22034|mmu:16151|mmu:54473|mmu:21898|mmu:170743|mmu:21939|mmu:225471|mmu:26398|mmu:26399|mmu:26400|mmu:18035|mmu:19697|mmu:12370|mmu:26417|mmu:26413|mmu:56480|mmu:18033|mmu:30955|mmu:18710|mmu:18706|mmu:13038|mmu:26420|mmu:54123|mmu:117149|mmu:14082|mmu:26395|mmu:14281|mmu:20846|mmu:16150|mmu:16476|	16803|12475|17087|20750|142980|22034|16151|54473|21898|170743|21939|225471|26398|26399|26400|18035|19697|12370|26417|26413|56480|18033|30955|18710|18706|13038|26420|54123|117149|14082|26395|14281|20846|16150|16476|	http://www.genome.jp/kegg-bin/show_pathway?mmu04620/mmu:13038%09red/mmu:17087%09red/mmu:22034%09red/mmu:12370%09red/mmu:19697%09red/mmu:18706%09red/mmu:14082%09red/mmu:26417%09red/mmu:26413%09red/mmu:18033%09red/mmu:18035%09red/mmu:12475%09red/mmu:20846%09red/mmu:117149%09red/mmu:16476%09red/mmu:225471%09red/mmu:21898%09red/mmu:14281%09red/mmu:21939%09red/mmu:18710%09red/mmu:26400%09red/mmu:17074…
Terpenoid backbone biosynthesis	KEGG PATHWAY	mmu00900	7	21	0.658914	1	gene20476|gene33526|gene23135|gene10936|gene31569|gene24998|gene15105	mmu:14272|mmu:208715|mmu:110446|mmu:57295|mmu:14593|mmu:71365|mmu:66881|	14272|208715|110446|57295|14593|71365|66881|	http://www.genome.jp/kegg-bin/show_pathway?mmu00900/mmu:57295%09red/mmu:14272%09red/mmu:208715%09red/mmu:71365%09red/mmu:110446%09red/mmu:66881%09red/mmu:14593%09red
Vitamin digestion and absorption	KEGG PATHWAY	mmu04977	8	24	0.660338	1	gene5421|gene7045|gene37482|gene12998|gene231|gene2060|gene25456|gene26609	mmu:69698|mmu:79235|mmu:17250|mmu:20778|mmu:68421|mmu:116914|mmu:20509|mmu:21452|	69698|79235|17250|20778|68421|116914|20509|21452|	http://www.genome.jp/kegg-bin/show_pathway?mmu04977/mmu:79235%09red/mmu:116914%09red/mmu:17250%09red/mmu:20509%09red/mmu:20778%09red/mmu:21452%09red/mmu:68421%09red/mmu:69698%09red
Pentose phosphate pathway	KEGG PATHWAY	mmu00030	10	30	0.664219	1	gene28143|gene45433|gene19527|gene17573|gene37024|gene25506|gene11862|gene31489|gene44222|gene47518	mmu:11676|mmu:110639|mmu:11674|mmu:14751|mmu:18642|mmu:18641|mmu:66681|mmu:56421|mmu:14381|mmu:110208|	11676|110639|11674|14751|18642|18641|66681|56421|14381|110208|	http://www.genome.jp/kegg-bin/show_pathway?mmu00030/mmu:14751%09red/mmu:18642%09red/mmu:66681%09red/mmu:56421%09red/mmu:110208%09red/mmu:18641%09red/mmu:11674%09red/mmu:11676%09red/mmu:110639%09red/mmu:14381%09red
Rheumatoid arthritis	KEGG PATHWAY	mmu05323	28	82	0.667428	1	gene39573|gene28229|gene22252|gene32719|gene13512|gene13888|gene9302|gene38036|gene9558|gene8626|gene30553|gene47075|gene20946|gene17207|gene22452|gene15538|gene14334|Novel00237|gene41903|gene28800|gene39963|gene12987|gene7466|gene7793|gene39302|gene30543|gene47763|gene47769	mmu:14961|mmu:20296|mmu:17392|mmu:13039|mmu:14254|mmu:66144|mmu:21898|mmu:11964|mmu:16476|mmu:242341|mmu:21809|mmu:14999|mmu:11966|mmu:21803|mmu:15894|mmu:20315|mmu:76252|mmu:11984|mmu:27060|mmu:11975|mmu:22339|mmu:21871|mmu:13038|mmu:12977|mmu:11974|mmu:14281|mmu:14999|mmu:14961|	14961|20296|17392|13039|14254|66144|21898|11964|16476|242341|21809|14999|11966|21803|15894|20315|76252|11984|27060|11975|22339|21871|13038|12977|11974|14281|14999|14961|	http://www.genome.jp/kegg-bin/show_pathway?mmu05323/mmu:11974%09red/mmu:11975%09red/mmu:13039%09red/mmu:13038%09red/mmu:22339%09red/mmu:21809%09red/mmu:14999%09red/mmu:76252%09red/mmu:21803%09red/mmu:242341%09red/mmu:27060%09red/mmu:66144%09red/mmu:20315%09red/mmu:16476%09red/mmu:11964%09red/mmu:11966%09red/mmu:20296%09red/mmu:21898%09red/mmu:21871%09red/mmu:14281%09red/mmu:11984%09red/mmu:14961%…
Glycerophospholipid metabolism	KEGG PATHWAY	mmu00564	31	91	0.676411	1	gene13207|gene11565|gene4434|gene3160|gene5154|gene6434|gene5171|gene35308|gene22150|gene32041|gene9688|gene15696|gene21469|gene26472|gene11486|gene29760|gene5671|gene2622|gene41902|gene32812|gene40360|gene20|gene7763|gene3656|gene44440|gene25516|gene21711|gene12539|gene38803|gene29608|gene43037	mmu:11423|mmu:320951|mmu:104418|mmu:67512|mmu:110911|mmu:18805|mmu:66586|mmu:380921|mmu:14712|mmu:218121|mmu:67916|mmu:14792|mmu:270084|mmu:13139|mmu:28042|mmu:67216|mmu:64899|mmu:226856|mmu:12660|mmu:19210|mmu:64898|mmu:18777|mmu:99712|mmu:14571|mmu:236899|mmu:28169|mmu:192654|mmu:110524|mmu:68262|mmu:14245|mmu:14732|	11423|320951|104418|67512|110911|18805|66586|380921|14712|218121|67916|14792|270084|13139|28042|67216|64899|226856|12660|19210|64898|18777|99712|14571|236899|28169|192654|110524|68262|14245|14732|	http://www.genome.jp/kegg-bin/show_pathway?mmu00564/mmu:28169%09red/mmu:67512%09red/mmu:218121%09red/mmu:14712%09red/mmu:14732%09red/mmu:380921%09red/mmu:192654%09red/mmu:320951%09red/mmu:12660%09red/mmu:14245%09red/mmu:64899%09red/mmu:64898%09red/mmu:270084%09red/mmu:14571%09red/mmu:68262%09red/mmu:226856%09red/mmu:28042%09red/mmu:11423%09red/mmu:236899%09red/mmu:110911%09red/mmu:67916%09red/mmu…
Gastric acid secretion	KEGG PATHWAY	mmu04971	25	74	0.679521	1	gene11278|gene41476|gene13369|gene37906|gene26684|gene40598|gene30742|gene38727|gene21275|gene29454|gene37055|gene39319|gene7812|gene23863|gene29042|gene21406|gene7665|gene2065|gene42432|gene33868|gene19451|gene31454|gene6007|gene26718|gene44298	mmu:14677|mmu:108058|mmu:11461|mmu:107589|mmu:12323|mmu:12313|mmu:12313|mmu:22350|mmu:18747|mmu:104111|mmu:11512|mmu:16440|mmu:14679|mmu:11933|mmu:18750|mmu:11513|mmu:11928|mmu:11931|mmu:14682|mmu:12325|mmu:18751|mmu:80796|mmu:14683|mmu:432530|mmu:19108|	14677|108058|11461|107589|12323|12313|12313|22350|18747|104111|11512|16440|14679|11933|18750|11513|11928|11931|14682|12325|18751|80796|14683|432530|19108|	http://www.genome.jp/kegg-bin/show_pathway?mmu04971/mmu:12313%09red/mmu:22350%09red/mmu:14683%09red/mmu:14682%09red/mmu:11512%09red/mmu:11513%09red/mmu:18747%09red/mmu:104111%09red/mmu:19108%09red/mmu:432530%09red/mmu:11928%09red/mmu:107589%09red/mmu:14679%09red/mmu:14677%09red/mmu:12325%09red/mmu:12323%09red/mmu:80796%09red/mmu:11461%09red/mmu:108058%09red/mmu:18751%09red/mmu:18750%09red/mmu:164…
Allograft rejection	KEGG PATHWAY	mmu05330	18	54	0.683639	1	gene39722|gene39548|gene39573|gene47920|gene5786|gene47058|gene47075|gene39721|gene39720|gene46718|gene48506|Novel00728|gene39727|gene47763|gene48499|gene47769|gene1569|Novel00722	mmu:15039|mmu:101056305|mmu:14961|mmu:547349|mmu:21939|mmu:14972|mmu:14999|mmu:15040|mmu:15042|mmu:547349|mmu:547349|mmu:547349|mmu:14963|mmu:14999|mmu:15024|mmu:14961|mmu:16153|mmu:14991|	15039|101056305|14961|547349|21939|14972|14999|15040|15042|547349|547349|547349|14963|14999|15024|14961|16153|14991|	http://www.genome.jp/kegg-bin/show_pathway?mmu05330/mmu:14972%09red/mmu:15024%09red/mmu:101056305%09red/mmu:547349%09red/mmu:15039%09red/mmu:15040%09red/mmu:15042%09red/mmu:14963%09red/mmu:14999%09red/mmu:14961%09red/mmu:21939%09red/mmu:14991%09red/mmu:16153%09red
Measles	KEGG PATHWAY	mmu05162	47	137	0.686106	1	gene21085|gene8798|gene34797|gene40452|Novel00593|Novel00189|gene4532|gene22462|gene5429|gene3721|gene28796|gene45414|gene28797|gene45432|gene9637|gene7241|gene26437|gene9302|gene30090|gene12860|gene12867|gene14864|gene17337|gene30353|gene12866|gene24650|gene42020|gene35149|gene37979|gene44497|gene42584|gene26297|gene30386|gene8147|gene29860|gene38142|gene44567|gene9888|gene12859|gene6489|gene271…	mmu:16453|mmu:230073|mmu:16391|mmu:19106|mmu:17858|mmu:23961|mmu:22034|mmu:54721|mmu:12995|mmu:71586|mmu:20851|mmu:56382|mmu:20848|mmu:170743|mmu:16451|mmu:56417|mmu:20847|mmu:21898|mmu:18035|mmu:246727|mmu:246730|mmu:13666|mmu:18036|mmu:15512|mmu:23960|mmu:21929|mmu:19697|mmu:21933|mmu:56637|mmu:17698|mmu:16452|mmu:56480|mmu:13665|mmu:18033|mmu:30955|mmu:208650|mmu:16186|mmu:18710|mmu:246728|mmu…	16453|230073|16391|19106|17858|23961|22034|54721|12995|71586|20851|56382|20848|170743|16451|56417|20847|21898|18035|246727|246730|13666|18036|15512|23960|21929|19697|21933|56637|17698|16452|56480|13665|18033|30955|208650|16186|18710|246728|18706|14694|15979|54123|12444|68135|12443|20846|	http://www.genome.jp/kegg-bin/show_pathway?mmu05162/mmu:12995%09red/mmu:16391%09red/mmu:22034%09red/mmu:246728%09red/mmu:208650%09red/mmu:21929%09red/mmu:19697%09red/mmu:54721%09red/mmu:56382%09red/mmu:246727%09red/mmu:18706%09red/mmu:71586%09red/mmu:15979%09red/mmu:56417%09red/mmu:19106%09red/mmu:18033%09red/mmu:18035%09red/mmu:18036%09red/mmu:56637%09red/mmu:20848%09red/mmu:17858%09red/mmu:2084…
GABAergic synapse	KEGG PATHWAY	mmu04727	30	89	0.692933	1	gene11278|gene36990|gene21845|gene14652|gene5620|gene614|gene6493|gene11002|gene26430|gene3804|gene21275|gene21488|gene29454|gene1893|gene560|gene36987|gene7812|gene28940|gene29042|gene11952|gene21406|gene9190|gene25658|gene37055|gene19451|gene660|gene8302|gene26718|gene15871|gene44298	mmu:14677|mmu:67760|mmu:93739|mmu:14701|mmu:20779|mmu:227120|mmu:14696|mmu:14688|mmu:216456|mmu:14415|mmu:18747|mmu:14681|mmu:104111|mmu:14645|mmu:14660|mmu:105727|mmu:14679|mmu:18195|mmu:18750|mmu:14400|mmu:11513|mmu:14700|mmu:14708|mmu:11512|mmu:18751|mmu:70827|mmu:14707|mmu:432530|mmu:57436|mmu:19108|	14677|67760|93739|14701|20779|227120|14696|14688|216456|14415|18747|14681|104111|14645|14660|105727|14679|18195|18750|14400|11513|14700|14708|11512|18751|70827|14707|432530|57436|19108|	http://www.genome.jp/kegg-bin/show_pathway?mmu04727/mmu:14400%09red/mmu:14645%09red/mmu:14688%09red/mmu:14660%09red/mmu:432530%09red/mmu:14681%09red/mmu:11512%09red/mmu:11513%09red/mmu:57436%09red/mmu:93739%09red/mmu:18747%09red/mmu:216456%09red/mmu:104111%09red/mmu:19108%09red/mmu:14696%09red/mmu:14700%09red/mmu:14708%09red/mmu:14701%09red/mmu:14677%09red/mmu:14415%09red/mmu:18195%09red/mmu:2271…
Morphine addiction	KEGG PATHWAY	mmu05032	31	92	0.695473	1	gene11278|gene18768|gene14652|gene22467|gene38769|gene6493|gene11002|gene9656|gene21275|gene21488|gene29454|gene37280|gene24674|gene7812|gene6007|gene33392|gene29042|gene11952|gene21406|gene33169|gene9190|gene37055|gene41943|gene25658|gene43148|gene19451|gene18829|gene18481|gene8302|gene26718|gene44298	mmu:14677|mmu:109689|mmu:14701|mmu:18577|mmu:23984|mmu:14696|mmu:14688|mmu:18578|mmu:18747|mmu:14681|mmu:104111|mmu:18574|mmu:29863|mmu:14679|mmu:14683|mmu:238871|mmu:18750|mmu:14400|mmu:11513|mmu:218461|mmu:14700|mmu:11512|mmu:110355|mmu:14708|mmu:14773|mmu:18751|mmu:207728|mmu:18584|mmu:14707|mmu:432530|mmu:19108|	14677|109689|14701|18577|23984|14696|14688|18578|18747|14681|104111|18574|29863|14679|14683|238871|18750|14400|11513|218461|14700|11512|110355|14708|14773|18751|207728|18584|14707|432530|19108|	http://www.genome.jp/kegg-bin/show_pathway?mmu05032/mmu:14400%09red/mmu:14688%09red/mmu:14683%09red/mmu:14681%09red/mmu:109689%09red/mmu:18584%09red/mmu:11512%09red/mmu:207728%09red/mmu:18747%09red/mmu:104111%09red/mmu:23984%09red/mmu:19108%09red/mmu:29863%09red/mmu:432530%09red/mmu:14696%09red/mmu:14708%09red/mmu:14679%09red/mmu:14677%09red/mmu:14700%09red/mmu:14701%09red/mmu:14707%09red/mmu:238…
Spliceosome	KEGG PATHWAY	mmu03040	45	132	0.696634	1	gene48305|gene43015|gene36427|gene22311|gene5076|gene5626|gene15253|gene28900|gene15112|gene29370|gene29473|gene4996|gene29247|gene34487|gene30436|gene9767|gene32517|gene24592|gene26623|gene39705|gene10464|gene39523|gene21186|gene32572|gene30353|gene37057|gene36679|gene41098|gene16042|gene41989|gene9254|gene16350|gene28842|gene11795|gene21773|gene34748|gene10084|gene7840|gene2232|gene3918|gene597…	mmu:20383|mmu:76479|mmu:67959|mmu:66070|mmu:20638|mmu:66642|mmu:67678|mmu:20624|mmu:23983|mmu:21681|mmu:66055|mmu:320632|mmu:20382|mmu:15381|mmu:20384|mmu:230596|mmu:212880|mmu:66125|mmu:67465|mmu:69192|mmu:14105|mmu:76936|mmu:78651|mmu:15387|mmu:15512|mmu:74351|mmu:20826|mmu:66492|mmu:60321|mmu:319322|mmu:70052|mmu:22185|mmu:217207|mmu:13204|mmu:64340|mmu:56215|mmu:56031|mmu:66921|mmu:56009|mmu:…	20383|76479|67959|66070|20638|66642|67678|20624|23983|21681|66055|320632|20382|15381|20384|230596|212880|66125|67465|69192|14105|76936|78651|15387|15512|74351|20826|66492|60321|319322|70052|22185|217207|13204|64340|56215|56031|66921|56009|229279|81898|67039|101943|20227|73666|	http://www.genome.jp/kegg-bin/show_pathway?mmu03040/mmu:230596%09red/mmu:67678%09red/mmu:20383%09red/mmu:20382%09red/mmu:319322%09red/mmu:13204%09red/mmu:76479%09red/mmu:81898%09red/mmu:66492%09red/mmu:217207%09red/mmu:212880%09red/mmu:64340%09red/mmu:66921%09red/mmu:66125%09red/mmu:56009%09red/mmu:20624%09red/mmu:22185%09red/mmu:320632%09red/mmu:14105%09red/mmu:74351%09red/mmu:76936%09red/mmu:20…
Alanine, aspartate and glutamate metabolism	KEGG PATHWAY	mmu00250	12	37	0.698769	1	gene26430|gene13073|gene1893|gene13701|gene31102|gene42850|gene3804|gene34116|gene11516|gene2373|gene560|gene12040	mmu:216456|mmu:109900|mmu:14645|mmu:27053|mmu:11565|mmu:14718|mmu:14415|mmu:14661|mmu:69719|mmu:11566|mmu:14660|mmu:231327|	216456|109900|14645|27053|11565|14718|14415|14661|69719|11566|14660|231327|	http://www.genome.jp/kegg-bin/show_pathway?mmu00250/mmu:14661%09red/mmu:14718%09red/mmu:14645%09red/mmu:14415%09red/mmu:69719%09red/mmu:14660%09red/mmu:216456%09red/mmu:11565%09red/mmu:11566%09red/mmu:231327%09red/mmu:109900%09red/mmu:27053%09red
Ribosome biogenesis in eukaryotes	KEGG PATHWAY	mmu03008	27	81	0.705067	1	gene10145|gene2722|gene5429|gene27286|gene5078|gene39187|gene7636|gene35804|gene4715|gene33279|gene311|gene25629|gene5564|gene40374|gene506|gene13045|gene36679|gene6956|gene26887|gene28459|gene13083|gene8787|gene34033|gene23203|gene23042|gene5312|gene17301	mmu:230737|mmu:227522|mmu:12995|mmu:52530|mmu:67134|mmu:213773|mmu:269470|mmu:14000|mmu:66181|mmu:102216272|mmu:27993|mmu:66932|mmu:16418|mmu:72515|mmu:73674|mmu:19384|mmu:20826|mmu:97112|mmu:103573|mmu:217109|mmu:66711|mmu:75471|mmu:30877|mmu:102462|mmu:104444|mmu:24128|mmu:14113|	230737|227522|12995|52530|67134|213773|269470|14000|66181|102216272|27993|66932|16418|72515|73674|19384|20826|97112|103573|217109|66711|75471|30877|102462|104444|24128|14113|	http://www.genome.jp/kegg-bin/show_pathway?mmu03008/mmu:12995%09red/mmu:230737%09red/mmu:75471%09red/mmu:73674%09red/mmu:227522%09red/mmu:217109%09red/mmu:52530%09red/mmu:213773%09red/mmu:102462%09red/mmu:66711%09red/mmu:104444%09red/mmu:66181%09red/mmu:30877%09red/mmu:72515%09red/mmu:20826%09red/mmu:67134%09red/mmu:102216272%09red/mmu:14000%09red/mmu:269470%09red/mmu:16418%09red/mmu:27993%09red/…
Endocrine and other factor-regulated calcium reabsorption	KEGG PATHWAY	mmu04961	18	55	0.707859	1	gene30877|gene22992|gene42432|gene23863|gene29042|gene19451|gene37018|gene32471|gene21275|gene3334|gene6007|gene7665|gene40505|gene23389|gene26001|gene37055|gene44298|gene2065	mmu:12062|mmu:11936|mmu:14682|mmu:11933|mmu:18750|mmu:18751|mmu:22337|mmu:74325|mmu:18747|mmu:13429|mmu:14683|mmu:11928|mmu:20541|mmu:53869|mmu:67972|mmu:11512|mmu:19108|mmu:11931|	12062|11936|14682|11933|18750|18751|22337|74325|18747|13429|14683|11928|20541|53869|67972|11512|19108|11931|	http://www.genome.jp/kegg-bin/show_pathway?mmu04961/mmu:18751%09red/mmu:18750%09red/mmu:18747%09red/mmu:22337%09red/mmu:14683%09red/mmu:14682%09red/mmu:19108%09red/mmu:20541%09red/mmu:74325%09red/mmu:11512%09red/mmu:11928%09red/mmu:12062%09red/mmu:11936%09red/mmu:53869%09red/mmu:13429%09red/mmu:11933%09red/mmu:67972%09red/mmu:11931%09red
Legionellosis	KEGG PATHWAY	mmu05134	19	58	0.709628	1	gene42020|gene41090|gene658|gene26826|gene42191|gene8904|gene644|gene23644|gene42938|gene9302|gene30090|gene43061|gene8147|gene19787|gene41984|gene30353|gene27293|gene40226|gene25214	mmu:19697|mmu:12475|mmu:12370|mmu:19324|mmu:67160|mmu:269523|mmu:12747|mmu:13627|mmu:18034|mmu:21898|mmu:18035|mmu:12369|mmu:18033|mmu:12176|mmu:76308|mmu:15512|mmu:66397|mmu:12266|mmu:20224|	19697|12475|12370|19324|67160|269523|12747|13627|18034|21898|18035|12369|18033|12176|76308|15512|66397|12266|20224|	http://www.genome.jp/kegg-bin/show_pathway?mmu05134/mmu:67160%09red/mmu:12747%09red/mmu:13627%09red/mmu:15512%09red/mmu:12266%09red/mmu:21898%09red/mmu:18033%09red/mmu:18034%09red/mmu:18035%09red/mmu:12475%09red/mmu:12370%09red/mmu:269523%09red/mmu:19324%09red/mmu:19697%09red/mmu:76308%09red/mmu:12176%09red/mmu:12369%09red/mmu:20224%09red/mmu:66397%09red
Non-homologous end-joining	KEGG PATHWAY	mmu03450	4	13	0.710139	1	gene42215|gene27344|gene37497|gene840	mmu:14156|mmu:19360|mmu:19090|mmu:22596|	14156|19360|19090|22596|	http://www.genome.jp/kegg-bin/show_pathway?mmu03450/mmu:22596%09red/mmu:14156%09red/mmu:19360%09red/mmu:19090%09red
Chemokine signaling pathway	KEGG PATHWAY	mmu04062	67	196	0.719072	1	gene21085|gene25559|gene11278|gene18768|gene38488|gene22193|gene14652|gene28229|gene5620|gene19522|gene44221|gene16151|gene28796|gene28797|gene29860|gene42584|gene6493|gene26437|gene36327|gene11002|gene24122|gene30090|gene17176|gene21275|gene13844|gene8451|gene18717|gene29613|gene7692|gene90|gene43148|gene10505|gene42020|gene7812|gene12754|gene28230|gene3196|gene37979|gene37546|gene21521|gene3752…	mmu:16453|mmu:216148|mmu:14677|mmu:109689|mmu:21844|mmu:93742|mmu:14701|mmu:20296|mmu:20779|mmu:26417|mmu:16151|mmu:18176|mmu:20851|mmu:20848|mmu:30955|mmu:16452|mmu:14696|mmu:20847|mmu:14083|mmu:14688|mmu:11848|mmu:18035|mmu:606496|mmu:18747|mmu:73178|mmu:17096|mmu:18479|mmu:19878|mmu:18176|mmu:277360|mmu:14773|mmu:12540|mmu:19697|mmu:14679|mmu:19303|mmu:20306|mmu:22325|mmu:56637|mmu:12928|mmu:2…	16453|216148|14677|109689|21844|93742|14701|20296|20779|26417|16151|18176|20851|20848|30955|16452|14696|20847|14083|14688|11848|18035|606496|18747|73178|17096|18479|19878|18176|277360|14773|12540|19697|14679|19303|20306|22325|56637|12928|20312|26413|277360|11513|432530|14700|18710|12927|18033|109905|110355|20416|14708|104111|18706|15461|11512|18036|19229|18751|20315|56484|26395|14707|20846|16150|…	http://www.genome.jp/kegg-bin/show_pathway?mmu04062/mmu:14688%09red/mmu:215449%09red/mmu:432530%09red/mmu:11848%09red/mmu:21844%09red/mmu:73178%09red/mmu:11513%09red/mmu:19697%09red/mmu:18036%09red/mmu:18706%09red/mmu:109689%09red/mmu:26417%09red/mmu:12927%09red/mmu:26413%09red/mmu:18747%09red/mmu:104111%09red/mmu:18033%09red/mmu:12928%09red/mmu:18035%09red/mmu:14083%09red/mmu:56637%09red/mmu:203…
Type II diabetes mellitus	KEGG PATHWAY	mmu04930	16	50	0.728983	1	gene999|gene20148|gene6489|gene19522|gene25953|gene9888|gene37528|gene25230|gene29280|gene37402|gene27234|gene29860|gene20408|gene14990|gene28477|gene47002	mmu:16367|mmu:384783|mmu:18706|mmu:26417|mmu:216233|mmu:18710|mmu:26413|mmu:15275|mmu:12702|mmu:12703|mmu:26420|mmu:30955|mmu:16150|mmu:15277|mmu:12291|mmu:15277|	16367|384783|18706|26417|216233|18710|26413|15275|12702|12703|26420|30955|16150|15277|12291|15277|	http://www.genome.jp/kegg-bin/show_pathway?mmu04930/mmu:26417%09red/mmu:12702%09red/mmu:12703%09red/mmu:26413%09red/mmu:16367%09red/mmu:12291%09red/mmu:15275%09red/mmu:26420%09red/mmu:15277%09red/mmu:18710%09red/mmu:30955%09red/mmu:18706%09red/mmu:384783%09red/mmu:216233%09red/mmu:16150%09red
Phenylalanine metabolism	KEGG PATHWAY	mmu00360	7	23	0.733842	1	gene27586|gene42850|gene28822|gene41905|gene2003|gene43425|gene43424	mmu:11670|mmu:14718|mmu:11754|mmu:67689|mmu:11758|mmu:109731|mmu:17161|	11670|14718|11754|67689|11758|109731|17161|	http://www.genome.jp/kegg-bin/show_pathway?mmu00360/mmu:14718%09red/mmu:17161%09red/mmu:67689%09red/mmu:11670%09red/mmu:11754%09red/mmu:11758%09red/mmu:109731%09red
RIG-I-like receptor signaling pathway	KEGG PATHWAY	mmu04622	22	68	0.735838	1	gene8798|gene41061|gene42229|gene21416|gene33424|gene4532|gene44221|gene3721|gene30090|gene43399|gene17337|gene7690|gene42020|gene658|gene26297|gene8147|gene48240|gene27234|gene19899|gene20014|gene25023|gene20408	mmu:230073|mmu:72512|mmu:225913|mmu:74256|mmu:26401|mmu:22034|mmu:16151|mmu:71586|mmu:18035|mmu:13205|mmu:18036|mmu:66641|mmu:19697|mmu:12370|mmu:56480|mmu:18033|mmu:217069|mmu:26420|mmu:54123|mmu:14082|mmu:11793|mmu:16150|	230073|72512|225913|74256|26401|22034|16151|71586|18035|13205|18036|66641|19697|12370|56480|18033|217069|26420|54123|14082|11793|16150|	http://www.genome.jp/kegg-bin/show_pathway?mmu04622/mmu:217069%09red/mmu:22034%09red/mmu:13205%09red/mmu:12370%09red/mmu:225913%09red/mmu:19697%09red/mmu:71586%09red/mmu:18033%09red/mmu:18035%09red/mmu:18036%09red/mmu:14082%09red/mmu:72512%09red/mmu:74256%09red/mmu:230073%09red/mmu:26401%09red/mmu:26420%09red/mmu:66641%09red/mmu:11793%09red/mmu:54123%09red/mmu:56480%09red/mmu:16151%09red/mmu:1615…
Melanoma	KEGG PATHWAY	mmu05218	23	71	0.73719	1	gene42634|gene39389|gene27802|gene35664|gene16151|gene26784|gene20459|gene20025|gene7692|gene19522|gene41482|gene4970|gene37528|gene12012|gene33518|gene22243|gene29860|gene9888|gene6489|gene19893|gene15321|gene23383|gene26206	mmu:19211|mmu:12575|mmu:14166|mmu:14169|mmu:18176|mmu:13649|mmu:14182|mmu:12443|mmu:18176|mmu:26417|mmu:18596|mmu:14178|mmu:26413|mmu:18595|mmu:14165|mmu:71785|mmu:30955|mmu:18710|mmu:18706|mmu:15461|mmu:17342|mmu:26395|mmu:17246|	19211|12575|14166|14169|18176|13649|14182|12443|18176|26417|18596|14178|26413|18595|14165|71785|30955|18710|18706|15461|17342|26395|17246|	http://www.genome.jp/kegg-bin/show_pathway?mmu05218/mmu:14178%09red/mmu:12575%09red/mmu:18706%09red/mmu:26417%09red/mmu:26413%09red/mmu:14182%09red/mmu:18176%09red/mmu:17342%09red/mmu:71785%09red/mmu:14169%09red/mmu:14166%09red/mmu:17246%09red/mmu:14165%09red/mmu:18596%09red/mmu:18595%09red/mmu:18710%09red/mmu:26395%09red/mmu:12443%09red/mmu:30955%09red/mmu:19211%09red/mmu:13649%09red/mmu:15461%0…
Nitrogen metabolism	KEGG PATHWAY	mmu00910	5	17	0.744694	1	gene47545|gene8923|gene1893|gene23445|gene34116	mmu:12353|mmu:230099|mmu:14645|mmu:76459|mmu:14661|	12353|230099|14645|76459|14661|	http://www.genome.jp/kegg-bin/show_pathway?mmu00910/mmu:14661%09red/mmu:14645%09red/mmu:12353%09red/mmu:230099%09red/mmu:76459%09red
Nucleotide excision repair	KEGG PATHWAY	mmu03420	14	45	0.752282	1	gene42230|gene33282|gene33070|gene20200|gene36656|gene43734|gene13714|gene12985|gene21316|gene17858|gene26679|gene15252|gene13117|gene485	mmu:13194|mmu:12572|mmu:66671|mmu:99375|mmu:56438|mmu:72584|mmu:68240|mmu:209357|mmu:19358|mmu:18971|mmu:18972|mmu:22591|mmu:19718|mmu:22592|	13194|12572|66671|99375|56438|72584|68240|209357|19358|18971|18972|22591|19718|22592|	http://www.genome.jp/kegg-bin/show_pathway?mmu03420/mmu:12572%09red/mmu:22592%09red/mmu:19358%09red/mmu:56438%09red/mmu:22591%09red/mmu:72584%09red/mmu:99375%09red/mmu:66671%09red/mmu:209357%09red/mmu:18971%09red/mmu:19718%09red/mmu:18972%09red/mmu:68240%09red/mmu:13194%09red
Intestinal immune network for IgA production	KEGG PATHWAY	mmu04672	13	42	0.752722	1	gene28923|gene5786|gene39573|gene3970|gene17207|gene47075|gene15538|gene1563|gene47763|gene2906|gene25561|gene47769|gene1569	mmu:53859|mmu:21939|mmu:14961|mmu:16401|mmu:21803|mmu:14999|mmu:20315|mmu:18703|mmu:14999|mmu:16169|mmu:17123|mmu:14961|mmu:16153|	53859|21939|14961|16401|21803|14999|20315|18703|14999|16169|17123|14961|16153|	http://www.genome.jp/kegg-bin/show_pathway?mmu04672/mmu:21939%09red/mmu:16401%09red/mmu:18703%09red/mmu:17123%09red/mmu:14999%09red/mmu:14961%09red/mmu:53859%09red/mmu:20315%09red/mmu:21803%09red/mmu:16169%09red/mmu:16153%09red
Cytosolic DNA-sensing pathway	KEGG PATHWAY	mmu04623	20	63	0.754047	1	gene42020|gene8798|gene19899|gene5274|gene5981|gene7241|gene41061|gene36578|gene26297|gene24157|gene30090|gene19420|gene37665|gene8147|gene33040|gene17337|gene34815|gene20408|gene7568|gene44221	mmu:19697|mmu:230073|mmu:54123|mmu:70408|mmu:58203|mmu:56417|mmu:72512|mmu:69833|mmu:56480|mmu:22040|mmu:18035|mmu:26939|mmu:245841|mmu:18033|mmu:67486|mmu:18036|mmu:56532|mmu:16150|mmu:74414|mmu:16151|	19697|230073|54123|70408|58203|56417|72512|69833|56480|22040|18035|26939|245841|18033|67486|18036|56532|16150|74414|16151|	http://www.genome.jp/kegg-bin/show_pathway?mmu04623/mmu:230073%09red/mmu:56417%09red/mmu:70408%09red/mmu:74414%09red/mmu:72512%09red/mmu:18036%09red/mmu:22040%09red/mmu:18033%09red/mmu:18035%09red/mmu:69833%09red/mmu:56532%09red/mmu:245841%09red/mmu:26939%09red/mmu:19697%09red/mmu:54123%09red/mmu:58203%09red/mmu:56480%09red/mmu:16151%09red/mmu:16150%09red/mmu:67486%09red
Pentose and glucuronate interconversions	KEGG PATHWAY	mmu00040	11	36	0.754707	1	gene26853|gene13072|gene4920|gene27587|gene24354|gene34871|gene9897|gene29385|gene13968|gene13967|gene8992	mmu:216558|mmu:110006|mmu:20322|mmu:11671|mmu:102448|mmu:68631|mmu:58810|mmu:67880|mmu:14187|mmu:11677|mmu:72535|	216558|110006|20322|11671|102448|68631|58810|67880|14187|11677|72535|	http://www.genome.jp/kegg-bin/show_pathway?mmu00040/mmu:14187%09red/mmu:110006%09red/mmu:58810%09red/mmu:11671%09red/mmu:72535%09red/mmu:102448%09red/mmu:20322%09red/mmu:11677%09red/mmu:68631%09red/mmu:216558%09red/mmu:67880%09red
DNA replication	KEGG PATHWAY	mmu03030	11	36	0.754707	1	gene13261|gene34971|gene13714|gene21330|gene42215|gene29802|gene17858|gene26679|gene44436|gene13117|gene37496	mmu:17220|mmu:67153|mmu:68240|mmu:69724|mmu:14156|mmu:19819|mmu:18971|mmu:18972|mmu:18968|mmu:19718|mmu:17217|	17220|67153|68240|69724|14156|19819|18971|18972|18968|19718|17217|	http://www.genome.jp/kegg-bin/show_pathway?mmu03030/mmu:17217%09red/mmu:19819%09red/mmu:14156%09red/mmu:67153%09red/mmu:69724%09red/mmu:18971%09red/mmu:18968%09red/mmu:18972%09red/mmu:68240%09red/mmu:17220%09red/mmu:19718%09red
Type I diabetes mellitus	KEGG PATHWAY	mmu04940	19	61	0.773586	1	gene39722|gene39548|gene39573|gene48506|gene47058|gene926|gene3804|gene47075|gene39721|gene39720|gene46718|gene20896|Novel00728|gene39727|gene47763|gene47920|gene48499|gene47769|Novel00722	mmu:15039|mmu:101056305|mmu:14961|mmu:547349|mmu:14972|mmu:19275|mmu:14415|mmu:14999|mmu:15040|mmu:15042|mmu:547349|mmu:12876|mmu:547349|mmu:14963|mmu:14999|mmu:547349|mmu:15024|mmu:14961|mmu:14991|	15039|101056305|14961|547349|14972|19275|14415|14999|15040|15042|547349|12876|547349|14963|14999|547349|15024|14961|14991|	http://www.genome.jp/kegg-bin/show_pathway?mmu04940/mmu:14972%09red/mmu:15024%09red/mmu:101056305%09red/mmu:14415%09red/mmu:19275%09red/mmu:547349%09red/mmu:15039%09red/mmu:15040%09red/mmu:15042%09red/mmu:12876%09red/mmu:14999%09red/mmu:14961%09red/mmu:14963%09red/mmu:14991%09red
Metabolism of xenobiotics by cytochrome P450	KEGG PATHWAY	mmu00980	20	64	0.77375	1	gene40470|gene38581|gene42988|gene27586|gene14170|gene2129|gene25411|gene42987|gene6695|gene8189|gene2657|gene7797|gene17212|gene25414|gene41905|gene25412|gene2435|gene7799|gene7807|gene7804	mmu:13078|mmu:109857|mmu:68214|mmu:11670|mmu:76263|mmu:66447|mmu:103140|mmu:14873|mmu:211666|mmu:11532|mmu:15483|mmu:14866|mmu:74134|mmu:14872|mmu:67689|mmu:14871|mmu:13849|mmu:68312|mmu:14865|mmu:14862|	13078|109857|68214|11670|76263|66447|103140|14873|211666|11532|15483|14866|74134|14872|67689|14871|13849|68312|14865|14862|	http://www.genome.jp/kegg-bin/show_pathway?mmu00980/mmu:109857%09red/mmu:15483%09red/mmu:67689%09red/mmu:14871%09red/mmu:14872%09red/mmu:14873%09red/mmu:103140%09red/mmu:11670%09red/mmu:14865%09red/mmu:74134%09red/mmu:13849%09red/mmu:13078%09red/mmu:68214%09red/mmu:11532%09red/mmu:66447%09red/mmu:211666%09red/mmu:68312%09red/mmu:14866%09red/mmu:76263%09red/mmu:14862%09red
Amyotrophic lateral sclerosis (ALS)	KEGG PATHWAY	mmu05014	16	52	0.774041	1	gene38494|gene1363|gene16914|gene29087|gene5464|gene4557|gene24123|gene8158|gene15752|gene10736|gene36179|gene668|gene33856|gene26792|gene24664|gene17973	mmu:20655|mmu:12043|mmu:53333|mmu:26399|mmu:12048|mmu:12359|mmu:14775|mmu:19055|mmu:21937|mmu:21938|mmu:67819|mmu:74018|mmu:19056|mmu:19058|mmu:26408|mmu:14814|	20655|12043|53333|26399|12048|12359|14775|19055|21937|21938|67819|74018|19056|19058|26408|14814|	http://www.genome.jp/kegg-bin/show_pathway?mmu05014/mmu:19055%09red/mmu:12048%09red/mmu:67819%09red/mmu:12043%09red/mmu:26399%09red/mmu:14814%09red/mmu:12359%09red/mmu:26408%09red/mmu:53333%09red/mmu:21938%09red/mmu:19056%09red/mmu:74018%09red/mmu:14775%09red/mmu:20655%09red/mmu:19058%09red/mmu:21937%09red
ABC transporters	KEGG PATHWAY	mmu02010	14	46	0.775448	1	gene25593|gene29085|gene9102|gene39163|gene47765|gene39978|gene7964|gene14577|gene37645|gene22122|gene3097|gene37482|gene28476|gene7957	mmu:27403|mmu:217265|mmu:11303|mmu:27410|mmu:21354|mmu:224814|mmu:11304|mmu:26357|mmu:27416|mmu:56199|mmu:11305|mmu:17250|mmu:76408|mmu:19299|	27403|217265|11303|27410|21354|224814|11304|26357|27416|56199|11305|17250|76408|19299|	http://www.genome.jp/kegg-bin/show_pathway?mmu02010/mmu:224814%09red/mmu:26357%09red/mmu:19299%09red/mmu:27410%09red/mmu:17250%09red/mmu:11303%09red/mmu:11305%09red/mmu:11304%09red/mmu:27416%09red/mmu:21354%09red/mmu:27403%09red/mmu:217265%09red/mmu:76408%09red/mmu:56199%09red
Porphyrin and chlorophyll metabolism	KEGG PATHWAY	mmu00860	12	40	0.778188	1	gene13072|gene19729|gene37333|gene38204|gene6379|gene19440|gene22940|gene9910|gene21146|gene2217|gene17261|gene2529	mmu:110006|mmu:22276|mmu:15369|mmu:12892|mmu:12870|mmu:67417|mmu:15288|mmu:22275|mmu:15368|mmu:19044|mmu:233016|mmu:107508|	110006|22276|15369|12892|12870|67417|15288|22275|15368|19044|233016|107508|	http://www.genome.jp/kegg-bin/show_pathway?mmu00860/mmu:12892%09red/mmu:22276%09red/mmu:15369%09red/mmu:15368%09red/mmu:67417%09red/mmu:15288%09red/mmu:110006%09red/mmu:12870%09red/mmu:233016%09red/mmu:22275%09red/mmu:19044%09red/mmu:107508%09red
Glycosaminoglycan biosynthesis - keratan sulfate	KEGG PATHWAY	mmu00533	4	15	0.793369	1	gene41975|gene30372|gene26878|gene8813	mmu:108902|mmu:53618|mmu:53625|mmu:14595|	108902|53618|53625|14595|	http://www.genome.jp/kegg-bin/show_pathway?mmu00533/mmu:53618%09red/mmu:14595%09red/mmu:53625%09red/mmu:108902%09red
Glycosphingolipid biosynthesis - globo series	KEGG PATHWAY	mmu00603	4	15	0.793369	1	gene6954|gene33204|gene36692|gene3215	mmu:26879|mmu:15212|mmu:17939|mmu:227671|	26879|15212|17939|227671|	http://www.genome.jp/kegg-bin/show_pathway?mmu00603/mmu:26879%09red/mmu:15212%09red/mmu:227671%09red/mmu:17939%09red
Hematopoietic cell lineage	KEGG PATHWAY	mmu04640	27	86	0.793642	1	gene37666|gene28959|gene37869|gene4575|gene11275|gene2674|gene18440|gene22506|gene7247|gene33486|gene41483|gene28506|gene33768|gene11735|gene33488|gene41090|gene8848|gene6857|gene19482|gene4548|gene427|gene3970|gene7793|gene1551|gene47297|gene37274|gene28670	mmu:21832|mmu:16416|mmu:22042|mmu:12509|mmu:12491|mmu:12490|mmu:16790|mmu:13857|mmu:16194|mmu:16398|mmu:12978|mmu:16400|mmu:16188|mmu:12494|mmu:109700|mmu:12475|mmu:16157|mmu:17380|mmu:16190|mmu:12505|mmu:16177|mmu:16401|mmu:12977|mmu:13136|mmu:13136|mmu:16402|mmu:12985|	21832|16416|22042|12509|12491|12490|16790|13857|16194|16398|12978|16400|16188|12494|109700|12475|16157|17380|16190|12505|16177|16401|12977|13136|13136|16402|12985|	http://www.genome.jp/kegg-bin/show_pathway?mmu04640/mmu:12494%09red/mmu:12490%09red/mmu:12491%09red/mmu:16790%09red/mmu:16402%09red/mmu:16401%09red/mmu:16400%09red/mmu:16398%09red/mmu:16190%09red/mmu:16194%09red/mmu:109700%09red/mmu:12475%09red/mmu:17380%09red/mmu:22042%09red/mmu:12985%09red/mmu:16416%09red/mmu:16188%09red/mmu:12505%09red/mmu:12509%09red/mmu:13857%09red/mmu:21832%09red/mmu:12977%…
Metabolic pathways	KEGG PATHWAY	mmu01100	442	1256	0.799786	1	gene8970|gene19558|gene3160|gene7568|gene3294|gene5171|gene32204|gene37240|gene8471|gene3804|gene27205|gene40400|gene44436|gene3871|gene42483|gene19729|gene28822|gene25443|gene20093|gene6738|gene24086|gene23732|gene37024|gene30486|gene18702|gene9878|gene9010|gene29608|gene26736|gene45318|gene11565|gene42630|gene29170|gene17212|gene41915|gene30396|gene24923|gene17181|gene41697|gene2748|gene43736|g…	mmu:76238|mmu:20768|mmu:67512|mmu:74414|mmu:64292|mmu:66586|mmu:14538|mmu:67942|mmu:242291|mmu:14415|mmu:17308|mmu:22436|mmu:18968|mmu:228033|mmu:14544|mmu:22276|mmu:11754|mmu:16987|mmu:67260|mmu:66248|mmu:15586|mmu:17436|mmu:18642|mmu:171210|mmu:381903|mmu:66576|mmu:94181|mmu:14245|mmu:22271|mmu:20603|mmu:320951|mmu:23972|mmu:71679|mmu:74134|mmu:17995|mmu:11847|mmu:19714|mmu:18476|mmu:52538|mmu:…	76238|20768|67512|74414|64292|66586|14538|67942|242291|14415|17308|22436|18968|228033|14544|22276|11754|16987|67260|66248|15586|17436|18642|171210|381903|66576|94181|14245|22271|20603|320951|23972|71679|74134|17995|11847|19714|18476|52538|109079|59048|68106|216134|13360|71949|11677|67556|217837|230801|56752|80914|68375|26879|74055|69833|56720|16832|236539|100043508|70408|17993|68262|14420|232087|…	http://www.genome.jp/kegg-bin/show_pathway?mmu01100/mmu:27419%09red/mmu:270084%09red/mmu:13200%09red/mmu:244209%09red/mmu:71911%09red/mmu:53618%09red/mmu:20020%09red/mmu:14387%09red/mmu:207958%09red/mmu:19286%09red/mmu:14381%09red/mmu:67689%09red/mmu:103963%09red/mmu:217119%09red/mmu:11984%09red/mmu:76893%09red/mmu:13850%09red/mmu:216456%09red/mmu:68342%09red/mmu:665563%09red/mmu:69719%09red/mmu:…
Primary immunodeficiency	KEGG PATHWAY	mmu05340	10	35	0.807239	1	gene21085|gene5786|gene44567|gene20985|gene25507|gene47765|gene44221|gene12927|gene6740|gene7432	mmu:16453|mmu:21939|mmu:16186|mmu:19727|mmu:11634|mmu:21354|mmu:16151|mmu:109305|mmu:170767|mmu:53970|	16453|21939|16186|19727|11634|21354|16151|109305|170767|53970|	http://www.genome.jp/kegg-bin/show_pathway?mmu05340/mmu:109305%09red/mmu:53970%09red/mmu:16186%09red/mmu:19727%09red/mmu:21939%09red/mmu:21354%09red/mmu:11634%09red/mmu:170767%09red/mmu:16151%09red/mmu:16453%09red
Bile secretion	KEGG PATHWAY	mmu04976	22	72	0.809062	1	gene14501|gene9997|gene1469|gene12998|gene21275|gene12158|gene29454|gene37055|gene28476|gene22992|gene23863|gene21406|gene3204|gene2435|gene14577|gene7665|gene6422|gene2065|gene6007|gene26718|gene22493|gene44298	mmu:11826|mmu:20525|mmu:319229|mmu:20778|mmu:18747|mmu:54403|mmu:104111|mmu:11512|mmu:76408|mmu:11936|mmu:11933|mmu:11513|mmu:20181|mmu:13849|mmu:26357|mmu:11928|mmu:320024|mmu:11931|mmu:14683|mmu:432530|mmu:16835|mmu:19108|	11826|20525|319229|20778|18747|54403|104111|11512|76408|11936|11933|11513|20181|13849|26357|11928|320024|11931|14683|432530|16835|19108|	http://www.genome.jp/kegg-bin/show_pathway?mmu04976/mmu:19108%09red/mmu:11826%09red/mmu:432530%09red/mmu:11512%09red/mmu:11513%09red/mmu:13849%09red/mmu:20525%09red/mmu:18747%09red/mmu:104111%09red/mmu:16835%09red/mmu:14683%09red/mmu:11928%09red/mmu:54403%09red/mmu:76408%09red/mmu:26357%09red/mmu:11936%09red/mmu:320024%09red/mmu:319229%09red/mmu:20778%09red/mmu:20181%09red/mmu:11933%09red/mmu:119…
Riboflavin metabolism	KEGG PATHWAY	mmu00740	3	12	0.811099	1	gene24770|gene7580|gene17261	mmu:18605|mmu:66659|mmu:233016|	18605|66659|233016|	http://www.genome.jp/kegg-bin/show_pathway?mmu00740/mmu:233016%09red/mmu:66659%09red/mmu:18605%09red
Jak-STAT signaling pathway	KEGG PATHWAY	mmu04630	50	155	0.811734	1	gene34797|gene41200|gene25953|gene5464|gene35758|gene23352|gene22462|gene25669|gene7566|gene28796|gene28797|gene4771|gene33440|gene26628|gene22931|gene22506|gene9637|gene24072|gene19589|gene7247|gene37402|gene19482|gene33768|gene39406|gene35494|gene1569|gene21085|gene8848|gene36658|gene42584|gene2906|gene26820|gene29280|gene9888|gene29860|gene38142|gene44567|gene2928|gene40589|gene35674|gene35722…	mmu:16391|mmu:24066|mmu:216233|mmu:12048|mmu:19116|mmu:56469|mmu:54721|mmu:59004|mmu:229615|mmu:20851|mmu:20848|mmu:114715|mmu:16195|mmu:16878|mmu:12402|mmu:13857|mmu:16451|mmu:12700|mmu:13019|mmu:16194|mmu:12703|mmu:16190|mmu:16188|mmu:18712|mmu:24064|mmu:16153|mmu:16453|mmu:16157|mmu:328572|mmu:16452|mmu:16169|mmu:114716|mmu:12702|mmu:18710|mmu:30955|mmu:208650|mmu:16186|mmu:20844|mmu:56468|mmu…	16391|24066|216233|12048|19116|56469|54721|59004|229615|20851|20848|114715|16195|16878|12402|13857|16451|12700|13019|16194|12703|16190|16188|18712|24064|16153|16453|16157|328572|16452|16169|114716|12702|18710|30955|208650|16186|20844|56468|14600|16880|16164|18706|20847|15979|12444|19247|12443|20846|12985|	http://www.genome.jp/kegg-bin/show_pathway?mmu04630/mmu:12048%09red/mmu:16391%09red/mmu:12443%09red/mmu:13019%09red/mmu:208650%09red/mmu:54721%09red/mmu:18706%09red/mmu:16190%09red/mmu:16195%09red/mmu:16194%09red/mmu:15979%09red/mmu:19247%09red/mmu:13857%09red/mmu:18710%09red/mmu:16164%09red/mmu:20848%09red/mmu:216233%09red/mmu:114716%09red/mmu:16878%09red/mmu:114715%09red/mmu:16451%09red/mmu:164…
One carbon pool by folate	KEGG PATHWAY	mmu00670	5	19	0.813767	1	gene15020|gene24511|gene12188|gene15230|gene26393	mmu:17768|mmu:270685|mmu:665563|mmu:107747|mmu:108037|	17768|270685|665563|107747|108037|	http://www.genome.jp/kegg-bin/show_pathway?mmu00670/mmu:17768%09red/mmu:107747%09red/mmu:108037%09red/mmu:665563%09red/mmu:270685%09red
Malaria	KEGG PATHWAY	mmu05144	14	48	0.817157	1	gene5786|gene29515|gene35918|gene28229|gene38873|gene4786|gene11275|gene17207|gene28670|gene22452|gene30553|gene19980|gene9302|gene1569	mmu:21939|mmu:20969|mmu:15529|mmu:20296|mmu:21826|mmu:21825|mmu:12491|mmu:21803|mmu:12985|mmu:15894|mmu:21809|mmu:12520|mmu:21898|mmu:16153|	21939|20969|15529|20296|21826|21825|12491|21803|12985|15894|21809|12520|21898|16153|	http://www.genome.jp/kegg-bin/show_pathway?mmu05144/mmu:20969%09red/mmu:12985%09red/mmu:12491%09red/mmu:12520%09red/mmu:20296%09red/mmu:21898%09red/mmu:21809%09red/mmu:21939%09red/mmu:21826%09red/mmu:15894%09red/mmu:21803%09red/mmu:15529%09red/mmu:21825%09red/mmu:16153%09red
Primary bile acid biosynthesis	KEGG PATHWAY	mmu00120	4	16	0.82714	1	gene6351|gene19594|gene41339|gene35774	mmu:13123|mmu:101502|mmu:15488|mmu:17117|	13123|101502|15488|17117|	http://www.genome.jp/kegg-bin/show_pathway?mmu00120/mmu:17117%09red/mmu:15488%09red/mmu:13123%09red/mmu:101502%09red
Fanconi anemia pathway	KEGG PATHWAY	mmu03460	15	52	0.833454	1	gene24363|gene37524|gene29382|gene23857|gene42011|gene9608|gene39212|gene39204|gene39358|gene13714|gene29353|gene19518|gene18252|gene24923|gene33190	mmu:67561|mmu:21976|mmu:20892|mmu:245000|mmu:71711|mmu:230484|mmu:71718|mmu:193838|mmu:72775|mmu:68240|mmu:71885|mmu:75764|mmu:330554|mmu:19714|mmu:27015|	67561|21976|20892|245000|71711|230484|71718|193838|72775|68240|71885|75764|330554|19714|27015|	http://www.genome.jp/kegg-bin/show_pathway?mmu03460/mmu:193838%09red/mmu:230484%09red/mmu:330554%09red/mmu:72775%09red/mmu:245000%09red/mmu:75764%09red/mmu:71718%09red/mmu:27015%09red/mmu:19714%09red/mmu:21976%09red/mmu:67561%09red/mmu:68240%09red/mmu:71711%09red/mmu:20892%09red/mmu:71885%09red
Regulation of autophagy	KEGG PATHWAY	mmu04140	11	40	0.845295	1	gene1272|gene21845|gene22470|gene34346|gene35695|gene25023|gene15871|gene18824|gene28819|gene1118|gene12611	mmu:66615|mmu:93739|mmu:235040|mmu:100504663|mmu:105787|mmu:11793|mmu:57436|mmu:73683|mmu:56208|mmu:77040|mmu:22241|	66615|93739|235040|100504663|105787|11793|57436|73683|56208|77040|22241|	http://www.genome.jp/kegg-bin/show_pathway?mmu04140/mmu:77040%09red/mmu:93739%09red/mmu:11793%09red/mmu:57436%09red/mmu:105787%09red/mmu:56208%09red/mmu:22241%09red/mmu:66615%09red/mmu:73683%09red/mmu:100504663%09red/mmu:235040%09red
Graft-versus-host disease	KEGG PATHWAY	mmu05332	16	56	0.848029	1	gene39722|gene39548|gene39573|gene47920|gene47058|gene47075|gene39721|gene39720|gene46718|gene48506|Novel00728|gene39727|gene47763|gene48499|gene47769|Novel00722	mmu:15039|mmu:101056305|mmu:14961|mmu:547349|mmu:14972|mmu:14999|mmu:15040|mmu:15042|mmu:547349|mmu:547349|mmu:547349|mmu:14963|mmu:14999|mmu:15024|mmu:14961|mmu:14991|	15039|101056305|14961|547349|14972|14999|15040|15042|547349|547349|547349|14963|14999|15024|14961|14991|	http://www.genome.jp/kegg-bin/show_pathway?mmu05332/mmu:14972%09red/mmu:15024%09red/mmu:101056305%09red/mmu:547349%09red/mmu:15039%09red/mmu:15040%09red/mmu:15042%09red/mmu:14963%09red/mmu:14999%09red/mmu:14961%09red/mmu:14991%09red
African trypanosomiasis	KEGG PATHWAY	mmu05143	9	34	0.854868	1	gene42432|gene19451|gene29042|gene24907|gene22452|gene33176|gene1569|gene25663|gene20438	mmu:14682|mmu:18751|mmu:18750|mmu:16775|mmu:15894|mmu:14063|mmu:16153|mmu:50492|mmu:209176|	14682|18751|18750|16775|15894|14063|16153|50492|209176|	http://www.genome.jp/kegg-bin/show_pathway?mmu05143/mmu:18751%09red/mmu:18750%09red/mmu:16775%09red/mmu:14682%09red/mmu:14063%09red/mmu:50492%09red/mmu:15894%09red/mmu:209176%09red/mmu:16153%09red
Asthma	KEGG PATHWAY	mmu05310	6	24	0.855992	1	gene5786|gene39573|gene47075|gene47763|gene47769|gene1569	mmu:21939|mmu:14961|mmu:14999|mmu:14999|mmu:14961|mmu:16153|	21939|14961|14999|14999|14961|16153|	http://www.genome.jp/kegg-bin/show_pathway?mmu05310/mmu:21939%09red/mmu:14999%09red/mmu:14961%09red/mmu:16153%09red
Pantothenate and CoA biosynthesis	KEGG PATHWAY	mmu00770	4	17	0.856187	1	gene24770|gene27057|gene22227|gene16144	mmu:18605|mmu:211347|mmu:67618|mmu:12035|	18605|211347|67618|12035|	http://www.genome.jp/kegg-bin/show_pathway?mmu00770/mmu:211347%09red/mmu:67618%09red/mmu:18605%09red/mmu:12035%09red
Drug metabolism - cytochrome P450	KEGG PATHWAY	mmu00982	19	66	0.857531	1	gene42988|gene27586|gene14170|gene2129|gene25411|gene42987|gene6695|gene8189|gene7797|gene2033|gene2035|gene25414|gene41905|gene25412|gene7799|gene7807|gene7804|gene43425|gene43424	mmu:68214|mmu:11670|mmu:76263|mmu:66447|mmu:103140|mmu:14873|mmu:211666|mmu:11532|mmu:14866|mmu:14261|mmu:55990|mmu:14872|mmu:67689|mmu:14871|mmu:68312|mmu:14865|mmu:14862|mmu:109731|mmu:17161|	68214|11670|76263|66447|103140|14873|211666|11532|14866|14261|55990|14872|67689|14871|68312|14865|14862|109731|17161|	http://www.genome.jp/kegg-bin/show_pathway?mmu00982/mmu:17161%09red/mmu:14866%09red/mmu:67689%09red/mmu:14871%09red/mmu:14872%09red/mmu:14873%09red/mmu:14261%09red/mmu:103140%09red/mmu:11670%09red/mmu:14865%09red/mmu:55990%09red/mmu:76263%09red/mmu:68214%09red/mmu:11532%09red/mmu:66447%09red/mmu:211666%09red/mmu:68312%09red/mmu:109731%09red/mmu:14862%09red
Cell adhesion molecules (CAMs)	KEGG PATHWAY	mmu04514	50	160	0.861851	1	gene39573|gene9953|gene3233|gene2674|gene22702|gene5741|gene23272|gene38384|gene2913|gene21826|gene23030|gene5786|gene30661|gene6476|gene22916|gene39721|gene39720|gene6119|gene39722|gene39727|gene42238|gene25561|gene47075|gene21604|gene38087|gene39548|gene29515|gene42588|gene22206|gene10299|gene47058|gene22452|gene3970|gene48506|gene38143|gene33091|gene16926|gene40840|gene35918|gene1614|gene46718…	mmu:14961|mmu:19268|mmu:171171|mmu:12490|mmu:69524|mmu:20971|mmu:18007|mmu:67374|mmu:241226|mmu:20340|mmu:54725|mmu:21939|mmu:18190|mmu:18417|mmu:58235|mmu:15040|mmu:15042|mmu:12561|mmu:15039|mmu:14963|mmu:12511|mmu:17123|mmu:14999|mmu:12562|mmu:58998|mmu:101056305|mmu:20969|mmu:60533|mmu:16412|mmu:20970|mmu:14972|mmu:15894|mmu:16401|mmu:547349|mmu:11658|mmu:13003|mmu:52118|mmu:12558|mmu:15529|mm…	14961|19268|171171|12490|69524|20971|18007|67374|241226|20340|54725|21939|18190|18417|58235|15040|15042|12561|15039|14963|12511|17123|14999|12562|58998|101056305|20969|60533|16412|20970|14972|15894|16401|547349|11658|13003|52118|12558|15529|269116|547349|104099|58187|547349|547349|14999|15024|12737|14961|14991|	http://www.genome.jp/kegg-bin/show_pathway?mmu04514/mmu:12490%09red/mmu:67374%09red/mmu:269116%09red/mmu:60533%09red/mmu:12511%09red/mmu:54725%09red/mmu:14999%09red/mmu:14972%09red/mmu:104099%09red/mmu:20970%09red/mmu:20971%09red/mmu:14991%09red/mmu:12558%09red/mmu:17123%09red/mmu:58187%09red/mmu:19268%09red/mmu:547349%09red/mmu:15039%09red/mmu:171171%09red/mmu:12737%09red/mmu:15529%09red/mmu:130…
PPAR signaling pathway	KEGG PATHWAY	mmu03320	24	82	0.864483	1	gene42774|gene42878|gene11275|gene6274|gene6279|gene966|gene37688|gene47287|gene15868|gene20941|gene11634|gene20751|gene3243|gene44354|gene42212|gene3204|gene21078|gene25140|gene23732|gene1475|gene24353|gene45078|gene41435|gene47726	mmu:20411|mmu:20250|mmu:12491|mmu:16592|mmu:11770|mmu:74205|mmu:74147|mmu:11363|mmu:108078|mmu:16956|mmu:80911|mmu:14081|mmu:26569|mmu:14933|mmu:56473|mmu:20181|mmu:26457|mmu:12140|mmu:17436|mmu:13167|mmu:113868|mmu:50790|mmu:225579|mmu:57875|	20411|20250|12491|16592|11770|74205|74147|11363|108078|16956|80911|14081|26569|14933|56473|20181|26457|12140|17436|13167|113868|50790|225579|57875|	http://www.genome.jp/kegg-bin/show_pathway?mmu03320/mmu:12491%09red/mmu:50790%09red/mmu:74205%09red/mmu:14933%09red/mmu:26457%09red/mmu:11363%09red/mmu:12140%09red/mmu:20250%09red/mmu:14081%09red/mmu:16592%09red/mmu:56473%09red/mmu:13167%09red/mmu:108078%09red/mmu:225579%09red/mmu:11770%09red/mmu:80911%09red/mmu:57875%09red/mmu:26569%09red/mmu:20411%09red/mmu:17436%09red/mmu:113868%09red/mmu:7414…
Glycosaminoglycan degradation	KEGG PATHWAY	mmu00531	5	21	0.866983	1	gene26291|gene33204|gene13072|gene24086|gene28802	mmu:75612|mmu:15212|mmu:110006|mmu:15586|mmu:27419|	75612|15212|110006|15586|27419|	http://www.genome.jp/kegg-bin/show_pathway?mmu00531/mmu:15212%09red/mmu:75612%09red/mmu:27419%09red/mmu:15586%09red/mmu:110006%09red
Phototransduction	KEGG PATHWAY	mmu04744	7	28	0.868462	1	gene29058|gene30742|gene18768|gene11002|gene15510|gene31454|gene40598	mmu:19739|mmu:12313|mmu:109689|mmu:14688|mmu:212541|mmu:80796|mmu:12313|	19739|12313|109689|14688|212541|80796|12313|	http://www.genome.jp/kegg-bin/show_pathway?mmu04744/mmu:12313%09red/mmu:14688%09red/mmu:19739%09red/mmu:109689%09red/mmu:212541%09red/mmu:80796%09red
Ubiquinone and other terpenoid-quinone biosynthesis	KEGG PATHWAY	mmu00130	2	10	0.873712	1	gene12740|gene19600	mmu:52064|mmu:27973|	52064|27973|	http://www.genome.jp/kegg-bin/show_pathway?mmu00130/mmu:27973%09red/mmu:52064%09red
Sulfur relay system	KEGG PATHWAY	mmu04122	2	10	0.873712	1	gene5878|gene40073	mmu:69372|mmu:56738|	69372|56738|	http://www.genome.jp/kegg-bin/show_pathway?mmu04122/mmu:56738%09red/mmu:69372%09red
Carbohydrate digestion and absorption	KEGG PATHWAY	mmu04973	12	45	0.875416	1	gene6489|gene23863|gene29860|gene19451|gene25230|gene47543|gene7665|gene22992|gene14990|gene9888|gene2065|gene47002	mmu:18706|mmu:11933|mmu:30955|mmu:18751|mmu:15275|mmu:56485|mmu:11928|mmu:11936|mmu:15277|mmu:18710|mmu:11931|mmu:15277|	18706|11933|30955|18751|15275|56485|11928|11936|15277|18710|11931|15277|	http://www.genome.jp/kegg-bin/show_pathway?mmu04973/mmu:18751%09red/mmu:15275%09red/mmu:15277%09red/mmu:18710%09red/mmu:30955%09red/mmu:18706%09red/mmu:11928%09red/mmu:11936%09red/mmu:11933%09red/mmu:56485%09red/mmu:11931%09red
Complement and coagulation cascades	KEGG PATHWAY	mmu04610	22	77	0.878711	1	gene30877|gene5335|gene15617|gene13200|gene4575|gene15692|gene1769|gene4033|gene33178|gene17133|gene7956|gene2682|gene37741|gene37726|gene37722|gene38259|gene16776|gene1551|gene47297|gene33870|gene40226|gene20409	mmu:12062|mmu:21824|mmu:232345|mmu:18787|mmu:12509|mmu:50908|mmu:12628|mmu:12258|mmu:14062|mmu:18793|mmu:14066|mmu:12946|mmu:17174|mmu:16644|mmu:16644|mmu:19128|mmu:12273|mmu:13136|mmu:13136|mmu:18792|mmu:12266|mmu:18791|	12062|21824|232345|18787|12509|50908|12628|12258|14062|18793|14066|12946|17174|16644|16644|19128|12273|13136|13136|18792|12266|18791|	http://www.genome.jp/kegg-bin/show_pathway?mmu04610/mmu:21824%09red/mmu:19128%09red/mmu:12628%09red/mmu:232345%09red/mmu:12273%09red/mmu:18793%09red/mmu:14062%09red/mmu:14066%09red/mmu:18792%09red/mmu:12266%09red/mmu:50908%09red/mmu:12946%09red/mmu:12062%09red/mmu:18791%09red/mmu:12258%09red/mmu:12509%09red/mmu:17174%09red/mmu:18787%09red/mmu:13136%09red/mmu:16644%09red
Caffeine metabolism	KEGG PATHWAY	mmu00232	1	6	0.888319	1	gene40400	mmu:22436|	22436|	http://www.genome.jp/kegg-bin/show_pathway?mmu00232/mmu:22436%09red
Retrograde endocannabinoid signaling	KEGG PATHWAY	mmu04723	30	103	0.891526	1	gene11278|gene22230|gene14652|gene6493|gene11002|gene21275|gene43756|gene21488|gene29454|gene37055|gene39319|gene7812|gene19522|gene29042|gene37528|gene11952|gene11308|gene9190|gene42218|gene25658|gene1818|gene42432|gene27234|gene19451|gene33715|gene21406|gene8302|gene17913|gene26718|gene44298	mmu:14677|mmu:14802|mmu:14701|mmu:14696|mmu:14688|mmu:18747|mmu:53623|mmu:14681|mmu:104111|mmu:11512|mmu:16440|mmu:14679|mmu:26417|mmu:18750|mmu:26413|mmu:14400|mmu:242864|mmu:14700|mmu:269060|mmu:14708|mmu:19225|mmu:14682|mmu:26420|mmu:18751|mmu:66082|mmu:11513|mmu:14707|mmu:72961|mmu:432530|mmu:19108|	14677|14802|14701|14696|14688|18747|53623|14681|104111|11512|16440|14679|26417|18750|26413|14400|242864|14700|269060|14708|19225|14682|26420|18751|66082|11513|14707|72961|432530|19108|	http://www.genome.jp/kegg-bin/show_pathway?mmu04723/mmu:14400%09red/mmu:14688%09red/mmu:432530%09red/mmu:14682%09red/mmu:14681%09red/mmu:66082%09red/mmu:11512%09red/mmu:11513%09red/mmu:26417%09red/mmu:26413%09red/mmu:18747%09red/mmu:104111%09red/mmu:19108%09red/mmu:72961%09red/mmu:19225%09red/mmu:14696%09red/mmu:14708%09red/mmu:14679%09red/mmu:14677%09red/mmu:14700%09red/mmu:14701%09red/mmu:14707…
Glycosphingolipid biosynthesis - lacto and neolacto series	KEGG PATHWAY	mmu00601	6	26	0.896108	1	gene21087|gene8813|gene3427|gene26878|gene32204|gene41975	mmu:72297|mmu:14595|mmu:14594|mmu:53625|mmu:14538|mmu:108902|	72297|14595|14594|53625|14538|108902|	http://www.genome.jp/kegg-bin/show_pathway?mmu00601/mmu:108902%09red/mmu:53625%09red/mmu:14538%09red/mmu:72297%09red/mmu:14595%09red/mmu:14594%09red
Glycosphingolipid biosynthesis - ganglio series	KEGG PATHWAY	mmu00604	3	15	0.899125	1	gene33204|gene6864|gene3349	mmu:15212|mmu:11416|mmu:20448|	15212|11416|20448|	http://www.genome.jp/kegg-bin/show_pathway?mmu00604/mmu:15212%09red/mmu:20448%09red/mmu:11416%09red
Inflammatory mediator regulation of TRP channels	KEGG PATHWAY	mmu04750	37	126	0.904398	1	gene30877|gene41476|gene28220|gene5620|gene26684|gene40598|gene1067|gene29042|gene30742|gene29087|gene18819|gene21275|gene33176|gene29454|gene33868|gene39319|gene11364|gene35235|gene427|gene21406|gene26718|gene15479|gene29860|gene9888|gene42432|gene6489|gene27234|gene37055|gene19451|gene124|gene31454|gene6007|gene27620|gene7680|gene12708|gene44298|gene37773	mmu:12062|mmu:108058|mmu:11418|mmu:20779|mmu:12323|mmu:12313|mmu:15559|mmu:18750|mmu:12313|mmu:26399|mmu:18442|mmu:18747|mmu:14063|mmu:104111|mmu:12325|mmu:16440|mmu:171209|mmu:15558|mmu:16177|mmu:11513|mmu:432530|mmu:15465|mmu:30955|mmu:18710|mmu:14682|mmu:18706|mmu:26420|mmu:11512|mmu:18751|mmu:277328|mmu:80796|mmu:14683|mmu:22368|mmu:18049|mmu:63873|mmu:19108|mmu:16180|	12062|108058|11418|20779|12323|12313|15559|18750|12313|26399|18442|18747|14063|104111|12325|16440|171209|15558|16177|11513|432530|15465|30955|18710|14682|18706|26420|11512|18751|277328|80796|14683|22368|18049|63873|19108|16180|	http://www.genome.jp/kegg-bin/show_pathway?mmu04750/mmu:12313%09red/mmu:14683%09red/mmu:14682%09red/mmu:11512%09red/mmu:11513%09red/mmu:12062%09red/mmu:18706%09red/mmu:11418%09red/mmu:63873%09red/mmu:18747%09red/mmu:104111%09red/mmu:19108%09red/mmu:30955%09red/mmu:18710%09red/mmu:432530%09red/mmu:277328%09red/mmu:18442%09red/mmu:22368%09red/mmu:12325%09red/mmu:14063%09red/mmu:12323%09red/mmu:8079…
Starch and sucrose metabolism	KEGG PATHWAY	mmu00500	14	54	0.907823	1	gene26853|gene13072|gene17936|gene29315|gene18795|gene25230|gene24770|gene5382|gene11862|gene17573|gene7903|gene475|gene14990|gene47002	mmu:216558|mmu:110006|mmu:14936|mmu:14387|mmu:70974|mmu:15275|mmu:18605|mmu:110078|mmu:66681|mmu:14751|mmu:77559|mmu:67883|mmu:15277|mmu:15277|	216558|110006|14936|14387|70974|15275|18605|110078|66681|14751|77559|67883|15277|15277|	http://www.genome.jp/kegg-bin/show_pathway?mmu00500/mmu:14387%09red/mmu:18605%09red/mmu:70974%09red/mmu:14751%09red/mmu:110078%09red/mmu:77559%09red/mmu:14936%09red/mmu:15275%09red/mmu:110006%09red/mmu:15277%09red/mmu:66681%09red/mmu:216558%09red/mmu:67883%09red
mRNA surveillance pathway	KEGG PATHWAY	mmu03015	27	96	0.91188	1	gene35085|gene28678|gene31031|gene20564|gene7166|gene2611|gene30139|gene27303|gene39998|gene44470|gene37426|gene10091|gene26474|gene24031|gene30882|gene41623|gene29692|gene25611|gene28023|gene34748|gene11011|gene2232|gene35970|gene19350|gene23093|gene29370|gene42615	mmu:52432|mmu:192160|mmu:21770|mmu:19053|mmu:229512|mmu:226849|mmu:18949|mmu:19052|mmu:21770|mmu:14853|mmu:14852|mmu:230721|mmu:78428|mmu:77305|mmu:18789|mmu:67897|mmu:54451|mmu:70248|mmu:103677|mmu:56215|mmu:68991|mmu:56009|mmu:18458|mmu:233789|mmu:73699|mmu:21681|mmu:83410|	52432|192160|21770|19053|229512|226849|18949|19052|21770|14853|14852|230721|78428|77305|18789|67897|54451|70248|103677|56215|68991|56009|18458|233789|73699|21681|83410|	http://www.genome.jp/kegg-bin/show_pathway?mmu03015/mmu:73699%09red/mmu:70248%09red/mmu:226849%09red/mmu:14852%09red/mmu:14853%09red/mmu:78428%09red/mmu:233789%09red/mmu:21770%09red/mmu:56009%09red/mmu:77305%09red/mmu:19053%09red/mmu:19052%09red/mmu:18789%09red/mmu:230721%09red/mmu:18949%09red/mmu:52432%09red/mmu:192160%09red/mmu:103677%09red/mmu:83410%09red/mmu:68991%09red/mmu:18458%09red/mmu:56…
Renin-angiotensin system	KEGG PATHWAY	mmu04614	4	20	0.919571	1	gene8058|gene6857|gene25663|gene18440	mmu:13809|mmu:17380|mmu:50492|mmu:16790|	13809|17380|50492|16790|	http://www.genome.jp/kegg-bin/show_pathway?mmu04614/mmu:50492%09red/mmu:13809%09red/mmu:16790%09red/mmu:17380%09red
Cardiac muscle contraction	KEGG PATHWAY	mmu04260	21	78	0.920348	1	gene23454|gene7258|gene22992|gene34042|gene28954|gene44695|gene23863|gene7665|gene21108|gene26636|gene16320|gene5463|gene9878|gene43959|gene17399|gene27330|gene40524|gene40505|gene12910|gene2065|gene37056	mmu:59069|mmu:59069|mmu:11936|mmu:21924|mmu:17896|mmu:66142|mmu:11933|mmu:11928|mmu:326618|mmu:66152|mmu:333182|mmu:84682|mmu:66576|mmu:236794|mmu:12865|mmu:22272|mmu:20463|mmu:20541|mmu:11938|mmu:11931|mmu:12297|	59069|59069|11936|21924|17896|66142|11933|11928|326618|66152|333182|84682|66576|236794|12865|22272|20463|20541|11938|11931|12297|	http://www.genome.jp/kegg-bin/show_pathway?mmu04260/mmu:84682%09red/mmu:12297%09red/mmu:11928%09red/mmu:11938%09red/mmu:22272%09red/mmu:12865%09red/mmu:326618%09red/mmu:20541%09red/mmu:66152%09red/mmu:333182%09red/mmu:59069%09red/mmu:236794%09red/mmu:17896%09red/mmu:66576%09red/mmu:11936%09red/mmu:66142%09red/mmu:20463%09red/mmu:11933%09red/mmu:21924%09red/mmu:11931%09red
Homologous recombination	KEGG PATHWAY	mmu03440	6	28	0.926244	1	gene37524|gene42011|gene13714|gene17858|gene27344|gene26679	mmu:21976|mmu:71711|mmu:68240|mmu:18971|mmu:19360|mmu:18972|	21976|71711|68240|18971|19360|18972|	http://www.genome.jp/kegg-bin/show_pathway?mmu03440/mmu:19360%09red/mmu:21976%09red/mmu:18971%09red/mmu:18972%09red/mmu:68240%09red/mmu:71711%09red
Autoimmune thyroid disease	KEGG PATHWAY	mmu05320	18	69	0.926329	1	gene39722|gene39548|gene39573|gene47920|gene5786|gene47058|gene47075|gene39721|gene39720|gene46718|gene48506|Novel00728|gene39727|gene47763|gene48499|gene47769|gene1569|Novel00722	mmu:15039|mmu:101056305|mmu:14961|mmu:547349|mmu:21939|mmu:14972|mmu:14999|mmu:15040|mmu:15042|mmu:547349|mmu:547349|mmu:547349|mmu:14963|mmu:14999|mmu:15024|mmu:14961|mmu:16153|mmu:14991|	15039|101056305|14961|547349|21939|14972|14999|15040|15042|547349|547349|547349|14963|14999|15024|14961|16153|14991|	http://www.genome.jp/kegg-bin/show_pathway?mmu05320/mmu:14972%09red/mmu:15024%09red/mmu:101056305%09red/mmu:547349%09red/mmu:15039%09red/mmu:15040%09red/mmu:15042%09red/mmu:14963%09red/mmu:14999%09red/mmu:14961%09red/mmu:21939%09red/mmu:14991%09red/mmu:16153%09red
Fc epsilon RI signaling pathway	KEGG PATHWAY	mmu04664	18	70	0.934374	1	gene6489|gene19893|gene3196|gene27673|gene27234|gene29087|gene29042|gene19451|gene37528|gene32426|gene19522|gene23383|gene8451|gene29860|gene16151|gene7692|gene9888|gene20083	mmu:18706|mmu:15461|mmu:22325|mmu:26398|mmu:26420|mmu:26399|mmu:18750|mmu:18751|mmu:26413|mmu:20963|mmu:26417|mmu:26395|mmu:17096|mmu:30955|mmu:18176|mmu:18176|mmu:18710|mmu:26400|	18706|15461|22325|26398|26420|26399|18750|18751|26413|20963|26417|26395|17096|30955|18176|18176|18710|26400|	http://www.genome.jp/kegg-bin/show_pathway?mmu04664/mmu:18751%09red/mmu:18750%09red/mmu:26420%09red/mmu:26413%09red/mmu:26395%09red/mmu:26398%09red/mmu:26399%09red/mmu:18176%09red/mmu:17096%09red/mmu:15461%09red/mmu:22325%09red/mmu:26400%09red/mmu:18706%09red/mmu:20963%09red/mmu:18710%09red/mmu:30955%09red/mmu:26417%09red
Phenylalanine, tyrosine and tryptophan biosynthesis	KEGG PATHWAY	mmu00400	1	8	0.940306	1	gene42850	mmu:14718|	14718|	http://www.genome.jp/kegg-bin/show_pathway?mmu00400/mmu:14718%09red
Staphylococcus aureus infection	KEGG PATHWAY	mmu05150	12	51	0.94347	1	gene39573|gene37741|gene47075|gene22452|gene16776|gene1569|gene28699|gene47763|gene15692|gene1769|gene47769|gene40226	mmu:14961|mmu:17174|mmu:14999|mmu:15894|mmu:12273|mmu:16153|mmu:16661|mmu:14999|mmu:50908|mmu:12628|mmu:14961|mmu:12266|	14961|17174|14999|15894|12273|16153|16661|14999|50908|12628|14961|12266|	http://www.genome.jp/kegg-bin/show_pathway?mmu05150/mmu:16661%09red/mmu:12628%09red/mmu:12273%09red/mmu:12266%09red/mmu:14999%09red/mmu:14961%09red/mmu:50908%09red/mmu:15894%09red/mmu:17174%09red/mmu:16153%09red
Base excision repair	KEGG PATHWAY	mmu03410	8	37	0.944558	1	gene23212|gene42215|gene28243|gene2415|gene34423|gene17858|gene26679|gene37265	mmu:72774|mmu:14156|mmu:16882|mmu:11545|mmu:11792|mmu:18971|mmu:18972|mmu:71726|	72774|14156|16882|11545|11792|18971|18972|71726|	http://www.genome.jp/kegg-bin/show_pathway?mmu03410/mmu:11792%09red/mmu:71726%09red/mmu:14156%09red/mmu:72774%09red/mmu:11545%09red/mmu:18971%09red/mmu:18972%09red/mmu:16882%09red
Ovarian steroidogenesis	KEGG PATHWAY	mmu04913	14	58	0.944588	1	gene40470|gene12998|gene23247|gene44298|gene26718|gene21275|gene37055|gene6007|gene15521|gene29454|gene21406|gene22493|gene30486|gene1818	mmu:13078|mmu:20778|mmu:13070|mmu:19108|mmu:432530|mmu:18747|mmu:11512|mmu:14683|mmu:11689|mmu:104111|mmu:11513|mmu:16835|mmu:171210|mmu:19225|	13078|20778|13070|19108|432530|18747|11512|14683|11689|104111|11513|16835|171210|19225|	http://www.genome.jp/kegg-bin/show_pathway?mmu04913/mmu:16835%09red/mmu:18747%09red/mmu:171210%09red/mmu:14683%09red/mmu:104111%09red/mmu:19108%09red/mmu:432530%09red/mmu:11512%09red/mmu:11513%09red/mmu:11689%09red/mmu:19225%09red/mmu:20778%09red/mmu:13070%09red/mmu:13078%09red
Aminoacyl-tRNA biosynthesis	KEGG PATHWAY	mmu00970	16	66	0.952664	1	gene2529|gene19991|gene39941|gene32349|gene41096|gene35779|gene21320|gene19685|gene19440|gene41558|gene41233|gene2525|gene32142|gene30934|gene47883|gene7827	mmu:107508|mmu:27267|mmu:224805|mmu:105148|mmu:15115|mmu:110960|mmu:66590|mmu:214580|mmu:67417|mmu:70223|mmu:107045|mmu:381314|mmu:69955|mmu:22375|mmu:68915|mmu:20226|	107508|27267|224805|105148|15115|110960|66590|214580|67417|70223|107045|381314|69955|22375|68915|20226|	http://www.genome.jp/kegg-bin/show_pathway?mmu00970/mmu:224805%09red/mmu:107508%09red/mmu:214580%09red/mmu:110960%09red/mmu:381314%09red/mmu:67417%09red/mmu:15115%09red/mmu:107045%09red/mmu:22375%09red/mmu:70223%09red/mmu:27267%09red/mmu:105148%09red/mmu:20226%09red/mmu:69955%09red/mmu:68915%09red/mmu:66590%09red
Ether lipid metabolism	KEGG PATHWAY	mmu00565	9	42	0.955557	1	gene28014|gene9688|gene17181|gene21469|gene11486|gene23004|gene6434|gene7763|gene3926	mmu:18472|mmu:67916|mmu:18476|mmu:270084|mmu:28042|mmu:18475|mmu:18805|mmu:99712|mmu:228061|	18472|67916|18476|270084|28042|18475|18805|99712|228061|	http://www.genome.jp/kegg-bin/show_pathway?mmu00565/mmu:270084%09red/mmu:99712%09red/mmu:28042%09red/mmu:18472%09red/mmu:18475%09red/mmu:18476%09red/mmu:67916%09red/mmu:18805%09red/mmu:228061%09red
Mismatch repair	KEGG PATHWAY	mmu03430	4	23	0.956661	1	gene13714|gene13117|gene17858|gene26679	mmu:68240|mmu:19718|mmu:18971|mmu:18972|	68240|19718|18971|18972|	http://www.genome.jp/kegg-bin/show_pathway?mmu03430/mmu:68240%09red/mmu:18971%09red/mmu:19718%09red/mmu:18972%09red
Tyrosine metabolism	KEGG PATHWAY	mmu00350	8	39	0.960222	1	gene27586|gene42850|gene28822|gene41905|gene8189|gene18550|gene43425|gene43424	mmu:11670|mmu:14718|mmu:11754|mmu:67689|mmu:11532|mmu:14085|mmu:109731|mmu:17161|	11670|14718|11754|67689|11532|14085|109731|17161|	http://www.genome.jp/kegg-bin/show_pathway?mmu00350/mmu:14718%09red/mmu:17161%09red/mmu:11670%09red/mmu:14085%09red/mmu:67689%09red/mmu:11754%09red/mmu:11532%09red/mmu:109731%09red
Serotonergic synapse	KEGG PATHWAY	mmu04726	36	133	0.960658	1	gene11278|gene14652|gene15521|gene38388|gene17994|gene16151|gene1067|gene6493|gene11002|gene21275|gene37011|gene21488|gene39319|gene7812|gene6007|gene35235|gene19522|gene29042|gene37528|gene11952|gene9190|gene7692|gene25658|gene1818|gene42432|gene19893|gene23677|gene19451|gene23383|gene3446|gene8302|gene39296|gene10559|gene44298|gene43425|gene43424	mmu:14677|mmu:14701|mmu:11689|mmu:11820|mmu:21990|mmu:18176|mmu:15559|mmu:14696|mmu:14688|mmu:18747|mmu:223864|mmu:14681|mmu:16440|mmu:14679|mmu:14683|mmu:15558|mmu:26417|mmu:18750|mmu:26413|mmu:14400|mmu:14700|mmu:18176|mmu:14708|mmu:19225|mmu:14682|mmu:15461|mmu:15551|mmu:18751|mmu:26395|mmu:19224|mmu:14707|mmu:19252|mmu:15565|mmu:19108|mmu:109731|mmu:17161|	14677|14701|11689|11820|21990|18176|15559|14696|14688|18747|223864|14681|16440|14679|14683|15558|26417|18750|26413|14400|14700|18176|14708|19225|14682|15461|15551|18751|26395|19224|14707|19252|15565|19108|109731|17161|	http://www.genome.jp/kegg-bin/show_pathway?mmu04726/mmu:11820%09red/mmu:14400%09red/mmu:14688%09red/mmu:17161%09red/mmu:14683%09red/mmu:14682%09red/mmu:14681%09red/mmu:11689%09red/mmu:26417%09red/mmu:26413%09red/mmu:18747%09red/mmu:19108%09red/mmu:19224%09red/mmu:19225%09red/mmu:223864%09red/mmu:14696%09red/mmu:14708%09red/mmu:14679%09red/mmu:15565%09red/mmu:14677%09red/mmu:21990%09red/mmu:14700%…
Pancreatic secretion	KEGG PATHWAY	mmu04972	25	103	0.979003	1	gene26001|gene7665|gene22500|gene1469|gene24122|gene12158|gene12910|gene29454|gene37055|gene11735|gene1641|gene22992|gene23863|gene29042|gene21406|gene7742|gene2065|gene42432|gene19451|gene39319|gene6007|gene26718|gene23389|gene26209|gene41431	mmu:67972|mmu:11928|mmu:19340|mmu:319229|mmu:11848|mmu:54403|mmu:11938|mmu:104111|mmu:11512|mmu:12494|mmu:381290|mmu:11936|mmu:11933|mmu:18750|mmu:11513|mmu:109905|mmu:11931|mmu:14682|mmu:18751|mmu:16440|mmu:14683|mmu:432530|mmu:53869|mmu:215449|mmu:20496|	67972|11928|19340|319229|11848|54403|11938|104111|11512|12494|381290|11936|11933|18750|11513|109905|11931|14682|18751|16440|14683|432530|53869|215449|20496|	http://www.genome.jp/kegg-bin/show_pathway?mmu04972/mmu:12494%09red/mmu:215449%09red/mmu:14683%09red/mmu:14682%09red/mmu:11848%09red/mmu:11512%09red/mmu:319229%09red/mmu:104111%09red/mmu:19340%09red/mmu:432530%09red/mmu:11513%09red/mmu:11928%09red/mmu:54403%09red/mmu:109905%09red/mmu:381290%09red/mmu:18751%09red/mmu:18750%09red/mmu:53869%09red/mmu:67972%09red/mmu:20496%09red/mmu:11938%09red/mmu:1…
Alcoholism	KEGG PATHWAY	mmu05034	54	199	0.982429	1	gene11278|gene43270|gene25559|gene4436|gene16888|gene7507|gene755|gene14652|gene22939|gene2423|gene31930|gene7505|gene16151|gene31932|gene40598|gene14468|gene7508|gene30742|gene47389|gene6493|gene14005|gene21275|gene6238|gene14385|gene37015|gene32525|gene31936|gene31770|gene21488|gene17973|gene7692|gene7812|gene8302|gene19522|gene16041|gene37528|gene8926|gene9190|gene8169|gene28867|gene7236|gene2…	mmu:14677|mmu:15185|mmu:216148|mmu:26427|mmu:14282|mmu:15267|mmu:12912|mmu:14701|mmu:15270|mmu:15078|mmu:319151|mmu:319151|mmu:18176|mmu:319186|mmu:12313|mmu:231991|mmu:319151|mmu:12313|mmu:433759|mmu:14696|mmu:208647|mmu:18747|mmu:18767|mmu:109648|mmu:56233|mmu:26914|mmu:319181|mmu:319155|mmu:14681|mmu:14814|mmu:18176|mmu:14679|mmu:14707|mmu:26417|mmu:232440|mmu:26413|mmu:12913|mmu:14700|mmu:517…	14677|15185|216148|26427|14282|15267|12912|14701|15270|15078|319151|319151|18176|319186|12313|231991|319151|12313|433759|14696|208647|18747|18767|109648|56233|26914|319181|319155|14681|14814|18176|14679|14707|26417|232440|26413|12913|14700|51788|15184|20416|14708|11540|12064|15461|319181|625328|63959|26395|80796|14683|14688|109731|17161|	http://www.genome.jp/kegg-bin/show_pathway?mmu05034/mmu:12313%09red/mmu:14688%09red/mmu:17161%09red/mmu:14683%09red/mmu:15185%09red/mmu:15184%09red/mmu:15267%09red/mmu:216148%09red/mmu:12064%09red/mmu:625328%09red/mmu:319151%09red/mmu:56233%09red/mmu:18767%09red/mmu:26417%09red/mmu:26413%09red/mmu:18747%09red/mmu:109648%09red/mmu:433759%09red/mmu:18176%09red/mmu:14696%09red/mmu:14679%09red/mmu:31…
Fat digestion and absorption	KEGG PATHWAY	mmu04975	7	40	0.98338	1	gene12998|gene11275|gene3160|gene18753|gene3243|gene9688|gene9102	mmu:20778|mmu:12491|mmu:67512|mmu:233549|mmu:26569|mmu:67916|mmu:11303|	20778|12491|67512|233549|26569|67916|11303|	http://www.genome.jp/kegg-bin/show_pathway?mmu04975/mmu:67512%09red/mmu:233549%09red/mmu:11303%09red/mmu:20778%09red/mmu:26569%09red/mmu:67916%09red/mmu:12491%09red
Chemical carcinogenesis	KEGG PATHWAY	mmu05204	21	92	0.98493	1	gene40470|gene42988|gene27586|gene7465|gene2129|gene25411|gene42987|gene6695|gene8189|gene2657|gene7797|gene25414|gene41905|gene25412|gene2435|gene14170|gene7799|gene7807|gene19516|gene7804|gene1818	mmu:13078|mmu:68214|mmu:11670|mmu:11863|mmu:66447|mmu:103140|mmu:14873|mmu:211666|mmu:11532|mmu:15483|mmu:14866|mmu:14872|mmu:67689|mmu:14871|mmu:13849|mmu:76263|mmu:68312|mmu:14865|mmu:20887|mmu:14862|mmu:19225|	13078|68214|11670|11863|66447|103140|14873|211666|11532|15483|14866|14872|67689|14871|13849|76263|68312|14865|20887|14862|19225|	http://www.genome.jp/kegg-bin/show_pathway?mmu05204/mmu:14873%09red/mmu:15483%09red/mmu:67689%09red/mmu:14871%09red/mmu:14872%09red/mmu:68214%09red/mmu:103140%09red/mmu:14866%09red/mmu:11670%09red/mmu:14865%09red/mmu:14862%09red/mmu:13849%09red/mmu:13078%09red/mmu:19225%09red/mmu:11532%09red/mmu:66447%09red/mmu:211666%09red/mmu:68312%09red/mmu:20887%09red/mmu:76263%09red/mmu:11863%09red
MicroRNAs in cancer	KEGG PATHWAY	mmu05206	76	270	0.985075	1	gene4548|gene42634|gene39389|gene28959|gene40470|gene7597|gene14449|gene38727|gene2978|gene25818|gene37482|gene16151|gene3888|gene22448|gene28797|gene48384|gene8608|gene20148|gene25178|gene35048|gene20025|gene41013|gene29328|gene26430|gene39600|gene24122|gene37402|gene26784|gene9292|gene37546|gene27084|gene12012|gene32572|gene39318|gene7692|gene10427|gene39223|gene26265|gene36658|gene41482|gene47…	mmu:12505|mmu:19211|mmu:12575|mmu:16416|mmu:13078|mmu:18129|mmu:15430|mmu:22350|mmu:12151|mmu:21859|mmu:17250|mmu:18176|mmu:15430|mmu:13433|mmu:20848|mmu:81877|mmu:17389|mmu:384783|mmu:74747|mmu:14365|mmu:12443|mmu:11789|mmu:74370|mmu:216456|mmu:81877|mmu:11848|mmu:12703|mmu:13649|mmu:21923|mmu:12928|mmu:12450|mmu:18595|mmu:15387|mmu:12018|mmu:18176|mmu:16765|mmu:22196|mmu:15364|mmu:328572|mmu:18…	12505|19211|12575|16416|13078|18129|15430|22350|12151|21859|17250|18176|15430|13433|20848|81877|17389|384783|74747|14365|12443|11789|74370|216456|81877|11848|12703|13649|21923|12928|12450|18595|15387|12018|18176|16765|22196|15364|328572|18596|21825|18750|18131|18569|18712|21960|12531|18033|22352|18128|22339|14660|20416|11987|23805|17118|16367|12043|24064|12125|15461|212980|12050|71819|18751|12444…	http://www.genome.jp/kegg-bin/show_pathway?mmu05206/mmu:22350%09red/mmu:14660%09red/mmu:22352%09red/mmu:18176%09red/mmu:12531%09red/mmu:12575%09red/mmu:12043%09red/mmu:12125%09red/mmu:15364%09red/mmu:212980%09red/mmu:192119%09red/mmu:22339%09red/mmu:12151%09red/mmu:384783%09red/mmu:21960%09red/mmu:21923%09red/mmu:21825%09red/mmu:16765%09red/mmu:15430%09red/mmu:74370%09red/mmu:12450%09red/mmu:7181…
Natural killer cell mediated cytotoxicity	KEGG PATHWAY	mmu04650	28	119	0.989571	1	gene16151|gene8158|gene41790|gene35149|gene39721|gene18717|gene24658|gene7692|gene3196|gene19522|gene47058|gene29042|gene37528|gene22452|gene29860|gene26792|gene7236|gene9888|gene6489|gene19893|gene35072|gene19451|gene32426|gene12872|gene23383|gene25559|gene33856|gene24709	mmu:18176|mmu:19055|mmu:18018|mmu:21933|mmu:15040|mmu:18479|mmu:15979|mmu:18176|mmu:22325|mmu:26417|mmu:14972|mmu:18750|mmu:26413|mmu:15894|mmu:30955|mmu:19058|mmu:20416|mmu:18710|mmu:18706|mmu:15461|mmu:19229|mmu:18751|mmu:20963|mmu:19247|mmu:26395|mmu:216148|mmu:19056|mmu:379043|	18176|19055|18018|21933|15040|18479|15979|18176|22325|26417|14972|18750|26413|15894|30955|19058|20416|18710|18706|15461|19229|18751|20963|19247|26395|216148|19056|379043|	http://www.genome.jp/kegg-bin/show_pathway?mmu04650/mmu:379043%09red/mmu:14972%09red/mmu:18706%09red/mmu:20963%09red/mmu:15979%09red/mmu:26417%09red/mmu:19247%09red/mmu:26413%09red/mmu:18176%09red/mmu:19055%09red/mmu:19056%09red/mmu:18018%09red/mmu:19229%09red/mmu:19058%09red/mmu:22325%09red/mmu:216148%09red/mmu:15894%09red/mmu:21933%09red/mmu:20416%09red/mmu:18710%09red/mmu:18751%09red/mmu:18750…
alpha-Linolenic acid metabolism	KEGG PATHWAY	mmu00592	3	25	0.990306	1	gene11634|gene24353|gene42212	mmu:80911|mmu:113868|mmu:56473|	80911|113868|56473|	http://www.genome.jp/kegg-bin/show_pathway?mmu00592/mmu:113868%09red/mmu:56473%09red/mmu:80911%09red
Ascorbate and aldarate metabolism	KEGG PATHWAY	mmu00053	3	27	0.994119	1	gene2128|gene8992|gene27587	mmu:56752|mmu:72535|mmu:11671|	56752|72535|11671|	http://www.genome.jp/kegg-bin/show_pathway?mmu00053/mmu:11671%09red/mmu:56752%09red/mmu:72535%09red
Drug metabolism - other enzymes	KEGG PATHWAY	mmu00983	8	52	0.996404	1	gene13072|gene2123|gene10532|gene3330|gene6190|gene40400|gene43874|gene26736	mmu:110006|mmu:80914|mmu:72269|mmu:22245|mmu:68556|mmu:22436|mmu:15452|mmu:22271|	110006|80914|72269|22245|68556|22436|15452|22271|	http://www.genome.jp/kegg-bin/show_pathway?mmu00983/mmu:22271%09red/mmu:22245%09red/mmu:80914%09red/mmu:15452%09red/mmu:22436%09red/mmu:110006%09red/mmu:72269%09red/mmu:68556%09red
Nicotine addiction	KEGG PATHWAY	mmu05033	5	40	0.997294	1	gene17913|gene22230|gene43756|gene11952|gene17973	mmu:72961|mmu:14802|mmu:53623|mmu:14400|mmu:14814|	72961|14802|53623|14400|14814|	http://www.genome.jp/kegg-bin/show_pathway?mmu05033/mmu:53623%09red/mmu:14400%09red/mmu:14814%09red/mmu:72961%09red/mmu:14802%09red
Taste transduction	KEGG PATHWAY	mmu04742	9	63	0.999065	1	gene28220|gene5836|gene11002|gene44298|gene19437|gene21275|gene6007|gene37055|gene39319	mmu:11418|mmu:16500|mmu:14688|mmu:19108|mmu:20277|mmu:18747|mmu:14683|mmu:11512|mmu:16440|	11418|16500|14688|19108|20277|18747|14683|11512|16440|	http://www.genome.jp/kegg-bin/show_pathway?mmu04742/mmu:14688%09red/mmu:18747%09red/mmu:16500%09red/mmu:14683%09red/mmu:20277%09red/mmu:19108%09red/mmu:11512%09red/mmu:16440%09red/mmu:11418%09red
Arachidonic acid metabolism	KEGG PATHWAY	mmu00590	15	90	0.999353	1	gene21101|gene33457|gene35070|gene26424|gene38581|gene24123|gene5551|gene27378|gene3446|gene1818|gene15521|gene9762|gene3101|gene3294|gene10983	mmu:72054|mmu:69590|mmu:13850|mmu:100043508|mmu:109857|mmu:14775|mmu:207182|mmu:14778|mmu:19224|mmu:19225|mmu:11689|mmu:67305|mmu:19215|mmu:64292|mmu:66469|	72054|69590|13850|100043508|109857|14775|207182|14778|19224|19225|11689|67305|19215|64292|66469|	http://www.genome.jp/kegg-bin/show_pathway?mmu00590/mmu:72054%09red/mmu:64292%09red/mmu:69590%09red/mmu:109857%09red/mmu:100043508%09red/mmu:67305%09red/mmu:19215%09red/mmu:66469%09red/mmu:11689%09red/mmu:19224%09red/mmu:19225%09red/mmu:13850%09red/mmu:207182%09red/mmu:14775%09red/mmu:14778%09red
Systemic lupus erythematosus	KEGG PATHWAY	mmu05322	29	145	0.999484	1	gene39573|gene17348|gene2423|gene5076|gene31930|gene15692|gene31932|gene31936|gene5786|gene7508|gene18876|gene7507|gene22939|gene7505|gene31770|gene3795|gene47075|gene1569|gene1784|gene16041|gene41964|gene8169|gene30416|gene7512|gene4843|gene32525|gene40226|gene47763|gene47769	mmu:14961|mmu:60595|mmu:15078|mmu:20638|mmu:319151|mmu:50908|mmu:319186|mmu:319181|mmu:21939|mmu:319151|mmu:20821|mmu:15267|mmu:15270|mmu:319151|mmu:319155|mmu:20823|mmu:14999|mmu:16153|mmu:20822|mmu:232440|mmu:11474|mmu:51788|mmu:109711|mmu:319181|mmu:625328|mmu:26914|mmu:12266|mmu:14999|mmu:14961|	14961|60595|15078|20638|319151|50908|319186|319181|21939|319151|20821|15267|15270|319151|319155|20823|14999|16153|20822|232440|11474|51788|109711|319181|625328|26914|12266|14999|14961|	http://www.genome.jp/kegg-bin/show_pathway?mmu05322/mmu:15267%09red/mmu:319155%09red/mmu:14999%09red/mmu:625328%09red/mmu:50908%09red/mmu:319151%09red/mmu:11474%09red/mmu:20821%09red/mmu:20822%09red/mmu:20823%09red/mmu:15078%09red/mmu:15270%09red/mmu:21939%09red/mmu:12266%09red/mmu:14961%09red/mmu:60595%09red/mmu:319186%09red/mmu:319181%09red/mmu:109711%09red/mmu:232440%09red/mmu:26914%09red/mmu:…
Cytokine-cytokine receptor interaction	KEGG PATHWAY	mmu04060	60	264	0.999843	1	gene39122|gene10903|gene432|gene8848|gene28229|gene15752|gene47558|gene13512|gene10736|gene35149|gene5786|gene33440|gene26784|gene26628|gene36138|gene22506|gene19589|gene45398|gene27226|gene7247|gene41483|gene44517|gene30553|gene33768|gene40222|gene35674|gene7793|gene1569|gene21521|gene28230|gene43642|gene19482|gene41482|gene427|gene31589|gene17207|gene3578|gene3670|gene15538|gene9288|gene12012|g…	mmu:27279|mmu:21942|mmu:16174|mmu:16157|mmu:20296|mmu:21937|mmu:21942|mmu:14254|mmu:21938|mmu:21933|mmu:21939|mmu:16195|mmu:13649|mmu:16878|mmu:18383|mmu:13857|mmu:13019|mmu:14205|mmu:14257|mmu:16194|mmu:12978|mmu:245527|mmu:21809|mmu:16188|mmu:21950|mmu:14600|mmu:12977|mmu:16153|mmu:20312|mmu:20306|mmu:16164|mmu:16190|mmu:18596|mmu:16177|mmu:16323|mmu:21803|mmu:11480|mmu:11477|mmu:20315|mmu:3266…	27279|21942|16174|16157|20296|21937|21942|14254|21938|21933|21939|16195|13649|16878|18383|13857|13019|14205|14257|16194|12978|245527|21809|16188|21950|14600|12977|16153|20312|20306|16164|16190|18596|16177|16323|21803|11480|11477|20315|326623|18595|22339|12778|16169|16880|94185|19116|12166|12156|16186|71785|15979|11481|18053|22340|16542|21813|11479|12985|16180|	http://www.genome.jp/kegg-bin/show_pathway?mmu04060/mmu:12166%09red/mmu:16542%09red/mmu:12778%09red/mmu:13019%09red/mmu:22339%09red/mmu:21809%09red/mmu:11479%09red/mmu:21813%09red/mmu:11477%09red/mmu:16190%09red/mmu:21803%09red/mmu:16195%09red/mmu:16194%09red/mmu:15979%09red/mmu:21933%09red/mmu:18383%09red/mmu:12978%09red/mmu:326623%09red/mmu:16186%09red/mmu:18053%09red/mmu:20312%09red/mmu:14205%…
Retinol metabolism	KEGG PATHWAY	mmu00830	10	88	0.999988	1	gene23522|gene7045|gene15054|gene17212|gene10731|gene42473|gene3783|gene8189|gene21904|gene136	mmu:19378|mmu:79235|mmu:232174|mmu:74134|mmu:20148|mmu:11668|mmu:241452|mmu:11532|mmu:63857|mmu:98711|	19378|79235|232174|74134|20148|11668|241452|11532|63857|98711|	http://www.genome.jp/kegg-bin/show_pathway?mmu00830/mmu:79235%09red/mmu:98711%09red/mmu:19378%09red/mmu:241452%09red/mmu:74134%09red/mmu:232174%09red/mmu:11532%09red/mmu:11668%09red/mmu:20148%09red/mmu:63857%09red
Steroid hormone biosynthesis	KEGG PATHWAY	mmu00140	9	86	0.999994	1	gene32880|gene47065|gene40470|gene21672|gene6351|gene2657|gene12021|gene36368|gene23247	mmu:78925|mmu:14979|mmu:13078|mmu:15484|mmu:13123|mmu:15483|mmu:57357|mmu:110115|mmu:13070|	78925|14979|13078|15484|13123|15483|57357|110115|13070|	http://www.genome.jp/kegg-bin/show_pathway?mmu00140/mmu:13123%09red/mmu:57357%09red/mmu:78925%09red/mmu:15483%09red/mmu:110115%09red/mmu:13078%09red/mmu:15484%09red/mmu:14979%09red/mmu:13070%09red
Neuroactive ligand-receptor interaction	KEGG PATHWAY	mmu04080	51	282	1	1	gene41520|gene30877|gene27948|gene22230|gene15428|gene13574|gene43032|gene22193|gene27801|gene35758|gene9181|gene7025|gene35220|gene17973|gene1067|gene1469|gene5134|gene16878|gene44123|gene41211|gene18819|gene7877|gene12918|gene33176|gene43756|gene33178|gene33800|gene4019|gene35235|gene44715|gene11952|gene7016|gene22450|gene6812|gene15479|gene27111|gene43069|gene1244|gene35674|gene35078|gene25393…	mmu:11555|mmu:12062|mmu:94045|mmu:14802|mmu:18430|mmu:140498|mmu:11551|mmu:93742|mmu:11443|mmu:19116|mmu:14745|mmu:14658|mmu:67168|mmu:14814|mmu:15559|mmu:319229|mmu:11550|mmu:381853|mmu:14765|mmu:14815|mmu:18442|mmu:13609|mmu:18438|mmu:14063|mmu:53623|mmu:14062|mmu:21834|mmu:54598|mmu:15558|mmu:78134|mmu:14400|mmu:381489|mmu:14739|mmu:140795|mmu:15465|mmu:11548|mmu:11554|mmu:64095|mmu:14600|mmu:…	11555|12062|94045|14802|18430|140498|11551|93742|11443|19116|14745|14658|67168|14814|15559|319229|11550|381853|14765|14815|18442|13609|18438|14063|53623|14062|21834|54598|15558|78134|14400|381489|14739|140795|15465|11548|11554|64095|14600|11549|11540|12273|12257|20608|15551|13617|11517|15565|14809|21338|13491|	http://www.genome.jp/kegg-bin/show_pathway?mmu04080/mmu:14400%09red/mmu:381489%09red/mmu:78134%09red/mmu:67168%09red/mmu:11555%09red/mmu:14814%09red/mmu:12273%09red/mmu:11550%09red/mmu:11551%09red/mmu:319229%09red/mmu:14815%09red/mmu:12257%09red/mmu:12062%09red/mmu:14809%09red/mmu:13491%09red/mmu:20608%09red/mmu:14739%09red/mmu:140498%09red/mmu:13617%09red/mmu:11517%09red/mmu:14658%09red/mmu:1155…
Olfactory transduction	KEGG PATHWAY	mmu04740	13	1079	1	1	gene41476|gene30742|gene12658|Novel00426|gene21275|gene44298|gene31454|gene12334|gene42612|gene26684|gene33868|gene29454|gene40598	mmu:108058|mmu:12313|mmu:320129|mmu:404337|mmu:18747|mmu:19108|mmu:80796|mmu:19092|mmu:19091|mmu:12323|mmu:12325|mmu:104111|mmu:12313|	108058|12313|320129|404337|18747|19108|80796|19092|19091|12323|12325|104111|12313|	http://www.genome.jp/kegg-bin/show_pathway?mmu04740/mmu:12313%09red/mmu:19091%09red/mmu:12325%09red/mmu:18747%09red/mmu:104111%09red/mmu:19108%09red/mmu:12323%09red/mmu:80796%09red/mmu:19092%09red/mmu:320129%09red/mmu:108058%09red/mmu:404337%09red
--------------------
#Term	Database	ID	Input number	Background number	P-Value	Corrected P-Value	Input	KEGG_ID/KO	Entrez_ID	Hyperlink
--------------------
#Term	Database	ID	Input number	Background number	P-Value	Corrected P-Value	Input	KEGG_ID/KO	Entrez_ID	Hyperlink
--------------------

## Sheet: shLu72 vs shNC72_all.KEGG
##Databases: KEGG PATHWAY
##Statistical test method: hypergeometric test / Fisher's exact test
##FDR correction method: Benjamini and Hochberg
#Term	Database	ID	Input number	Background number	P-Value	Corrected P-Value	Input	KEGG_ID/KO	Entrez_ID	Hyperlink
Focal adhesion	KEGG PATHWAY	mmu04510	45	207	5.40657e-06	0.000816589	gene19096|gene24803|gene28959|gene42634|gene45398|gene13369|gene13779|gene22441|gene40356|gene499|gene37849|Novel00170|gene26784|gene9558|gene36327|gene38873|gene33486|gene6132|gene28506|gene18717|gene45066|gene28499|gene4786|gene24026|gene3196|gene22206|gene41482|gene5598|gene12427|gene1871|gene23346|gene12012|gene3206|gene7236|gene30416|gene27234|gene43763|gene20150|gene37898|gene20152|gene4210…	mmu:16202|mmu:16773|mmu:16416|mmu:19211|mmu:14205|mmu:11461|mmu:12389|mmu:53867|mmu:67938|mmu:12825|mmu:224105|mmu:11465|mmu:13649|mmu:16476|mmu:14083|mmu:21826|mmu:16398|mmu:16776|mmu:16400|mmu:18479|mmu:12830|mmu:12842|mmu:21825|mmu:68553|mmu:22325|mmu:16412|mmu:18596|mmu:98932|mmu:20750|mmu:226519|mmu:319480|mmu:18595|mmu:12831|mmu:20416|mmu:109711|mmu:26420|mmu:11798|mmu:12826|mmu:16419|mmu:1…	16202|16773|16416|19211|14205|11461|12389|53867|67938|12825|224105|11465|13649|16476|14083|21826|16398|16776|16400|18479|12830|12842|21825|68553|22325|16412|18596|98932|20750|226519|319480|18595|12831|20416|109711|26420|11798|12826|16419|12827|22340|12843|16402|16403|18654|	http://www.genome.jp/kegg-bin/show_pathway?mmu04510/mmu:224105%09red/mmu:16773%09red/mmu:67938%09red/mmu:16776%09red/mmu:16403%09red/mmu:16402%09red/mmu:16398%09red/mmu:21826%09red/mmu:21825%09red/mmu:12843%09red/mmu:12842%09red/mmu:20416%09red/mmu:11465%09red/mmu:14083%09red/mmu:14205%09red/mmu:12831%09red/mmu:12825%09red/mmu:12827%09red/mmu:12826%09red/mmu:22325%09red/mmu:16412%09red/mmu:16416%…
ECM-receptor interaction	KEGG PATHWAY	mmu04512	26	88	6.45525e-06	0.000816589	gene24803|gene28959|gene11275|gene5741|gene22441|gene499|gene10512|gene38873|gene33486|gene6132|gene28506|gene45066|gene28499|gene3831|gene22206|gene4786|gene12427|gene1871|gene23346|gene3206|gene20150|gene37898|gene20152|gene13659|gene37274|gene24026	mmu:16773|mmu:16416|mmu:12491|mmu:20971|mmu:53867|mmu:12825|mmu:15530|mmu:21826|mmu:16398|mmu:16776|mmu:16400|mmu:12830|mmu:12842|mmu:16403|mmu:16412|mmu:21825|mmu:20750|mmu:226519|mmu:319480|mmu:12831|mmu:12826|mmu:16419|mmu:12827|mmu:12843|mmu:16402|mmu:68553|	16773|16416|12491|20971|53867|12825|15530|21826|16398|16776|16400|12830|12842|16403|16412|21825|20750|226519|319480|12831|12826|16419|12827|12843|16402|68553|	http://www.genome.jp/kegg-bin/show_pathway?mmu04512/mmu:16773%09red/mmu:12491%09red/mmu:16776%09red/mmu:16403%09red/mmu:16402%09red/mmu:16398%09red/mmu:21826%09red/mmu:21825%09red/mmu:20971%09red/mmu:12843%09red/mmu:12842%09red/mmu:68553%09red/mmu:12825%09red/mmu:12827%09red/mmu:12826%09red/mmu:16412%09red/mmu:16416%09red/mmu:16419%09red/mmu:319480%09red/mmu:16400%09red/mmu:226519%09red/mmu:12830…
Proteoglycans in cancer	KEGG PATHWAY	mmu05205	40	205	0.000137495	0.0115954	gene41476|gene10512|gene2544|gene13369|gene29888|gene8030|gene13779|gene32719|gene6573|gene28959|gene33486|gene26784|gene3905|gene41079|gene36327|gene25988|gene18717|gene28499|gene17133|gene28888|gene3196|gene22206|gene4786|gene42745|gene43029|gene19968|gene5741|Novel00170|gene17894|gene25818|gene5781|gene37898|gene23117|gene33870|gene13659|gene37274|gene33992|gene26188|gene18467|gene36237	mmu:108058|mmu:15530|mmu:21808|mmu:11461|mmu:22160|mmu:109676|mmu:12389|mmu:13039|mmu:14173|mmu:16416|mmu:16398|mmu:13649|mmu:20104|mmu:15200|mmu:14083|mmu:13179|mmu:18479|mmu:12842|mmu:18793|mmu:57265|mmu:22325|mmu:16412|mmu:21825|mmu:74055|mmu:18569|mmu:16002|mmu:20971|mmu:11465|mmu:20130|mmu:21859|mmu:17395|mmu:16419|mmu:19684|mmu:18792|mmu:12843|mmu:16402|mmu:22418|mmu:327826|mmu:29875|mmu:17…	108058|15530|21808|11461|22160|109676|12389|13039|14173|16416|16398|13649|20104|15200|14083|13179|18479|12842|18793|57265|22325|16412|21825|74055|18569|16002|20971|11465|20130|21859|17395|16419|19684|18792|12843|16402|22418|327826|29875|17869|	http://www.genome.jp/kegg-bin/show_pathway?mmu05205/mmu:13039%09red/mmu:14173%09red/mmu:16402%09red/mmu:16398%09red/mmu:21808%09red/mmu:20130%09red/mmu:21825%09red/mmu:20971%09red/mmu:12843%09red/mmu:12842%09red/mmu:11465%09red/mmu:14083%09red/mmu:18569%09red/mmu:16419%09red/mmu:22160%09red/mmu:22325%09red/mmu:16412%09red/mmu:74055%09red/mmu:16416%09red/mmu:16002%09red/mmu:19684%09red/mmu:11461%0…
Amoebiasis	KEGG PATHWAY	mmu05146	26	119	0.000451544	0.0240898	gene24803|gene32068|gene2544|gene19611|gene22441|gene499|gene36327|gene6132|gene24774|gene45066|gene28499|gene41090|gene427|gene30416|gene1871|gene3206|gene32074|gene32076|gene32073|gene20150|gene20152|gene25470|gene13659|gene6007|gene42098|gene26469	mmu:16773|mmu:66222|mmu:21808|mmu:16409|mmu:53867|mmu:12825|mmu:14083|mmu:16776|mmu:11846|mmu:12830|mmu:12842|mmu:12475|mmu:16177|mmu:109711|mmu:226519|mmu:12831|mmu:20723|mmu:20706|mmu:20708|mmu:12826|mmu:12827|mmu:16414|mmu:12843|mmu:14683|mmu:18797|mmu:19344|	16773|66222|21808|16409|53867|12825|14083|16776|11846|12830|12842|12475|16177|109711|226519|12831|20723|20706|20708|12826|12827|16414|12843|14683|18797|19344|	http://www.genome.jp/kegg-bin/show_pathway?mmu05146/mmu:11846%09red/mmu:16773%09red/mmu:16409%09red/mmu:16776%09red/mmu:14683%09red/mmu:21808%09red/mmu:66222%09red/mmu:12843%09red/mmu:12842%09red/mmu:20723%09red/mmu:19344%09red/mmu:12830%09red/mmu:14083%09red/mmu:12475%09red/mmu:20706%09red/mmu:12825%09red/mmu:12827%09red/mmu:12826%09red/mmu:20708%09red/mmu:16414%09red/mmu:226519%09red/mmu:109711…
PI3K-Akt signaling pathway	KEGG PATHWAY	mmu04151	57	351	0.000476083	0.0240898	gene24803|gene4436|gene28959|gene8192|gene31031|gene36628|gene35758|gene9181|gene22441|gene499|gene35220|gene6573|gene24698|gene39998|gene35756|gene44715|gene26784|gene3905|gene6493|gene36327|gene38873|gene11383|gene27303|gene33486|gene19482|gene6132|gene28506|gene45066|gene28499|gene33178|gene4786|gene37274|gene8302|gene21443|gene22206|gene41482|gene24026|gene45398|gene12012|gene1871|gene23346|g…	mmu:16773|mmu:26427|mmu:16416|mmu:13684|mmu:21770|mmu:11911|mmu:19116|mmu:14745|mmu:53867|mmu:12825|mmu:67168|mmu:14173|mmu:20393|mmu:21770|mmu:16197|mmu:78134|mmu:13649|mmu:20104|mmu:14696|mmu:14083|mmu:21826|mmu:19744|mmu:19052|mmu:16398|mmu:16190|mmu:16776|mmu:16400|mmu:12830|mmu:12842|mmu:14062|mmu:21825|mmu:16402|mmu:14707|mmu:19651|mmu:16412|mmu:18596|mmu:68553|mmu:14205|mmu:18595|mmu:22651…	16773|26427|16416|13684|21770|11911|19116|14745|53867|12825|67168|14173|20393|21770|16197|78134|13649|20104|14696|14083|21826|19744|19052|16398|16190|16776|16400|12830|12842|14062|21825|16402|14707|19651|16412|18596|68553|14205|18595|226519|319480|20750|12831|20869|12913|17210|19211|12826|16419|12827|22340|12843|73699|16403|18654|17869|66066|	http://www.genome.jp/kegg-bin/show_pathway?mmu04151/mmu:13684%09red/mmu:16773%09red/mmu:17210%09red/mmu:14062%09red/mmu:78134%09red/mmu:67168%09red/mmu:14173%09red/mmu:16403%09red/mmu:73699%09red/mmu:16398%09red/mmu:16190%09red/mmu:21826%09red/mmu:21825%09red/mmu:16197%09red/mmu:12843%09red/mmu:12842%09red/mmu:21770%09red/mmu:66066%09red/mmu:16776%09red/mmu:14083%09red/mmu:14205%09red/mmu:12831%0…
Hypertrophic cardiomyopathy (HCM)	KEGG PATHWAY	mmu05410	20	84	0.000797628	0.0336333	gene23454|gene11986|gene7258|gene929|gene28959|gene24803|gene22206|gene13369|gene21108|gene37898|gene33486|gene2544|gene23346|gene8924|gene37274|gene3831|Novel00170|gene7587|gene28506|gene37056	mmu:59069|mmu:24051|mmu:59069|mmu:13346|mmu:16416|mmu:16773|mmu:16412|mmu:11461|mmu:326618|mmu:16419|mmu:16398|mmu:21808|mmu:319480|mmu:22003|mmu:16402|mmu:16403|mmu:11465|mmu:108097|mmu:16400|mmu:12297|	59069|24051|59069|13346|16416|16773|16412|11461|326618|16419|16398|21808|319480|22003|16402|16403|11465|108097|16400|12297|	http://www.genome.jp/kegg-bin/show_pathway?mmu05410/mmu:13346%09red/mmu:16412%09red/mmu:22003%09red/mmu:16416%09red/mmu:59069%09red/mmu:326618%09red/mmu:16403%09red/mmu:16773%09red/mmu:16398%09red/mmu:11461%09red/mmu:319480%09red/mmu:16402%09red/mmu:12297%09red/mmu:16419%09red/mmu:24051%09red/mmu:16400%09red/mmu:21808%09red/mmu:108097%09red/mmu:11465%09red
Arrhythmogenic right ventricular cardiomyopathy (ARVC)	KEGG PATHWAY	mmu05412	18	74	0.00115847	0.0410621	gene11986|gene30416|gene40840|gene28959|gene24803|gene22206|gene13369|gene37898|gene33486|gene25120|gene37274|gene3831|Novel00170|gene929|gene23346|gene37507|gene28506|gene37056	mmu:24051|mmu:109711|mmu:12558|mmu:16416|mmu:16773|mmu:16412|mmu:11461|mmu:16419|mmu:16398|mmu:14609|mmu:16402|mmu:16403|mmu:11465|mmu:13346|mmu:319480|mmu:67451|mmu:16400|mmu:12297|	24051|109711|12558|16416|16773|16412|11461|16419|16398|14609|16402|16403|11465|13346|319480|67451|16400|12297|	http://www.genome.jp/kegg-bin/show_pathway?mmu05412/mmu:13346%09red/mmu:16412%09red/mmu:109711%09red/mmu:12558%09red/mmu:16416%09red/mmu:11461%09red/mmu:16419%09red/mmu:16403%09red/mmu:16773%09red/mmu:16398%09red/mmu:67451%09red/mmu:319480%09red/mmu:16402%09red/mmu:12297%09red/mmu:24051%09red/mmu:14609%09red/mmu:16400%09red/mmu:11465%09red
Phagosome	KEGG PATHWAY	mmu04145	32	174	0.00142828	0.0410621	gene28959|gene20661|gene13369|gene15630|gene19611|gene2173|gene32719|gene28971|gene22014|gene32108|Novel00170|gene38873|gene33486|gene22206|gene3694|gene40226|gene2183|gene41090|gene24283|gene20946|gene43337|gene11275|gene4786|gene25967|gene41903|gene30385|gene7468|gene37898|gene25470|gene37274|gene48499|gene26469	mmu:16416|mmu:20288|mmu:11461|mmu:17113|mmu:16409|mmu:14130|mmu:13039|mmu:17534|mmu:13057|mmu:73710|mmu:11465|mmu:21826|mmu:16398|mmu:16412|mmu:18779|mmu:12266|mmu:14131|mmu:12475|mmu:235661|mmu:11966|mmu:13058|mmu:12491|mmu:21825|mmu:216238|mmu:27060|mmu:73834|mmu:13040|mmu:16419|mmu:16414|mmu:16402|mmu:15024|mmu:19344|	16416|20288|11461|17113|16409|14130|13039|17534|13057|73710|11465|21826|16398|16412|18779|12266|14131|12475|235661|11966|13058|12491|21825|216238|27060|73834|13040|16419|16414|16402|15024|19344|	http://www.genome.jp/kegg-bin/show_pathway?mmu04145/mmu:14131%09red/mmu:14130%09red/mmu:16409%09red/mmu:20288%09red/mmu:16402%09red/mmu:16398%09red/mmu:21826%09red/mmu:21825%09red/mmu:12491%09red/mmu:27060%09red/mmu:19344%09red/mmu:12475%09red/mmu:13039%09red/mmu:216238%09red/mmu:13040%09red/mmu:17113%09red/mmu:16412%09red/mmu:16414%09red/mmu:16416%09red/mmu:11966%09red/mmu:16419%09red/mmu:12266%…
Dilated cardiomyopathy	KEGG PATHWAY	mmu05414	20	89	0.00146071	0.0410621	gene23454|gene11986|gene7258|gene929|gene28959|gene24803|gene22206|gene3831|gene21108|gene37898|gene33486|gene2544|gene13369|gene8924|gene37274|gene6007|Novel00170|gene23346|gene28506|gene37056	mmu:59069|mmu:24051|mmu:59069|mmu:13346|mmu:16416|mmu:16773|mmu:16412|mmu:16403|mmu:326618|mmu:16419|mmu:16398|mmu:21808|mmu:11461|mmu:22003|mmu:16402|mmu:14683|mmu:11465|mmu:319480|mmu:16400|mmu:12297|	59069|24051|59069|13346|16416|16773|16412|16403|326618|16419|16398|21808|11461|22003|16402|14683|11465|319480|16400|12297|	http://www.genome.jp/kegg-bin/show_pathway?mmu05414/mmu:13346%09red/mmu:16412%09red/mmu:22003%09red/mmu:16416%09red/mmu:59069%09red/mmu:14683%09red/mmu:326618%09red/mmu:16403%09red/mmu:16773%09red/mmu:16398%09red/mmu:11461%09red/mmu:319480%09red/mmu:16402%09red/mmu:12297%09red/mmu:16419%09red/mmu:24051%09red/mmu:16400%09red/mmu:21808%09red/mmu:11465%09red
Small cell lung cancer	KEGG PATHWAY	mmu05222	18	85	0.00423948	0.107259	gene1871|gene36327|gene33486|gene28126|gene22206|gene43763|gene20150|gene14394|gene20152|gene30090|gene6132|gene28506|gene3831|gene45066|gene24803|gene36237|gene42634|gene1818	mmu:226519|mmu:14083|mmu:16398|mmu:22032|mmu:16412|mmu:11798|mmu:12826|mmu:13063|mmu:12827|mmu:18035|mmu:16776|mmu:16400|mmu:16403|mmu:12830|mmu:16773|mmu:17869|mmu:19211|mmu:19225|	226519|14083|16398|22032|16412|11798|12826|13063|12827|18035|16776|16400|16403|12830|16773|17869|19211|19225|	http://www.genome.jp/kegg-bin/show_pathway?mmu05222/mmu:226519%09red/mmu:16412%09red/mmu:16773%09red/mmu:12827%09red/mmu:16776%09red/mmu:22032%09red/mmu:16403%09red/mmu:18035%09red/mmu:11798%09red/mmu:16398%09red/mmu:12830%09red/mmu:17869%09red/mmu:14083%09red/mmu:19211%09red/mmu:19225%09red/mmu:12826%09red/mmu:16400%09red/mmu:13063%09red
Endocytosis	KEGG PATHWAY	mmu04144	37	231	0.00518423	0.119237	gene41520|gene47608|gene3271|gene2544|gene8819|gene28815|gene13779|gene7439|gene6434|gene40295|gene5540|gene26784|gene45342|gene22493|gene15234|gene8621|gene30215|gene41598|gene33178|gene13866|Novel00467|gene43124|gene6471|gene29015|gene3348|gene12012|gene18510|gene23550|gene41069|gene25967|gene27599|gene30353|gene36740|gene27253|gene48499|gene26469|gene40398	mmu:11555|mmu:216869|mmu:227700|mmu:21808|mmu:76959|mmu:28084|mmu:12389|mmu:18720|mmu:18805|mmu:106572|mmu:16396|mmu:13649|mmu:58194|mmu:16835|mmu:232227|mmu:107568|mmu:11845|mmu:67064|mmu:14062|mmu:11844|mmu:17999|mmu:74998|mmu:18759|mmu:66313|mmu:227733|mmu:18595|mmu:20408|mmu:17999|mmu:74002|mmu:216238|mmu:13855|mmu:15512|mmu:66251|mmu:216724|mmu:15024|mmu:19344|mmu:57440|	11555|216869|227700|21808|76959|28084|12389|18720|18805|106572|16396|13649|58194|16835|232227|107568|11845|67064|14062|11844|17999|74998|18759|66313|227733|18595|20408|17999|74002|216238|13855|15512|66251|216724|15024|19344|57440|	http://www.genome.jp/kegg-bin/show_pathway?mmu04144/mmu:16396%09red/mmu:11844%09red/mmu:11845%09red/mmu:67064%09red/mmu:11555%09red/mmu:227733%09red/mmu:21808%09red/mmu:18720%09red/mmu:20408%09red/mmu:17999%09red/mmu:74998%09red/mmu:232227%09red/mmu:19344%09red/mmu:16835%09red/mmu:107568%09red/mmu:216238%09red/mmu:66251%09red/mmu:216724%09red/mmu:227700%09red/mmu:14062%09red/mmu:76959%09red/mmu:1…
TGF-beta signaling pathway	KEGG PATHWAY	mmu04350	16	82	0.0128859	0.258292	gene34317|gene8514|gene29015|gene32179|gene2544|gene40423|gene4786|gene36237|gene31589|gene5460|gene10082|gene25988|gene14244|gene23093|gene27303|gene1449	mmu:12159|mmu:242316|mmu:66313|mmu:12161|mmu:21808|mmu:268977|mmu:21825|mmu:17869|mmu:16323|mmu:15901|mmu:12164|mmu:13179|mmu:26965|mmu:73699|mmu:19052|mmu:16324|	12159|242316|66313|12161|21808|268977|21825|17869|16323|15901|12164|13179|26965|73699|19052|16324|	http://www.genome.jp/kegg-bin/show_pathway?mmu04350/mmu:73699%09red/mmu:66313%09red/mmu:17869%09red/mmu:268977%09red/mmu:12159%09red/mmu:21808%09red/mmu:26965%09red/mmu:242316%09red/mmu:12164%09red/mmu:15901%09red/mmu:19052%09red/mmu:16323%09red/mmu:21825%09red/mmu:12161%09red/mmu:13179%09red/mmu:16324%09red
FoxO signaling pathway	KEGG PATHWAY	mmu04068	23	135	0.0132719	0.258292	gene42634|gene33285|gene5724|gene2544|gene23503|gene12245|gene7587|gene33407|gene24698|gene35756|gene26784|gene19446|gene6701|gene19787|gene46260|gene21443|gene25657|gene25599|gene21117|gene27234|gene37374|gene41305|gene15871	mmu:19211|mmu:268697|mmu:58231|mmu:21808|mmu:12442|mmu:12452|mmu:108097|mmu:20620|mmu:20393|mmu:16197|mmu:13649|mmu:18817|mmu:56458|mmu:12176|mmu:67731|mmu:19651|mmu:17873|mmu:20869|mmu:16598|mmu:26420|mmu:252870|mmu:67526|mmu:57436|	19211|268697|58231|21808|12442|12452|108097|20620|20393|16197|13649|18817|56458|12176|67731|19651|17873|20869|16598|26420|252870|67526|57436|	http://www.genome.jp/kegg-bin/show_pathway?mmu04068/mmu:252870%09red/mmu:57436%09red/mmu:21808%09red/mmu:67731%09red/mmu:18817%09red/mmu:16197%09red/mmu:56458%09red/mmu:12452%09red/mmu:16598%09red/mmu:268697%09red/mmu:20620%09red/mmu:17873%09red/mmu:20869%09red/mmu:67526%09red/mmu:20393%09red/mmu:12176%09red/mmu:26420%09red/mmu:12442%09red/mmu:58231%09red/mmu:19651%09red/mmu:19211%09red/mmu:13649…
Arginine and proline metabolism	KEGG PATHWAY	mmu00330	12	59	0.0224783	0.391067	gene13073|gene14359|gene41841|gene45304|gene18797|gene10232|gene24774|gene27357|gene12884|gene560|gene24941|gene29378	mmu:109900|mmu:76507|mmu:66054|mmu:20229|mmu:320452|mmu:242669|mmu:11846|mmu:18452|mmu:11669|mmu:14660|mmu:11702|mmu:209027|	109900|76507|66054|20229|320452|242669|11846|18452|11669|14660|11702|209027|	http://www.genome.jp/kegg-bin/show_pathway?mmu00330/mmu:11846%09red/mmu:14660%09red/mmu:11669%09red/mmu:242669%09red/mmu:66054%09red/mmu:76507%09red/mmu:109900%09red/mmu:11702%09red/mmu:320452%09red/mmu:18452%09red/mmu:20229%09red/mmu:209027%09red
Regulation of actin cytoskeleton	KEGG PATHWAY	mmu04810	32	217	0.0231858	0.391067	gene28959|gene13369|gene19611|gene17894|gene7439|gene6573|gene37849|gene13433|gene40356|Novel00170|gene26784|gene36327|gene33486|gene13120|gene28506|gene18717|gene32338|gene33178|gene41090|gene3196|gene22206|gene41482|gene5598|gene12012|gene23346|gene30416|gene37898|gene23117|gene25470|gene37274|gene3831|gene18467	mmu:16416|mmu:11461|mmu:16409|mmu:20130|mmu:18720|mmu:14173|mmu:224105|mmu:11867|mmu:67938|mmu:11465|mmu:13649|mmu:14083|mmu:16398|mmu:16885|mmu:16400|mmu:18479|mmu:30938|mmu:14062|mmu:12475|mmu:22325|mmu:16412|mmu:18596|mmu:98932|mmu:18595|mmu:319480|mmu:109711|mmu:16419|mmu:19684|mmu:16414|mmu:16402|mmu:16403|mmu:29875|	16416|11461|16409|20130|18720|14173|224105|11867|67938|11465|13649|14083|16398|16885|16400|18479|30938|14062|12475|22325|16412|18596|98932|18595|319480|109711|16419|19684|16414|16402|16403|29875|	http://www.genome.jp/kegg-bin/show_pathway?mmu04810/mmu:224105%09red/mmu:16409%09red/mmu:14173%09red/mmu:16403%09red/mmu:16402%09red/mmu:16398%09red/mmu:18720%09red/mmu:20130%09red/mmu:67938%09red/mmu:14083%09red/mmu:12475%09red/mmu:22325%09red/mmu:16412%09red/mmu:16414%09red/mmu:16416%09red/mmu:16419%09red/mmu:14062%09red/mmu:19684%09red/mmu:11461%09red/mmu:319480%09red/mmu:18596%09red/mmu:18595…
Hippo signaling pathway	KEGG PATHWAY	mmu04390	24	154	0.0272421	0.406273	gene2544|gene13369|gene6518|gene23093|gene6471|gene11023|gene30236|gene5460|gene27303|Novel00170|gene37648|gene28888|gene26640|gene17569|gene8514|gene24464|gene34317|gene24083|gene32179|gene10082|gene25470|gene33992|gene47584|gene36237	mmu:21808|mmu:11461|mmu:20674|mmu:73699|mmu:18759|mmu:13542|mmu:64010|mmu:15901|mmu:19052|mmu:11465|mmu:13544|mmu:57265|mmu:18016|mmu:101543|mmu:242316|mmu:29806|mmu:12159|mmu:56289|mmu:12161|mmu:12164|mmu:16414|mmu:22418|mmu:13385|mmu:17869|	21808|11461|20674|73699|18759|13542|64010|15901|19052|11465|13544|57265|18016|101543|242316|29806|12159|56289|12161|12164|16414|22418|13385|17869|	http://www.genome.jp/kegg-bin/show_pathway?mmu04390/mmu:73699%09red/mmu:13542%09red/mmu:13544%09red/mmu:12161%09red/mmu:12164%09red/mmu:18016%09red/mmu:19052%09red/mmu:64010%09red/mmu:16414%09red/mmu:29806%09red/mmu:13385%09red/mmu:12159%09red/mmu:11461%09red/mmu:242316%09red/mmu:11465%09red/mmu:15901%09red/mmu:57265%09red/mmu:21808%09red/mmu:18759%09red/mmu:22418%09red/mmu:17869%09red/mmu:56289%…
Pathways in cancer	KEGG PATHWAY	mmu05200	44	323	0.027299	0.406273	gene24803|gene42634|gene2544|gene9997|gene40609|gene5724|gene30053|gene6573|gene15099|gene33486|gene26784|gene5781|gene11023|gene9558|gene36327|gene6701|gene30090|gene6132|gene37648|gene28506|gene28888|gene45066|gene23454|gene33992|gene24083|gene22206|gene41482|gene12012|gene1871|gene45398|gene1818|gene34317|gene23046|gene7258|gene27234|gene43763|gene20150|gene14394|gene20152|gene42102|gene3831|g…	mmu:16773|mmu:19211|mmu:21808|mmu:20525|mmu:17688|mmu:58231|mmu:112407|mmu:14173|mmu:21802|mmu:16398|mmu:13649|mmu:17395|mmu:13542|mmu:16476|mmu:14083|mmu:56458|mmu:18035|mmu:16776|mmu:13544|mmu:16400|mmu:57265|mmu:12830|mmu:59069|mmu:22418|mmu:56289|mmu:16412|mmu:18596|mmu:18595|mmu:226519|mmu:14205|mmu:19225|mmu:12159|mmu:235320|mmu:59069|mmu:26420|mmu:11798|mmu:12826|mmu:13063|mmu:12827|mmu:22…	16773|19211|21808|20525|17688|58231|112407|14173|21802|16398|13649|17395|13542|16476|14083|56458|18035|16776|13544|16400|57265|12830|59069|22418|56289|16412|18596|18595|226519|14205|19225|12159|235320|59069|26420|11798|12826|13063|12827|22340|16403|22032|18654|17869|	http://www.genome.jp/kegg-bin/show_pathway?mmu05200/mmu:16773%09red/mmu:16776%09red/mmu:14173%09red/mmu:22032%09red/mmu:16403%09red/mmu:112407%09red/mmu:16398%09red/mmu:21808%09red/mmu:17688%09red/mmu:56289%09red/mmu:21802%09red/mmu:56458%09red/mmu:20525%09red/mmu:235320%09red/mmu:18035%09red/mmu:14083%09red/mmu:13544%09red/mmu:14205%09red/mmu:58231%09red/mmu:12827%09red/mmu:19225%09red/mmu:13063…
Dorso-ventral axis formation	KEGG PATHWAY	mmu04320	6	22	0.0341423	0.479889	gene26784|gene2339|gene15980|gene39466|gene22631|gene38615	mmu:13649|mmu:54418|mmu:14011|mmu:18131|mmu:23871|mmu:23872|	13649|54418|14011|18131|23871|23872|	http://www.genome.jp/kegg-bin/show_pathway?mmu04320/mmu:23872%09red/mmu:23871%09red/mmu:14011%09red/mmu:18131%09red/mmu:13649%09red/mmu:54418%09red
Leishmaniasis	KEGG PATHWAY	mmu05140	12	65	0.039564	0.526826	gene10254|gene30090|gene22206|gene9558|gene19611|gene25470|gene22014|gene2544|gene5058|gene2183|gene40226|gene1818	mmu:17357|mmu:18035|mmu:16412|mmu:16476|mmu:16409|mmu:16414|mmu:13057|mmu:21808|mmu:16175|mmu:14131|mmu:12266|mmu:19225|	17357|18035|16412|16476|16409|16414|13057|21808|16175|14131|12266|19225|	http://www.genome.jp/kegg-bin/show_pathway?mmu05140/mmu:16476%09red/mmu:16412%09red/mmu:14131%09red/mmu:16409%09red/mmu:21808%09red/mmu:18035%09red/mmu:12266%09red/mmu:13057%09red/mmu:16175%09red/mmu:19225%09red/mmu:16414%09red/mmu:17357%09red
Protein digestion and absorption	KEGG PATHWAY	mmu04974	15	89	0.0427831	0.536001	gene23658|gene24026|gene499|gene20150|gene27782|gene20152|gene9025|gene13122|gene16794|gene13659|gene22441|gene3206|gene45066|gene28499|gene42156	mmu:12816|mmu:68553|mmu:12825|mmu:12826|mmu:11932|mmu:12827|mmu:12819|mmu:13717|mmu:20514|mmu:12843|mmu:53867|mmu:12831|mmu:12830|mmu:12842|mmu:17254|	12816|68553|12825|12826|11932|12827|12819|13717|20514|12843|53867|12831|12830|12842|17254|	http://www.genome.jp/kegg-bin/show_pathway?mmu04974/mmu:12843%09red/mmu:12842%09red/mmu:12819%09red/mmu:11932%09red/mmu:17254%09red/mmu:12816%09red/mmu:13717%09red/mmu:12830%09red/mmu:12831%09red/mmu:12825%09red/mmu:53867%09red/mmu:12827%09red/mmu:12826%09red/mmu:20514%09red/mmu:68553%09red
Pertussis	KEGG PATHWAY	mmu05133	13	74	0.0444902	0.536001	gene41090|gene11278|gene24092|gene27234|gene9558|gene27347|gene4033|gene19611|gene25470|gene22206|gene37274|gene5058|gene40226	mmu:12475|mmu:14677|mmu:14678|mmu:26420|mmu:16476|mmu:16362|mmu:12258|mmu:16409|mmu:16414|mmu:16412|mmu:16402|mmu:16175|mmu:12266|	12475|14677|14678|26420|16476|16362|12258|16409|16414|16412|16402|16175|12266|	http://www.genome.jp/kegg-bin/show_pathway?mmu05133/mmu:16476%09red/mmu:26420%09red/mmu:16414%09red/mmu:14677%09red/mmu:16409%09red/mmu:14678%09red/mmu:16412%09red/mmu:16402%09red/mmu:12266%09red/mmu:16362%09red/mmu:16175%09red/mmu:12258%09red/mmu:12475%09red
Dopaminergic synapse	KEGG PATHWAY	mmu04728	20	133	0.0537659	0.590524	gene11278|gene24092|gene4436|gene8302|gene27234|gene6493|gene36628|gene8926|gene27303|gene31031|gene3585|gene47608|gene41476|gene6007|gene42098|gene39998|gene23093|gene40701|gene19295|gene13652	mmu:14677|mmu:14678|mmu:26427|mmu:14707|mmu:26420|mmu:14696|mmu:11911|mmu:12913|mmu:19052|mmu:21770|mmu:16574|mmu:216869|mmu:108058|mmu:14683|mmu:18797|mmu:21770|mmu:73699|mmu:16573|mmu:11865|mmu:66066|	14677|14678|26427|14707|26420|14696|11911|12913|19052|21770|16574|216869|108058|14683|18797|21770|73699|16573|11865|66066|	http://www.genome.jp/kegg-bin/show_pathway?mmu04728/mmu:26420%09red/mmu:216869%09red/mmu:26427%09red/mmu:21770%09red/mmu:14683%09red/mmu:14678%09red/mmu:16574%09red/mmu:16573%09red/mmu:73699%09red/mmu:12913%09red/mmu:14707%09red/mmu:66066%09red/mmu:18797%09red/mmu:11911%09red/mmu:19052%09red/mmu:108058%09red/mmu:11865%09red/mmu:14696%09red/mmu:14677%09red
Tuberculosis	KEGG PATHWAY	mmu05152	25	176	0.0564153	0.590524	gene5642|gene600|gene2544|gene5058|gene19611|gene2173|gene15466|gene28971|gene41476|gene41037|gene3694|gene40226|gene2183|gene41090|gene19957|gene25967|gene41903|gene27234|gene14394|gene17590|gene25470|gene7468|gene29230|gene5853|gene26469	mmu:16803|mmu:15510|mmu:21808|mmu:16175|mmu:16409|mmu:14130|mmu:108960|mmu:17534|mmu:108058|mmu:15526|mmu:18779|mmu:12266|mmu:14131|mmu:12475|mmu:13033|mmu:216238|mmu:27060|mmu:26420|mmu:13063|mmu:12611|mmu:16414|mmu:13040|mmu:20698|mmu:12608|mmu:19344|	16803|15510|21808|16175|16409|14130|108960|17534|108058|15526|18779|12266|14131|12475|13033|216238|27060|26420|13063|12611|16414|13040|20698|12608|19344|	http://www.genome.jp/kegg-bin/show_pathway?mmu05152/mmu:13033%09red/mmu:14131%09red/mmu:14130%09red/mmu:16409%09red/mmu:21808%09red/mmu:108960%09red/mmu:27060%09red/mmu:19344%09red/mmu:12611%09red/mmu:12475%09red/mmu:216238%09red/mmu:13040%09red/mmu:15526%09red/mmu:13063%09red/mmu:16414%09red/mmu:12266%09red/mmu:17534%09red/mmu:108058%09red/mmu:20698%09red/mmu:16803%09red/mmu:12608%09red/mmu:2642…
Steroid biosynthesis	KEGG PATHWAY	mmu00100	5	19	0.0571927	0.590524	gene22893|gene36211|gene20897|gene1937|gene20002	mmu:235293|mmu:20775|mmu:66234|mmu:20652|mmu:13360|	235293|20775|66234|20652|13360|	http://www.genome.jp/kegg-bin/show_pathway?mmu00100/mmu:66234%09red/mmu:235293%09red/mmu:20775%09red/mmu:20652%09red/mmu:13360%09red
Thyroid hormone signaling pathway	KEGG PATHWAY	mmu04919	18	118	0.0586579	0.590524	gene34317|gene12816|gene11383|gene28959|gene30665|gene42745|gene13369|gene9997|gene27782|gene5807|Novel00170|gene105|gene42098|gene31027|gene6701|gene39466|gene36237|gene28673	mmu:12159|mmu:76199|mmu:19744|mmu:16416|mmu:13371|mmu:74055|mmu:11461|mmu:20525|mmu:11932|mmu:17979|mmu:11465|mmu:17978|mmu:18797|mmu:107585|mmu:56458|mmu:18131|mmu:17869|mmu:21833|	12159|76199|19744|16416|13371|74055|11461|20525|11932|17979|11465|17978|18797|107585|56458|18131|17869|21833|	http://www.genome.jp/kegg-bin/show_pathway?mmu04919/mmu:56458%09red/mmu:18131%09red/mmu:13371%09red/mmu:20525%09red/mmu:74055%09red/mmu:16416%09red/mmu:21833%09red/mmu:12159%09red/mmu:11461%09red/mmu:18797%09red/mmu:17869%09red/mmu:11465%09red/mmu:107585%09red/mmu:17978%09red/mmu:17979%09red/mmu:76199%09red/mmu:11932%09red/mmu:19744%09red
Protein processing in endoplasmic reticulum	KEGG PATHWAY	mmu04141	24	169	0.0606863	0.590524	gene109|gene32181|gene36628|gene5255|gene14260|gene14244|gene25782|gene33861|gene36179|gene30353|gene42047|gene10529|gene4895|gene3089|gene15411|gene2166|gene33813|gene11030|gene17942|gene27234|gene15162|gene6618|gene41585|gene11664	mmu:72265|mmu:105245|mmu:11911|mmu:81910|mmu:12304|mmu:26965|mmu:216197|mmu:218811|mmu:67819|mmu:15512|mmu:74126|mmu:13200|mmu:14827|mmu:227619|mmu:192193|mmu:226641|mmu:218793|mmu:140499|mmu:17872|mmu:26420|mmu:103963|mmu:18415|mmu:70361|mmu:22393|	72265|105245|11911|81910|12304|26965|216197|218811|67819|15512|74126|13200|14827|227619|192193|226641|218793|140499|17872|26420|103963|18415|70361|22393|	http://www.genome.jp/kegg-bin/show_pathway?mmu04141/mmu:70361%09red/mmu:227619%09red/mmu:13200%09red/mmu:226641%09red/mmu:192193%09red/mmu:140499%09red/mmu:72265%09red/mmu:26965%09red/mmu:81910%09red/mmu:105245%09red/mmu:17872%09red/mmu:216197%09red/mmu:12304%09red/mmu:14827%09red/mmu:103963%09red/mmu:67819%09red/mmu:218793%09red/mmu:218811%09red/mmu:26420%09red/mmu:22393%09red/mmu:74126%09red/mm…
Fc gamma R-mediated phagocytosis	KEGG PATHWAY	mmu04666	14	88	0.069078	0.628351	gene10254|gene7439|gene3196|gene2173|gene1738|gene30215|gene1815|gene29230|gene13120|gene18717|gene6434|gene13433|gene34018|gene9688	mmu:17357|mmu:18720|mmu:22325|mmu:14130|mmu:19264|mmu:11845|mmu:18783|mmu:20698|mmu:16885|mmu:18479|mmu:18805|mmu:11867|mmu:18753|mmu:67916|	17357|18720|22325|14130|19264|11845|18783|20698|16885|18479|18805|11867|18753|67916|	http://www.genome.jp/kegg-bin/show_pathway?mmu04666/mmu:22325%09red/mmu:18753%09red/mmu:17357%09red/mmu:14130%09red/mmu:18805%09red/mmu:20698%09red/mmu:11845%09red/mmu:18720%09red/mmu:18783%09red/mmu:18479%09red/mmu:11867%09red/mmu:67916%09red/mmu:19264%09red/mmu:16885%09red
Leukocyte transendothelial migration	KEGG PATHWAY	mmu04670	18	121	0.0695409	0.628351	gene11278|gene30416|gene24092|gene3196|gene5781|gene22922|gene43337|gene5598|gene36327|gene13369|Novel00170|gene19611|gene25470|gene22206|gene4022|gene40356|gene22014|gene21604	mmu:14677|mmu:109711|mmu:14678|mmu:22325|mmu:17395|mmu:21838|mmu:13058|mmu:98932|mmu:14083|mmu:11461|mmu:11465|mmu:16409|mmu:16414|mmu:16412|mmu:12388|mmu:67938|mmu:13057|mmu:12562|	14677|109711|14678|22325|17395|21838|13058|98932|14083|11461|11465|16409|16414|16412|12388|67938|13057|12562|	http://www.genome.jp/kegg-bin/show_pathway?mmu04670/mmu:22325%09red/mmu:16412%09red/mmu:67938%09red/mmu:16414%09red/mmu:16409%09red/mmu:12562%09red/mmu:109711%09red/mmu:14678%09red/mmu:17395%09red/mmu:14083%09red/mmu:11461%09red/mmu:98932%09red/mmu:13057%09red/mmu:11465%09red/mmu:21838%09red/mmu:12388%09red/mmu:13058%09red/mmu:14677%09red
Ribosome biogenesis in eukaryotes	KEGG PATHWAY	mmu03008	13	81	0.0741392	0.638902	gene44253|gene18254|gene37814|gene31507|gene34033|gene5429|gene40374|gene8714|gene13876|gene680|gene5078|gene39187|gene13045	mmu:245474|mmu:67973|mmu:224092|mmu:69237|mmu:30877|mmu:12995|mmu:72515|mmu:100019|mmu:68272|mmu:55989|mmu:67134|mmu:213773|mmu:19384|	245474|67973|224092|69237|30877|12995|72515|100019|68272|55989|67134|213773|19384|	http://www.genome.jp/kegg-bin/show_pathway?mmu03008/mmu:12995%09red/mmu:68272%09red/mmu:67973%09red/mmu:72515%09red/mmu:19384%09red/mmu:69237%09red/mmu:100019%09red/mmu:224092%09red/mmu:30877%09red/mmu:213773%09red/mmu:55989%09red/mmu:245474%09red/mmu:67134%09red
Platelet activation	KEGG PATHWAY	mmu04611	19	131	0.0757591	0.638902	gene11278|gene24092|gene28959|gene6471|gene22206|gene3206|gene13369|gene33486|gene499|gene1815|gene3446|gene22441|gene6007|gene28499|gene42098|gene33178|gene13659|gene40356|Novel00170	mmu:14677|mmu:14678|mmu:16416|mmu:18759|mmu:16412|mmu:12831|mmu:11461|mmu:16398|mmu:12825|mmu:18783|mmu:19224|mmu:53867|mmu:14683|mmu:12842|mmu:18797|mmu:14062|mmu:12843|mmu:67938|mmu:11465|	14677|14678|16416|18759|16412|12831|11461|16398|12825|18783|19224|53867|14683|12842|18797|14062|12843|67938|11465|	http://www.genome.jp/kegg-bin/show_pathway?mmu04611/mmu:12843%09red/mmu:12842%09red/mmu:16412%09red/mmu:67938%09red/mmu:14677%09red/mmu:16416%09red/mmu:14683%09red/mmu:14678%09red/mmu:14062%09red/mmu:16398%09red/mmu:11461%09red/mmu:18797%09red/mmu:12831%09red/mmu:12825%09red/mmu:18783%09red/mmu:19224%09red/mmu:18759%09red/mmu:11465%09red/mmu:53867%09red
Adherens junction	KEGG PATHWAY	mmu04520	12	74	0.0795619	0.649328	gene5845|gene30416|gene26784|gene42774|gene22916|gene40176|gene13369|Novel00170|gene5429|gene35441|gene4022|gene18467	mmu:20613|mmu:109711|mmu:13649|mmu:20411|mmu:58235|mmu:19268|mmu:11461|mmu:11465|mmu:12995|mmu:380928|mmu:12388|mmu:29875|	20613|109711|13649|20411|58235|19268|11461|11465|12995|380928|12388|29875|	http://www.genome.jp/kegg-bin/show_pathway?mmu04520/mmu:12995%09red/mmu:109711%09red/mmu:19268%09red/mmu:380928%09red/mmu:20613%09red/mmu:11461%09red/mmu:29875%09red/mmu:12388%09red/mmu:11465%09red/mmu:58235%09red/mmu:13649%09red/mmu:20411%09red
Adrenergic signaling in cardiomyocytes	KEGG PATHWAY	mmu04261	21	151	0.0873923	0.677708	gene23454|gene41520|gene27782|gene24092|gene4436|gene17476|gene11278|gene31031|gene8924|gene21108|gene36628|gene8926|gene27303|gene7258|gene6007|gene37056|gene42098|gene39998|gene23093|gene41476|gene1641	mmu:59069|mmu:11555|mmu:11932|mmu:14678|mmu:26427|mmu:20266|mmu:14677|mmu:21770|mmu:22003|mmu:326618|mmu:11911|mmu:12913|mmu:19052|mmu:59069|mmu:14683|mmu:12297|mmu:18797|mmu:21770|mmu:73699|mmu:108058|mmu:381290|	59069|11555|11932|14678|26427|20266|14677|21770|22003|326618|11911|12913|19052|59069|14683|12297|18797|21770|73699|108058|381290|	http://www.genome.jp/kegg-bin/show_pathway?mmu04261/mmu:59069%09red/mmu:73699%09red/mmu:22003%09red/mmu:26427%09red/mmu:21770%09red/mmu:14683%09red/mmu:326618%09red/mmu:14678%09red/mmu:12913%09red/mmu:11555%09red/mmu:20266%09red/mmu:18797%09red/mmu:11911%09red/mmu:19052%09red/mmu:108058%09red/mmu:381290%09red/mmu:11932%09red/mmu:12297%09red/mmu:14677%09red
Vasopressin-regulated water reabsorption	KEGG PATHWAY	mmu04962	8	44	0.0883968	0.677708	gene16048|gene4436|gene28940|gene8926|gene24283|gene6007|gene48213|gene26469	mmu:11857|mmu:26427|mmu:18195|mmu:12913|mmu:235661|mmu:14683|mmu:68097|mmu:19344|	11857|26427|18195|12913|235661|14683|68097|19344|	http://www.genome.jp/kegg-bin/show_pathway?mmu04962/mmu:11857%09red/mmu:26427%09red/mmu:14683%09red/mmu:19344%09red/mmu:18195%09red/mmu:12913%09red/mmu:235661%09red/mmu:68097%09red
HIF-1 signaling pathway	KEGG PATHWAY	mmu04066	16	111	0.100447	0.735184	gene2899|gene41476|gene26784|gene3905|gene43477|gene43337|gene23981|gene9997|gene25230|gene44699|gene25640|gene32230|gene30053|gene8192|gene32486|gene3832	mmu:170768|mmu:108058|mmu:13649|mmu:20104|mmu:21857|mmu:13058|mmu:22041|mmu:20525|mmu:15275|mmu:18655|mmu:17347|mmu:13614|mmu:112407|mmu:13684|mmu:212032|mmu:228026|	170768|108058|13649|20104|21857|13058|22041|20525|15275|18655|17347|13614|112407|13684|212032|228026|	http://www.genome.jp/kegg-bin/show_pathway?mmu04066/mmu:13684%09red/mmu:13649%09red/mmu:20525%09red/mmu:228026%09red/mmu:20104%09red/mmu:13614%09red/mmu:18655%09red/mmu:15275%09red/mmu:112407%09red/mmu:21857%09red/mmu:212032%09red/mmu:108058%09red/mmu:170768%09red/mmu:13058%09red/mmu:17347%09red/mmu:22041%09red
Hematopoietic cell lineage	KEGG PATHWAY	mmu04640	13	86	0.101705	0.735184	gene41090|gene28506|gene28959|gene19482|gene427|gene11275|gene2674|gene33486|gene19611|gene3831|gene5058|gene35756|gene37274	mmu:12475|mmu:16400|mmu:16416|mmu:16190|mmu:16177|mmu:12491|mmu:12490|mmu:16398|mmu:16409|mmu:16403|mmu:16175|mmu:16197|mmu:16402|	12475|16400|16416|16190|16177|12491|12490|16398|16409|16403|16175|16197|16402|	http://www.genome.jp/kegg-bin/show_pathway?mmu04640/mmu:12490%09red/mmu:16409%09red/mmu:16416%09red/mmu:16403%09red/mmu:16402%09red/mmu:16398%09red/mmu:16177%09red/mmu:16175%09red/mmu:12475%09red/mmu:16190%09red/mmu:16400%09red/mmu:16197%09red/mmu:12491%09red
Circadian rhythm	KEGG PATHWAY	mmu04710	6	31	0.107317	0.7542	gene27753|gene14244|gene35457|gene7587|gene28674|gene19295	mmu:18626|mmu:26965|mmu:50789|mmu:108097|mmu:217166|mmu:11865|	18626|26965|50789|108097|217166|11865|	http://www.genome.jp/kegg-bin/show_pathway?mmu04710/mmu:50789%09red/mmu:18626%09red/mmu:217166%09red/mmu:26965%09red/mmu:11865%09red/mmu:108097%09red
Ubiquitin mediated proteolysis	KEGG PATHWAY	mmu04120	19	139	0.111603	0.763121	Novel00467|gene1198|gene9960|gene5540|gene29280|gene42047|gene29015|gene14244|gene23170|gene25507|gene33813|gene5766|gene23550|gene8621|gene11030|gene13912|gene39994|gene7566|gene43763	mmu:17999|mmu:67921|mmu:107995|mmu:16396|mmu:12702|mmu:74126|mmu:66313|mmu:26965|mmu:109161|mmu:11634|mmu:218793|mmu:68612|mmu:17999|mmu:107568|mmu:140499|mmu:22214|mmu:66515|mmu:229615|mmu:11798|	17999|67921|107995|16396|12702|74126|66313|26965|109161|11634|218793|68612|17999|107568|140499|22214|66515|229615|11798|	http://www.genome.jp/kegg-bin/show_pathway?mmu04120/mmu:16396%09red/mmu:74126%09red/mmu:12702%09red/mmu:109161%09red/mmu:66313%09red/mmu:107995%09red/mmu:11634%09red/mmu:229615%09red/mmu:218793%09red/mmu:107568%09red/mmu:140499%09red/mmu:26965%09red/mmu:66515%09red/mmu:67921%09red/mmu:17999%09red/mmu:11798%09red/mmu:68612%09red/mmu:22214%09red
Butirosin and neomycin biosynthesis	KEGG PATHWAY	mmu00524	2	5	0.123596	0.805137	gene32486|gene25230	mmu:212032|mmu:15275|	212032|15275|	http://www.genome.jp/kegg-bin/show_pathway?mmu00524/mmu:212032%09red/mmu:15275%09red
Estrogen signaling pathway	KEGG PATHWAY	mmu04915	14	98	0.124112	0.805137	gene11278|gene24092|gene4436|gene5781|gene41079|gene30353|gene9558|gene36628|gene8926|gene26784|gene6007|gene42098|gene7236|gene34018	mmu:14677|mmu:14678|mmu:26427|mmu:17395|mmu:15200|mmu:15512|mmu:16476|mmu:11911|mmu:12913|mmu:13649|mmu:14683|mmu:18797|mmu:20416|mmu:18753|	14677|14678|26427|17395|15200|15512|16476|11911|12913|13649|14683|18797|20416|18753|	http://www.genome.jp/kegg-bin/show_pathway?mmu04915/mmu:16476%09red/mmu:18753%09red/mmu:20416%09red/mmu:26427%09red/mmu:14683%09red/mmu:14678%09red/mmu:17395%09red/mmu:12913%09red/mmu:18797%09red/mmu:11911%09red/mmu:15512%09red/mmu:13649%09red/mmu:15200%09red/mmu:14677%09red
Rap1 signaling pathway	KEGG PATHWAY	mmu04015	27	214	0.129522	0.806412	gene11278|gene28959|gene45398|gene13369|gene19611|gene17894|gene9181|gene6573|gene44715|gene24092|gene5460|Novel00170|gene41482|gene33178|gene6471|gene22206|gene15281|gene4786|gene42745|gene12012|gene26784|gene42098|gene4022|gene25470|gene42102|gene6007|gene30529	mmu:14677|mmu:16416|mmu:14205|mmu:11461|mmu:16409|mmu:20130|mmu:14745|mmu:14173|mmu:78134|mmu:14678|mmu:15901|mmu:11465|mmu:18596|mmu:14062|mmu:18759|mmu:16412|mmu:14924|mmu:21825|mmu:74055|mmu:18595|mmu:13649|mmu:18797|mmu:12388|mmu:16414|mmu:22340|mmu:14683|mmu:18654|	14677|16416|14205|11461|16409|20130|14745|14173|78134|14678|15901|11465|18596|14062|18759|16412|14924|21825|74055|18595|13649|18797|12388|16414|22340|14683|18654|	http://www.genome.jp/kegg-bin/show_pathway?mmu04015/mmu:16409%09red/mmu:78134%09red/mmu:14683%09red/mmu:14173%09red/mmu:21825%09red/mmu:74055%09red/mmu:20130%09red/mmu:14205%09red/mmu:14924%09red/mmu:16412%09red/mmu:14745%09red/mmu:16414%09red/mmu:14677%09red/mmu:16416%09red/mmu:14678%09red/mmu:14062%09red/mmu:22340%09red/mmu:18654%09red/mmu:11461%09red/mmu:12388%09red/mmu:18596%09red/mmu:18595%0…
Cocaine addiction	KEGG PATHWAY	mmu05030	8	49	0.132304	0.806412	gene11278|gene24092|gene4436|gene9558|gene36628|gene8926|gene6007|gene47584	mmu:14677|mmu:14678|mmu:26427|mmu:16476|mmu:11911|mmu:12913|mmu:14683|mmu:13385|	14677|14678|26427|16476|11911|12913|14683|13385|	http://www.genome.jp/kegg-bin/show_pathway?mmu05030/mmu:16476%09red/mmu:14677%09red/mmu:14683%09red/mmu:12913%09red/mmu:14678%09red/mmu:13385%09red/mmu:11911%09red/mmu:26427%09red
Glycerophospholipid metabolism	KEGG PATHWAY	mmu00564	13	91	0.134691	0.806412	gene11565|gene16125|gene22150|gene32041|gene9688|gene27528|gene32812|gene1815|gene11486|gene5154|gene6434|gene32933|gene43037	mmu:320951|mmu:75320|mmu:14712|mmu:218121|mmu:67916|mmu:18618|mmu:19210|mmu:18783|mmu:28042|mmu:110911|mmu:18805|mmu:210992|mmu:14732|	320951|75320|14712|218121|67916|18618|19210|18783|28042|110911|18805|210992|14732|	http://www.genome.jp/kegg-bin/show_pathway?mmu00564/mmu:210992%09red/mmu:218121%09red/mmu:14712%09red/mmu:28042%09red/mmu:14732%09red/mmu:18618%09red/mmu:18783%09red/mmu:19210%09red/mmu:110911%09red/mmu:75320%09red/mmu:67916%09red/mmu:18805%09red/mmu:320951%09red
TNF signaling pathway	KEGG PATHWAY	mmu04668	15	109	0.139688	0.806412	gene5540|gene4436|gene5781|gene27234|gene9558|gene36628|gene32230|gene28229|gene30090|gene8926|gene16920|gene5853|gene24650|gene29280|gene1818	mmu:16396|mmu:26427|mmu:17395|mmu:26420|mmu:16476|mmu:11911|mmu:13614|mmu:20296|mmu:18035|mmu:12913|mmu:12051|mmu:12608|mmu:21929|mmu:12702|mmu:19225|	16396|26427|17395|26420|16476|11911|13614|20296|18035|12913|12051|12608|21929|12702|19225|	http://www.genome.jp/kegg-bin/show_pathway?mmu04668/mmu:16476%09red/mmu:16396%09red/mmu:26420%09red/mmu:26427%09red/mmu:12608%09red/mmu:20296%09red/mmu:17395%09red/mmu:12051%09red/mmu:12913%09red/mmu:18035%09red/mmu:21929%09red/mmu:11911%09red/mmu:19225%09red/mmu:13614%09red/mmu:12702%09red
Legionellosis	KEGG PATHWAY	mmu05134	9	58	0.140246	0.806412	gene41090|gene30090|gene600|gene14394|gene19611|gene25470|gene19787|gene30353|gene40226	mmu:12475|mmu:18035|mmu:15510|mmu:13063|mmu:16409|mmu:16414|mmu:12176|mmu:15512|mmu:12266|	12475|18035|15510|13063|16409|16414|12176|15512|12266|	http://www.genome.jp/kegg-bin/show_pathway?mmu05134/mmu:16414%09red/mmu:16409%09red/mmu:18035%09red/mmu:12475%09red/mmu:12266%09red/mmu:15510%09red/mmu:15512%09red/mmu:12176%09red/mmu:13063%09red
Lysine degradation	KEGG PATHWAY	mmu00310	8	51	0.152491	0.819406	gene34072|gene19593|gene16319|gene20463|gene13194|gene11336|gene12934|gene12884	mmu:239017|mmu:233904|mmu:232811|mmu:234135|mmu:26433|mmu:69188|mmu:208043|mmu:11669|	239017|233904|232811|234135|26433|69188|208043|11669|	http://www.genome.jp/kegg-bin/show_pathway?mmu00310/mmu:26433%09red/mmu:69188%09red/mmu:233904%09red/mmu:208043%09red/mmu:234135%09red/mmu:239017%09red/mmu:232811%09red/mmu:11669%09red
Staphylococcus aureus infection	KEGG PATHWAY	mmu05150	8	51	0.152491	0.819406	gene37741|gene19611|gene25470|gene2173|gene15650|gene1769|gene40226|gene2183	mmu:17174|mmu:16409|mmu:16414|mmu:14130|mmu:12267|mmu:12628|mmu:12266|mmu:14131|	17174|16409|16414|14130|12267|12628|12266|14131|	http://www.genome.jp/kegg-bin/show_pathway?mmu05150/mmu:14131%09red/mmu:14130%09red/mmu:16409%09red/mmu:12628%09red/mmu:12267%09red/mmu:12266%09red/mmu:16414%09red/mmu:17174%09red
p53 signaling pathway	KEGG PATHWAY	mmu04115	10	68	0.155224	0.819406	gene42634|gene33285|gene4786|gene14394|gene24156|gene23503|gene12245|gene25657|gene26721|gene41589	mmu:19211|mmu:268697|mmu:21825|mmu:13063|mmu:66940|mmu:12442|mmu:12452|mmu:17873|mmu:16009|mmu:58801|	19211|268697|21825|13063|66940|12442|12452|17873|16009|58801|	http://www.genome.jp/kegg-bin/show_pathway?mmu04115/mmu:16009%09red/mmu:268697%09red/mmu:58801%09red/mmu:12452%09red/mmu:21825%09red/mmu:12442%09red/mmu:66940%09red/mmu:19211%09red/mmu:17873%09red/mmu:13063%09red
Axon guidance	KEGG PATHWAY	mmu04360	17	129	0.15546	0.819406	gene11278|gene11242|gene24092|gene2669|gene11233|gene36868|gene22206|gene34817|gene36327|gene1577|gene37849|gene13120|gene18717|gene41313|gene20119|gene23246|gene25926	mmu:14677|mmu:20349|mmu:14678|mmu:18845|mmu:20346|mmu:140570|mmu:16412|mmu:73181|mmu:14083|mmu:14270|mmu:224105|mmu:16885|mmu:18479|mmu:20358|mmu:13642|mmu:20361|mmu:57764|	14677|20349|14678|18845|20346|140570|16412|73181|14083|14270|224105|16885|18479|20358|13642|20361|57764|	http://www.genome.jp/kegg-bin/show_pathway?mmu04360/mmu:224105%09red/mmu:20361%09red/mmu:20349%09red/mmu:14677%09red/mmu:20358%09red/mmu:14678%09red/mmu:20346%09red/mmu:16412%09red/mmu:14270%09red/mmu:13642%09red/mmu:18845%09red/mmu:57764%09red/mmu:73181%09red/mmu:14083%09red/mmu:140570%09red/mmu:18479%09red/mmu:16885%09red
Mucin type O-Glycan biosynthesis	KEGG PATHWAY	mmu00512	5	28	0.16684	0.861438	gene34061|gene19271|gene26003|gene13706|gene40906	mmu:78754|mmu:233733|mmu:14426|mmu:94192|mmu:14423|	78754|233733|14426|94192|14423|	http://www.genome.jp/kegg-bin/show_pathway?mmu00512/mmu:233733%09red/mmu:14426%09red/mmu:78754%09red/mmu:14423%09red/mmu:94192%09red
ErbB signaling pathway	KEGG PATHWAY	mmu04012	12	87	0.170922	0.864864	gene15099|gene26784|gene41476|gene7236|gene20548|gene27234|gene9558|gene36327|gene18717|gene41079|gene37849|gene36237	mmu:21802|mmu:13649|mmu:108058|mmu:20416|mmu:211323|mmu:26420|mmu:16476|mmu:14083|mmu:18479|mmu:15200|mmu:224105|mmu:17869|	21802|13649|108058|20416|211323|26420|16476|14083|18479|15200|224105|17869|	http://www.genome.jp/kegg-bin/show_pathway?mmu04012/mmu:16476%09red/mmu:224105%09red/mmu:26420%09red/mmu:20416%09red/mmu:21802%09red/mmu:14083%09red/mmu:17869%09red/mmu:108058%09red/mmu:211323%09red/mmu:18479%09red/mmu:13649%09red/mmu:15200%09red
Osteoclast differentiation	KEGG PATHWAY	mmu04380	16	126	0.197901	0.981743	gene28959|gene43337|gene9558|gene427|gene36138|gene29280|gene30090|gene27234|gene2173|gene5066|gene2544|gene5058|gene468|gene22014|gene11554|gene2183	mmu:16416|mmu:13058|mmu:16476|mmu:16177|mmu:18383|mmu:12702|mmu:18035|mmu:26420|mmu:14130|mmu:320832|mmu:21808|mmu:16175|mmu:14200|mmu:13057|mmu:14284|mmu:14131|	16416|13058|16476|16177|18383|12702|18035|26420|14130|320832|21808|16175|14200|13057|14284|14131|	http://www.genome.jp/kegg-bin/show_pathway?mmu04380/mmu:16476%09red/mmu:18383%09red/mmu:26420%09red/mmu:14131%09red/mmu:14130%09red/mmu:16416%09red/mmu:14284%09red/mmu:320832%09red/mmu:18035%09red/mmu:21808%09red/mmu:12702%09red/mmu:13057%09red/mmu:16175%09red/mmu:14200%09red/mmu:16177%09red/mmu:13058%09red
Tight junction	KEGG PATHWAY	mmu04530	17	136	0.204703	0.987011	gene17894|gene11278|gene30416|gene24092|gene16868|gene42634|gene15281|gene5598|gene13369|gene27303|Novel00170|gene5429|gene40356|gene23093|gene34018|gene37480|gene6471	mmu:20130|mmu:14677|mmu:109711|mmu:14678|mmu:68188|mmu:19211|mmu:14924|mmu:98932|mmu:11461|mmu:19052|mmu:11465|mmu:12995|mmu:67938|mmu:73699|mmu:18753|mmu:17880|mmu:18759|	20130|14677|109711|14678|68188|19211|14924|98932|11461|19052|11465|12995|67938|73699|18753|17880|18759|	http://www.genome.jp/kegg-bin/show_pathway?mmu04530/mmu:12995%09red/mmu:18753%09red/mmu:109711%09red/mmu:14677%09red/mmu:18759%09red/mmu:14678%09red/mmu:73699%09red/mmu:20130%09red/mmu:11461%09red/mmu:98932%09red/mmu:17880%09red/mmu:11465%09red/mmu:19211%09red/mmu:19052%09red/mmu:67938%09red/mmu:14924%09red/mmu:68188%09red
Ras signaling pathway	KEGG PATHWAY	mmu04014	27	229	0.206765	0.987011	gene5724|gene45398|gene17894|gene6434|gene6573|gene37849|gene26784|gene6493|gene37984|gene22631|gene39314|gene30215|gene18717|gene41482|gene42745|gene12012|gene1815|gene26297|gene7236|gene24083|gene27234|gene38615|gene42102|gene8302|gene30529|gene26469|gene13652	mmu:58231|mmu:14205|mmu:20130|mmu:18805|mmu:14173|mmu:224105|mmu:13649|mmu:14696|mmu:85031|mmu:23871|mmu:240057|mmu:11845|mmu:18479|mmu:18596|mmu:74055|mmu:18595|mmu:18783|mmu:56480|mmu:20416|mmu:56289|mmu:26420|mmu:23872|mmu:22340|mmu:14707|mmu:18654|mmu:19344|mmu:66066|	58231|14205|20130|18805|14173|224105|13649|14696|85031|23871|240057|11845|18479|18596|74055|18595|18783|56480|20416|56289|26420|23872|22340|14707|18654|19344|66066|	http://www.genome.jp/kegg-bin/show_pathway?mmu04014/mmu:224105%09red/mmu:11845%09red/mmu:23872%09red/mmu:23871%09red/mmu:14173%09red/mmu:85031%09red/mmu:56289%09red/mmu:66066%09red/mmu:19344%09red/mmu:20130%09red/mmu:14205%09red/mmu:18783%09red/mmu:74055%09red/mmu:14696%09red/mmu:14707%09red/mmu:22340%09red/mmu:18654%09red/mmu:240057%09red/mmu:18596%09red/mmu:18595%09red/mmu:20416%09red/mmu:18805…
Amino sugar and nucleotide sugar metabolism	KEGG PATHWAY	mmu00520	7	48	0.216493	0.995867	gene25230|gene36734|gene44189|gene31966|gene8403|gene11894|gene32486	mmu:15275|mmu:109754|mmu:19703|mmu:12763|mmu:75540|mmu:22235|mmu:212032|	15275|109754|19703|12763|75540|22235|212032|	http://www.genome.jp/kegg-bin/show_pathway?mmu00520/mmu:212032%09red/mmu:75540%09red/mmu:15275%09red/mmu:109754%09red/mmu:22235%09red/mmu:19703%09red/mmu:12763%09red
Malaria	KEGG PATHWAY	mmu05144	7	48	0.216493	0.995867	gene2544|gene4786|gene11275|gene38873|gene28229|gene25470|gene19980	mmu:21808|mmu:21825|mmu:12491|mmu:21826|mmu:20296|mmu:16414|mmu:12520|	21808|21825|12491|21826|20296|16414|12520|	http://www.genome.jp/kegg-bin/show_pathway?mmu05144/mmu:16414%09red/mmu:12491%09red/mmu:12520%09red/mmu:20296%09red/mmu:21808%09red/mmu:21826%09red/mmu:21825%09red
Toxoplasmosis	KEGG PATHWAY	mmu05145	14	113	0.241807	1	gene1871|gene24092|gene11278|gene27234|gene22493|gene43763|gene14394|gene30090|gene22206|gene2544|gene6132|gene3831|gene24803|gene30353	mmu:226519|mmu:14678|mmu:14677|mmu:26420|mmu:16835|mmu:11798|mmu:13063|mmu:18035|mmu:16412|mmu:21808|mmu:16776|mmu:16403|mmu:16773|mmu:15512|	226519|14678|14677|26420|16835|11798|13063|18035|16412|21808|16776|16403|16773|15512|	http://www.genome.jp/kegg-bin/show_pathway?mmu05145/mmu:226519%09red/mmu:26420%09red/mmu:16773%09red/mmu:14677%09red/mmu:16776%09red/mmu:14678%09red/mmu:16835%09red/mmu:16403%09red/mmu:16412%09red/mmu:11798%09red/mmu:18035%09red/mmu:21808%09red/mmu:15512%09red/mmu:13063%09red
Bacterial invasion of epithelial cells	KEGG PATHWAY	mmu05100	10	77	0.246759	1	gene1265|gene7236|gene22206|gene36327|gene13369|Novel00170|gene13779|gene37274|gene13433|gene19096	mmu:18000|mmu:20416|mmu:16412|mmu:14083|mmu:11461|mmu:11465|mmu:12389|mmu:16402|mmu:11867|mmu:16202|	18000|20416|16412|14083|11461|11465|12389|16402|11867|16202|	http://www.genome.jp/kegg-bin/show_pathway?mmu05100/mmu:16412%09red/mmu:16202%09red/mmu:11461%09red/mmu:20416%09red/mmu:16402%09red/mmu:14083%09red/mmu:18000%09red/mmu:12389%09red/mmu:11867%09red/mmu:11465%09red
Biosynthesis of unsaturated fatty acids	KEGG PATHWAY	mmu01040	4	25	0.256644	1	gene21257|gene8063|gene42878|gene42881	mmu:106529|mmu:170439|mmu:20250|mmu:20249|	106529|170439|20250|20249|	http://www.genome.jp/kegg-bin/show_pathway?mmu01040/mmu:20250%09red/mmu:20249%09red/mmu:106529%09red/mmu:170439%09red
Gap junction	KEGG PATHWAY	mmu04540	11	87	0.256669	1	gene32108|gene11278|gene24092|gene35235|gene41482|gene12012|gene25120|gene26784|gene9181|gene6007|gene42098	mmu:73710|mmu:14677|mmu:14678|mmu:15558|mmu:18596|mmu:18595|mmu:14609|mmu:13649|mmu:14745|mmu:14683|mmu:18797|	73710|14677|14678|15558|18596|18595|14609|13649|14745|14683|18797|	http://www.genome.jp/kegg-bin/show_pathway?mmu04540/mmu:14745%09red/mmu:14677%09red/mmu:14683%09red/mmu:14678%09red/mmu:15558%09red/mmu:18797%09red/mmu:18596%09red/mmu:18595%09red/mmu:14609%09red/mmu:13649%09red/mmu:73710%09red
Salmonella infection	KEGG PATHWAY	mmu05132	10	79	0.269322	1	gene5642|gene41090|gene24283|gene27234|gene9558|gene13369|Novel00170|gene5058|gene13433|gene41985	mmu:16803|mmu:12475|mmu:235661|mmu:26420|mmu:16476|mmu:11461|mmu:11465|mmu:16175|mmu:11867|mmu:16594|	16803|12475|235661|26420|16476|11461|11465|16175|11867|16594|	http://www.genome.jp/kegg-bin/show_pathway?mmu05132/mmu:16803%09red/mmu:16476%09red/mmu:26420%09red/mmu:16594%09red/mmu:12475%09red/mmu:11461%09red/mmu:235661%09red/mmu:11465%09red/mmu:16175%09red/mmu:11867%09red
GnRH signaling pathway	KEGG PATHWAY	mmu04912	11	89	0.278247	1	gene26784|gene41476|gene41079|gene27234|gene9558|gene36628|gene1815|gene6007|gene6434|gene42098|gene34018	mmu:13649|mmu:108058|mmu:15200|mmu:26420|mmu:16476|mmu:11911|mmu:18783|mmu:14683|mmu:18805|mmu:18797|mmu:18753|	13649|108058|15200|26420|16476|11911|18783|14683|18805|18797|18753|	http://www.genome.jp/kegg-bin/show_pathway?mmu04912/mmu:16476%09red/mmu:26420%09red/mmu:14683%09red/mmu:15200%09red/mmu:18753%09red/mmu:108058%09red/mmu:18797%09red/mmu:11911%09red/mmu:13649%09red/mmu:18805%09red/mmu:18783%09red
Fructose and mannose metabolism	KEGG PATHWAY	mmu00051	5	35	0.283346	1	gene8403|gene13967|gene2899|gene32486|gene25230	mmu:75540|mmu:11677|mmu:170768|mmu:212032|mmu:15275|	75540|11677|170768|212032|15275|	http://www.genome.jp/kegg-bin/show_pathway?mmu00051/mmu:170768%09red/mmu:212032%09red/mmu:15275%09red/mmu:75540%09red/mmu:11677%09red
Melanogenesis	KEGG PATHWAY	mmu04916	12	100	0.296396	1	gene33992|gene24092|gene4436|gene6007|gene11278|gene11023|gene32230|gene37648|gene8926|gene28888|gene42098|gene41476	mmu:22418|mmu:14678|mmu:26427|mmu:14683|mmu:14677|mmu:13542|mmu:13614|mmu:13544|mmu:12913|mmu:57265|mmu:18797|mmu:108058|	22418|14678|26427|14683|14677|13542|13614|13544|12913|57265|18797|108058|	http://www.genome.jp/kegg-bin/show_pathway?mmu04916/mmu:57265%09red/mmu:13542%09red/mmu:26427%09red/mmu:14683%09red/mmu:13614%09red/mmu:14678%09red/mmu:22418%09red/mmu:13544%09red/mmu:12913%09red/mmu:18797%09red/mmu:108058%09red/mmu:14677%09red
MAPK signaling pathway	KEGG PATHWAY	mmu04010	28	253	0.297202	1	gene5724|gene47608|gene2544|gene43019|gene36628|gene2500|gene25640|gene5058|gene6573|gene37849|gene26784|gene9558|gene5120|gene18717|gene30353|gene37056|gene41090|gene41482|gene427|gene39207|gene12012|gene1815|gene25657|gene18020|gene27234|gene17894|gene24040|gene36237	mmu:58231|mmu:216869|mmu:21808|mmu:240672|mmu:11911|mmu:63953|mmu:17347|mmu:16175|mmu:14173|mmu:224105|mmu:13649|mmu:16476|mmu:12531|mmu:18479|mmu:15512|mmu:12297|mmu:12475|mmu:18596|mmu:16177|mmu:30957|mmu:18595|mmu:18783|mmu:17873|mmu:19259|mmu:26420|mmu:20130|mmu:235584|mmu:17869|	58231|216869|21808|240672|11911|63953|17347|16175|14173|224105|13649|16476|12531|18479|15512|12297|12475|18596|16177|30957|18595|18783|17873|19259|26420|20130|235584|17869|	http://www.genome.jp/kegg-bin/show_pathway?mmu04010/mmu:224105%09red/mmu:14173%09red/mmu:21808%09red/mmu:12531%09red/mmu:12297%09red/mmu:235584%09red/mmu:20130%09red/mmu:12475%09red/mmu:58231%09red/mmu:18783%09red/mmu:17873%09red/mmu:17347%09red/mmu:16476%09red/mmu:240672%09red/mmu:16175%09red/mmu:18596%09red/mmu:18595%09red/mmu:26420%09red/mmu:216869%09red/mmu:63953%09red/mmu:19259%09red/mmu:309…
AMPK signaling pathway	KEGG PATHWAY	mmu04152	15	129	0.303254	1	gene2899|gene4436|gene6555|gene42881|gene31031|gene42878|gene11275|gene8926|gene27303|gene7587|gene11383|gene6701|gene39998|gene23093|gene25599	mmu:170768|mmu:26427|mmu:12428|mmu:20249|mmu:21770|mmu:20250|mmu:12491|mmu:12913|mmu:19052|mmu:108097|mmu:19744|mmu:56458|mmu:21770|mmu:73699|mmu:20869|	170768|26427|12428|20249|21770|20250|12491|12913|19052|108097|19744|56458|21770|73699|20869|	http://www.genome.jp/kegg-bin/show_pathway?mmu04152/mmu:56458%09red/mmu:73699%09red/mmu:20250%09red/mmu:12491%09red/mmu:21770%09red/mmu:20249%09red/mmu:12913%09red/mmu:12428%09red/mmu:19052%09red/mmu:170768%09red/mmu:19744%09red/mmu:20869%09red/mmu:108097%09red/mmu:26427%09red
Apoptosis	KEGG PATHWAY	mmu04210	10	82	0.304272	1	gene43763|gene26258|gene36532|gene36534|gene14394|gene30090|gene29856|gene15466|gene5058|gene427	mmu:11798|mmu:73914|mmu:12983|mmu:12983|mmu:13063|mmu:18035|mmu:19088|mmu:108960|mmu:16175|mmu:16177|	11798|73914|12983|12983|13063|18035|19088|108960|16175|16177|	http://www.genome.jp/kegg-bin/show_pathway?mmu04210/mmu:73914%09red/mmu:12983%09red/mmu:19088%09red/mmu:18035%09red/mmu:11798%09red/mmu:16177%09red/mmu:16175%09red/mmu:13063%09red/mmu:108960%09red
Glycerolipid metabolism	KEGG PATHWAY	mmu00561	7	55	0.315056	1	gene20941|gene32041|gene15174|gene9688|gene13967|gene43037|gene12884	mmu:16956|mmu:218121|mmu:23945|mmu:67916|mmu:11677|mmu:14732|mmu:11669|	16956|218121|23945|67916|11677|14732|11669|	http://www.genome.jp/kegg-bin/show_pathway?mmu00561/mmu:11669%09red/mmu:218121%09red/mmu:14732%09red/mmu:23945%09red/mmu:16956%09red/mmu:11677%09red/mmu:67916%09red
Mineral absorption	KEGG PATHWAY	mmu04978	6	46	0.317739	1	gene4983|gene27782|gene17937|gene23981|gene11133|gene42207	mmu:58800|mmu:11932|mmu:14325|mmu:22041|mmu:74051|mmu:14319|	58800|11932|14325|22041|74051|14319|	http://www.genome.jp/kegg-bin/show_pathway?mmu04978/mmu:14325%09red/mmu:14319%09red/mmu:74051%09red/mmu:58800%09red/mmu:11932%09red/mmu:22041%09red
Sulfur metabolism	KEGG PATHWAY	mmu00920	2	11	0.325312	1	gene8471|gene14394	mmu:242291|mmu:13063|	242291|13063|	http://www.genome.jp/kegg-bin/show_pathway?mmu00920/mmu:242291%09red/mmu:13063%09red
HTLV-I infection	KEGG PATHWAY	mmu05166	30	277	0.32727	1	gene2544|gene36628|gene17894|gene41482|gene11023|gene71|gene9558|gene22631|gene30090|gene37648|gene28888|gene41035|gene34817|gene13045|gene9960|gene27819|gene427|gene12012|gene9997|gene14986|gene33882|gene23503|gene13424|gene8535|gene43763|gene38615|gene25470|gene33992|gene48499|gene36237	mmu:21808|mmu:11911|mmu:20130|mmu:18596|mmu:13542|mmu:17864|mmu:16476|mmu:23871|mmu:18035|mmu:13544|mmu:57265|mmu:13653|mmu:73181|mmu:19384|mmu:107995|mmu:56310|mmu:16177|mmu:18595|mmu:20525|mmu:66979|mmu:22334|mmu:12442|mmu:100683|mmu:60599|mmu:11798|mmu:23872|mmu:16414|mmu:22418|mmu:15024|mmu:17869|	21808|11911|20130|18596|13542|17864|16476|23871|18035|13544|57265|13653|73181|19384|107995|56310|16177|18595|20525|66979|22334|12442|100683|60599|11798|23872|16414|22418|15024|17869|	http://www.genome.jp/kegg-bin/show_pathway?mmu05166/mmu:22334%09red/mmu:56310%09red/mmu:23872%09red/mmu:23871%09red/mmu:13542%09red/mmu:13544%09red/mmu:21808%09red/mmu:20525%09red/mmu:18035%09red/mmu:20130%09red/mmu:13653%09red/mmu:73181%09red/mmu:60599%09red/mmu:16476%09red/mmu:16414%09red/mmu:66979%09red/mmu:107995%09red/mmu:100683%09red/mmu:19384%09red/mmu:18596%09red/mmu:18595%09red/mmu:15024…
Chagas disease (American trypanosomiasis)	KEGG PATHWAY	mmu05142	12	103	0.32859	1	gene11278|gene24092|gene27234|gene9558|gene28229|gene30090|gene2544|gene23093|gene6007|gene42098|gene27303|gene40226	mmu:14677|mmu:14678|mmu:26420|mmu:16476|mmu:20296|mmu:18035|mmu:21808|mmu:73699|mmu:14683|mmu:18797|mmu:19052|mmu:12266|	14677|14678|26420|16476|20296|18035|21808|73699|14683|18797|19052|12266|	http://www.genome.jp/kegg-bin/show_pathway?mmu05142/mmu:16476%09red/mmu:26420%09red/mmu:14677%09red/mmu:73699%09red/mmu:21808%09red/mmu:14683%09red/mmu:20296%09red/mmu:14678%09red/mmu:18035%09red/mmu:12266%09red/mmu:18797%09red/mmu:19052%09red
Insulin signaling pathway	KEGG PATHWAY	mmu04910	16	142	0.335362	1	gene6471|gene7236|gene42774|gene3905|gene27234|gene40176|gene20613|gene8192|gene25230|gene29280|gene25640|gene29856|gene11383|gene7587|gene32486|gene6701	mmu:18759|mmu:20416|mmu:20411|mmu:20104|mmu:26420|mmu:19268|mmu:244416|mmu:13684|mmu:15275|mmu:12702|mmu:17347|mmu:19088|mmu:19744|mmu:108097|mmu:212032|mmu:56458|	18759|20416|20411|20104|26420|19268|244416|13684|15275|12702|17347|19088|19744|108097|212032|56458|	http://www.genome.jp/kegg-bin/show_pathway?mmu04910/mmu:56458%09red/mmu:26420%09red/mmu:212032%09red/mmu:19268%09red/mmu:20104%09red/mmu:18759%09red/mmu:20411%09red/mmu:19088%09red/mmu:15275%09red/mmu:13684%09red/mmu:244416%09red/mmu:12702%09red/mmu:20416%09red/mmu:17347%09red/mmu:19744%09red/mmu:108097%09red
Bladder cancer	KEGG PATHWAY	mmu05219	5	38	0.337427	1	gene24083|gene4786|gene26784|gene36237|gene5781	mmu:56289|mmu:21825|mmu:13649|mmu:17869|mmu:17395|	56289|21825|13649|17869|17395|	http://www.genome.jp/kegg-bin/show_pathway?mmu05219/mmu:17869%09red/mmu:21825%09red/mmu:13649%09red/mmu:56289%09red/mmu:17395%09red
Neurotrophin signaling pathway	KEGG PATHWAY	mmu04722	14	123	0.337718	1	gene16048|gene41476|gene26258|gene27234|gene9558|gene44465|gene36628|gene44969|gene30090|gene15466|gene26188|gene7822|gene7236|gene34018	mmu:11857|mmu:108058|mmu:73914|mmu:26420|mmu:16476|mmu:94275|mmu:11911|mmu:12070|mmu:18035|mmu:108960|mmu:327826|mmu:20661|mmu:20416|mmu:18753|	11857|108058|73914|26420|16476|94275|11911|12070|18035|108960|327826|20661|20416|18753|	http://www.genome.jp/kegg-bin/show_pathway?mmu04722/mmu:73914%09red/mmu:16476%09red/mmu:26420%09red/mmu:94275%09red/mmu:108960%09red/mmu:20416%09red/mmu:18753%09red/mmu:18035%09red/mmu:11857%09red/mmu:11911%09red/mmu:12070%09red/mmu:327826%09red/mmu:20661%09red/mmu:108058%09red
Sphingolipid metabolism	KEGG PATHWAY	mmu00600	6	48	0.350289	1	gene25199|gene30589|gene9688|gene29230|gene9194|gene37117	mmu:20397|mmu:20773|mmu:67916|mmu:20698|mmu:22234|mmu:71949|	20397|20773|67916|20698|22234|71949|	http://www.genome.jp/kegg-bin/show_pathway?mmu00600/mmu:67916%09red/mmu:20397%09red/mmu:22234%09red/mmu:20773%09red/mmu:20698%09red/mmu:71949%09red
Renal cell carcinoma	KEGG PATHWAY	mmu05211	8	67	0.352898	1	gene15099|gene2544|gene9558|gene9997|gene22631|gene18717|gene30053|gene37849	mmu:21802|mmu:21808|mmu:16476|mmu:20525|mmu:23871|mmu:18479|mmu:112407|mmu:224105|	21802|21808|16476|20525|23871|18479|112407|224105|	http://www.genome.jp/kegg-bin/show_pathway?mmu05211/mmu:16476%09red/mmu:224105%09red/mmu:112407%09red/mmu:20525%09red/mmu:23871%09red/mmu:21808%09red/mmu:18479%09red/mmu:21802%09red
Complement and coagulation cascades	KEGG PATHWAY	mmu04610	9	77	0.359373	1	gene37741|gene4033|gene33870|gene15650|gene15617|gene33178|gene17133|gene1769|gene40226	mmu:17174|mmu:12258|mmu:18792|mmu:12267|mmu:232345|mmu:14062|mmu:18793|mmu:12628|mmu:12266|	17174|12258|18792|12267|232345|14062|18793|12628|12266|	http://www.genome.jp/kegg-bin/show_pathway?mmu04610/mmu:12628%09red/mmu:232345%09red/mmu:14062%09red/mmu:12267%09red/mmu:12266%09red/mmu:18793%09red/mmu:18792%09red/mmu:12258%09red/mmu:17174%09red
Progesterone-mediated oocyte maturation	KEGG PATHWAY	mmu04914	10	87	0.364615	1	gene11278|gene24092|gene33285|gene6555|gene19446|gene5019|gene23503|gene22277|gene27234|gene5120	mmu:14677|mmu:14678|mmu:268697|mmu:12428|mmu:18817|mmu:12235|mmu:12442|mmu:18667|mmu:26420|mmu:12531|	14677|14678|268697|12428|18817|12235|12442|18667|26420|12531|	http://www.genome.jp/kegg-bin/show_pathway?mmu04914/mmu:12235%09red/mmu:26420%09red/mmu:14677%09red/mmu:14678%09red/mmu:268697%09red/mmu:12428%09red/mmu:12442%09red/mmu:12531%09red/mmu:18667%09red/mmu:18817%09red
Notch signaling pathway	KEGG PATHWAY	mmu04330	6	49	0.366673	1	gene17255|gene11023|gene39466|gene26375|gene37648|gene11819	mmu:18223|mmu:13542|mmu:18131|mmu:80904|mmu:13544|mmu:19664|	18223|13542|18131|80904|13544|19664|	http://www.genome.jp/kegg-bin/show_pathway?mmu04330/mmu:13542%09red/mmu:13544%09red/mmu:18223%09red/mmu:18131%09red/mmu:80904%09red/mmu:19664%09red
N-Glycan biosynthesis	KEGG PATHWAY	mmu00510	6	49	0.366673	1	gene36624|gene15162|gene10529|gene18458|gene3089|gene7940	mmu:17309|mmu:103963|mmu:13200|mmu:140481|mmu:227619|mmu:66789|	17309|103963|13200|140481|227619|66789|	http://www.genome.jp/kegg-bin/show_pathway?mmu00510/mmu:140481%09red/mmu:227619%09red/mmu:17309%09red/mmu:13200%09red/mmu:103963%09red/mmu:66789%09red
Viral myocarditis	KEGG PATHWAY	mmu05416	9	78	0.372367	1	gene10522|gene11986|gene24803|gene13369|gene14394|gene25470|gene13779|gene48499|Novel00170	mmu:230861|mmu:24051|mmu:16773|mmu:11461|mmu:13063|mmu:16414|mmu:12389|mmu:15024|mmu:11465|	230861|24051|16773|11461|13063|16414|12389|15024|11465|	http://www.genome.jp/kegg-bin/show_pathway?mmu05416/mmu:15024%09red/mmu:16773%09red/mmu:16414%09red/mmu:230861%09red/mmu:11461%09red/mmu:12389%09red/mmu:24051%09red/mmu:13063%09red/mmu:11465%09red
Cysteine and methionine metabolism	KEGG PATHWAY	mmu00270	5	40	0.373943	1	gene12846|gene9504|gene24941|gene16108|gene7791	mmu:257635|mmu:66902|mmu:11702|mmu:16832|mmu:229709|	257635|66902|11702|16832|229709|	http://www.genome.jp/kegg-bin/show_pathway?mmu00270/mmu:229709%09red/mmu:66902%09red/mmu:16832%09red/mmu:257635%09red/mmu:11702%09red
Proximal tubule bicarbonate reclamation	KEGG PATHWAY	mmu04964	3	22	0.388152	1	gene27782|gene560|gene14501	mmu:11932|mmu:14660|mmu:11826|	11932|14660|11826|	http://www.genome.jp/kegg-bin/show_pathway?mmu04964/mmu:14660%09red/mmu:11932%09red/mmu:11826%09red
Vascular smooth muscle contraction	KEGG PATHWAY	mmu04270	14	128	0.388498	1	gene6007|gene8932|gene5598|gene27039|gene1197|gene42664|gene15027|gene26712|gene1815|gene26452|gene13976|gene42098|gene34018|gene37480	mmu:14683|mmu:230103|mmu:98932|mmu:16533|mmu:51801|mmu:11475|mmu:11468|mmu:56089|mmu:18783|mmu:17904|mmu:109624|mmu:18797|mmu:18753|mmu:17880|	14683|230103|98932|16533|51801|11475|11468|56089|18783|17904|109624|18797|18753|17880|	http://www.genome.jp/kegg-bin/show_pathway?mmu04270/mmu:109624%09red/mmu:18753%09red/mmu:17904%09red/mmu:14683%09red/mmu:230103%09red/mmu:51801%09red/mmu:16533%09red/mmu:18797%09red/mmu:98932%09red/mmu:17880%09red/mmu:18783%09red/mmu:56089%09red/mmu:11468%09red/mmu:11475%09red
Prostate cancer	KEGG PATHWAY	mmu05215	10	89	0.389184	1	gene15099|gene42634|gene26784|gene4436|gene41482|gene36628|gene8926|gene6701|gene30090|gene12012	mmu:21802|mmu:19211|mmu:13649|mmu:26427|mmu:18596|mmu:11911|mmu:12913|mmu:56458|mmu:18035|mmu:18595|	21802|19211|13649|26427|18596|11911|12913|56458|18035|18595|	http://www.genome.jp/kegg-bin/show_pathway?mmu05215/mmu:56458%09red/mmu:21802%09red/mmu:26427%09red/mmu:18035%09red/mmu:12913%09red/mmu:11911%09red/mmu:18595%09red/mmu:13649%09red/mmu:19211%09red/mmu:18596%09red
Folate biosynthesis	KEGG PATHWAY	mmu00790	2	13	0.392109	1	gene11753|gene40073	mmu:110391|mmu:56738|	110391|56738|	http://www.genome.jp/kegg-bin/show_pathway?mmu00790/mmu:56738%09red/mmu:110391%09red
Oxytocin signaling pathway	KEGG PATHWAY	mmu04921	17	158	0.393464	1	gene11278|gene24092|gene41476|gene8932|gene5598|gene13369|gene37056|Novel00170|gene1815|gene26784|gene7587|gene26452|gene6007|gene42098|gene34817|gene9558|gene1818	mmu:14677|mmu:14678|mmu:108058|mmu:230103|mmu:98932|mmu:11461|mmu:12297|mmu:11465|mmu:18783|mmu:13649|mmu:108097|mmu:17904|mmu:14683|mmu:18797|mmu:73181|mmu:16476|mmu:19225|	14677|14678|108058|230103|98932|11461|12297|11465|18783|13649|108097|17904|14683|18797|73181|16476|19225|	http://www.genome.jp/kegg-bin/show_pathway?mmu04921/mmu:16476%09red/mmu:12297%09red/mmu:14677%09red/mmu:11465%09red/mmu:17904%09red/mmu:14683%09red/mmu:14678%09red/mmu:73181%09red/mmu:11461%09red/mmu:18797%09red/mmu:98932%09red/mmu:18783%09red/mmu:19225%09red/mmu:13649%09red/mmu:230103%09red/mmu:108097%09red/mmu:108058%09red
Inositol phosphate metabolism	KEGG PATHWAY	mmu00562	7	61	0.4047	1	gene42634|gene8471|gene42745|gene3348|gene7439|gene32341|gene42098	mmu:19211|mmu:242291|mmu:74055|mmu:227733|mmu:18720|mmu:75678|mmu:18797|	19211|242291|74055|227733|18720|75678|18797|	http://www.genome.jp/kegg-bin/show_pathway?mmu00562/mmu:74055%09red/mmu:75678%09red/mmu:227733%09red/mmu:242291%09red/mmu:18797%09red/mmu:18720%09red/mmu:19211%09red
mTOR signaling pathway	KEGG PATHWAY	mmu04150	7	61	0.4047	1	gene42634|gene3905|gene11383|gene8192|gene27604|gene10112|gene25599	mmu:19211|mmu:20104|mmu:19744|mmu:13684|mmu:29869|mmu:54170|mmu:20869|	19211|20104|19744|13684|29869|54170|20869|	http://www.genome.jp/kegg-bin/show_pathway?mmu04150/mmu:13684%09red/mmu:20104%09red/mmu:54170%09red/mmu:19744%09red/mmu:19211%09red/mmu:29869%09red/mmu:20869%09red
Long-term depression	KEGG PATHWAY	mmu04730	7	61	0.4047	1	gene11278|gene24092|gene23093|gene1815|gene6007|gene42098|gene27303	mmu:14677|mmu:14678|mmu:73699|mmu:18783|mmu:14683|mmu:18797|mmu:19052|	14677|14678|73699|18783|14683|18797|19052|	http://www.genome.jp/kegg-bin/show_pathway?mmu04730/mmu:73699%09red/mmu:14677%09red/mmu:14683%09red/mmu:14678%09red/mmu:18797%09red/mmu:18783%09red/mmu:19052%09red
Thyroid hormone synthesis	KEGG PATHWAY	mmu04918	8	71	0.408566	1	gene27782|gene4436|gene14260|gene36628|gene8926|gene27378|gene6007|gene42098	mmu:11932|mmu:26427|mmu:12304|mmu:11911|mmu:12913|mmu:14778|mmu:14683|mmu:18797|	11932|26427|12304|11911|12913|14778|14683|18797|	http://www.genome.jp/kegg-bin/show_pathway?mmu04918/mmu:12304%09red/mmu:26427%09red/mmu:14683%09red/mmu:12913%09red/mmu:18797%09red/mmu:14778%09red/mmu:11911%09red/mmu:11932%09red
Ether lipid metabolism	KEGG PATHWAY	mmu00565	5	42	0.410438	1	gene6434|gene32933|gene1815|gene11486|gene9688	mmu:18805|mmu:210992|mmu:18783|mmu:28042|mmu:67916|	18805|210992|18783|28042|67916|	http://www.genome.jp/kegg-bin/show_pathway?mmu00565/mmu:18805%09red/mmu:67916%09red/mmu:28042%09red/mmu:18783%09red/mmu:210992%09red
Oocyte meiosis	KEGG PATHWAY	mmu04114	12	111	0.417174	1	gene9960|gene41476|gene33285|gene19446|gene5019|gene14244|gene23503|gene23093|gene22277|gene31031|gene39998|gene27303	mmu:107995|mmu:108058|mmu:268697|mmu:18817|mmu:12235|mmu:26965|mmu:12442|mmu:73699|mmu:18667|mmu:21770|mmu:21770|mmu:19052|	107995|108058|268697|18817|12235|26965|12442|73699|18667|21770|21770|19052|	http://www.genome.jp/kegg-bin/show_pathway?mmu04114/mmu:12235%09red/mmu:73699%09red/mmu:21770%09red/mmu:107995%09red/mmu:268697%09red/mmu:12442%09red/mmu:26965%09red/mmu:108058%09red/mmu:19052%09red/mmu:18667%09red/mmu:18817%09red
Galactose metabolism	KEGG PATHWAY	mmu00052	4	33	0.422871	1	gene13967|gene32486|gene40480|gene25230	mmu:11677|mmu:212032|mmu:319625|mmu:15275|	11677|212032|319625|15275|	http://www.genome.jp/kegg-bin/show_pathway?mmu00052/mmu:319625%09red/mmu:15275%09red/mmu:11677%09red/mmu:212032%09red
Rheumatoid arthritis	KEGG PATHWAY	mmu05323	9	82	0.424594	1	gene20946|gene2544|gene9558|gene28229|gene25470|gene30385|gene32719|gene41903|gene5058	mmu:11966|mmu:21808|mmu:16476|mmu:20296|mmu:16414|mmu:73834|mmu:13039|mmu:27060|mmu:16175|	11966|21808|16476|20296|16414|73834|13039|27060|16175|	http://www.genome.jp/kegg-bin/show_pathway?mmu05323/mmu:16476%09red/mmu:27060%09red/mmu:16414%09red/mmu:11966%09red/mmu:13039%09red/mmu:20296%09red/mmu:21808%09red/mmu:16175%09red/mmu:73834%09red
Histidine metabolism	KEGG PATHWAY	mmu00340	3	24	0.437507	1	gene41841|gene14359|gene12884	mmu:66054|mmu:76507|mmu:11669|	66054|76507|11669|	http://www.genome.jp/kegg-bin/show_pathway?mmu00340/mmu:76507%09red/mmu:11669%09red/mmu:66054%09red
Lysosome	KEGG PATHWAY	mmu04142	13	123	0.439804	1	gene19957|gene45387|gene7468|gene29519|gene15630|gene27791|gene32719|gene41903|gene44094|gene10467|gene7822|gene19439|gene35139	mmu:13033|mmu:108012|mmu:13040|mmu:17775|mmu:17113|mmu:12514|mmu:13039|mmu:27060|mmu:15931|mmu:71665|mmu:20661|mmu:74105|mmu:67464|	13033|108012|13040|17775|17113|12514|13039|27060|15931|71665|20661|74105|67464|	http://www.genome.jp/kegg-bin/show_pathway?mmu04142/mmu:27060%09red/mmu:13033%09red/mmu:108012%09red/mmu:13039%09red/mmu:71665%09red/mmu:67464%09red/mmu:13040%09red/mmu:12514%09red/mmu:74105%09red/mmu:20661%09red/mmu:15931%09red/mmu:17113%09red/mmu:17775%09red
Wnt signaling pathway	KEGG PATHWAY	mmu04310	15	143	0.440011	1	gene8106|gene42829|gene41476|gene33992|gene11023|gene27234|gene9558|gene14244|gene31636|gene5429|gene37648|gene28888|gene42098|gene34817|gene36237	mmu:56811|mmu:54612|mmu:108058|mmu:22418|mmu:13542|mmu:26420|mmu:16476|mmu:26965|mmu:20379|mmu:12995|mmu:13544|mmu:57265|mmu:18797|mmu:73181|mmu:17869|	56811|54612|108058|22418|13542|26420|16476|26965|20379|12995|13544|57265|18797|73181|17869|	http://www.genome.jp/kegg-bin/show_pathway?mmu04310/mmu:12995%09red/mmu:57265%09red/mmu:26420%09red/mmu:13542%09red/mmu:16476%09red/mmu:20379%09red/mmu:56811%09red/mmu:22418%09red/mmu:73181%09red/mmu:26965%09red/mmu:13544%09red/mmu:18797%09red/mmu:17869%09red/mmu:108058%09red/mmu:54612%09red
Glutamatergic synapse	KEGG PATHWAY	mmu04724	12	114	0.4507	1	gene11278|gene24092|gene8302|gene35741|gene6493|gene1815|gene6007|gene6434|gene42098|gene47584|gene560|gene13652	mmu:14677|mmu:14678|mmu:14707|mmu:20512|mmu:14696|mmu:18783|mmu:14683|mmu:18805|mmu:18797|mmu:13385|mmu:14660|mmu:66066|	14677|14678|14707|20512|14696|18783|14683|18805|18797|13385|14660|66066|	http://www.genome.jp/kegg-bin/show_pathway?mmu04724/mmu:14660%09red/mmu:14677%09red/mmu:14683%09red/mmu:14678%09red/mmu:14707%09red/mmu:13385%09red/mmu:66066%09red/mmu:18797%09red/mmu:18783%09red/mmu:20512%09red/mmu:18805%09red/mmu:14696%09red
Hepatitis B	KEGG PATHWAY	mmu05161	15	145	0.459857	1	gene42634|gene4436|gene10512|gene5781|gene27234|gene9558|gene14394|gene26297|gene36628|gene30090|gene2544|gene8926|gene6555|gene34817|gene36237	mmu:19211|mmu:26427|mmu:15530|mmu:17395|mmu:26420|mmu:16476|mmu:13063|mmu:56480|mmu:11911|mmu:18035|mmu:21808|mmu:12913|mmu:12428|mmu:73181|mmu:17869|	19211|26427|15530|17395|26420|16476|13063|56480|11911|18035|21808|12913|12428|73181|17869|	http://www.genome.jp/kegg-bin/show_pathway?mmu05161/mmu:16476%09red/mmu:26420%09red/mmu:26427%09red/mmu:18035%09red/mmu:12913%09red/mmu:17395%09red/mmu:21808%09red/mmu:73181%09red/mmu:17869%09red/mmu:11911%09red/mmu:19211%09red/mmu:56480%09red/mmu:13063%09red/mmu:15530%09red/mmu:12428%09red
Prion diseases	KEGG PATHWAY	mmu05020	4	35	0.463722	1	gene1871|gene5058|gene5142|gene41035	mmu:226519|mmu:16175|mmu:19122|mmu:13653|	226519|16175|19122|13653|	http://www.genome.jp/kegg-bin/show_pathway?mmu05020/mmu:226519%09red/mmu:13653%09red/mmu:16175%09red/mmu:19122%09red
Glycolysis / Gluconeogenesis	KEGG PATHWAY	mmu00010	7	65	0.46447	1	gene44699|gene40480|gene25230|gene13974|gene32486|gene16108|gene12884	mmu:18655|mmu:319625|mmu:15275|mmu:12183|mmu:212032|mmu:16832|mmu:11669|	18655|319625|15275|12183|212032|16832|11669|	http://www.genome.jp/kegg-bin/show_pathway?mmu00010/mmu:319625%09red/mmu:16832%09red/mmu:15275%09red/mmu:18655%09red/mmu:212032%09red/mmu:11669%09red/mmu:12183%09red
Glioma	KEGG PATHWAY	mmu05214	7	65	0.46447	1	gene15099|gene42634|gene26784|gene41476|gene41482|gene12012|gene7236	mmu:21802|mmu:19211|mmu:13649|mmu:108058|mmu:18596|mmu:18595|mmu:20416|	21802|19211|13649|108058|18596|18595|20416|	http://www.genome.jp/kegg-bin/show_pathway?mmu05214/mmu:13649%09red/mmu:18595%09red/mmu:21802%09red/mmu:108058%09red/mmu:19211%09red/mmu:20416%09red/mmu:18596%09red
Insulin secretion	KEGG PATHWAY	mmu04911	9	86	0.476539	1	gene27782|gene4436|gene27039|gene36628|gene8926|gene9997|gene6007|gene42098|gene41476	mmu:11932|mmu:26427|mmu:16533|mmu:11911|mmu:12913|mmu:20525|mmu:14683|mmu:18797|mmu:108058|	11932|26427|16533|11911|12913|20525|14683|18797|108058|	http://www.genome.jp/kegg-bin/show_pathway?mmu04911/mmu:20525%09red/mmu:26427%09red/mmu:14683%09red/mmu:12913%09red/mmu:18797%09red/mmu:11911%09red/mmu:16533%09red/mmu:11932%09red/mmu:108058%09red
Pentose and glucuronate interconversions	KEGG PATHWAY	mmu00040	4	36	0.483764	1	gene13967|gene11894|gene29385|gene12884	mmu:11677|mmu:22235|mmu:67880|mmu:11669|	11677|22235|67880|11669|	http://www.genome.jp/kegg-bin/show_pathway?mmu00040/mmu:22235%09red/mmu:11669%09red/mmu:11677%09red/mmu:67880%09red
MicroRNAs in cancer	KEGG PATHWAY	mmu05206	27	270	0.488569	1	gene42634|gene28959|gene40470|gene2544|gene25818|gene26784|gene7475|gene39406|gene560|gene26265|gene41482|gene4786|gene39466|gene12012|gene8924|gene43029|gene2924|gene7236|gene13523|gene1818|gene24083|gene5120|gene5781|gene23117|gene33870|gene37274|gene36237	mmu:19211|mmu:16416|mmu:13078|mmu:21808|mmu:21859|mmu:13649|mmu:17210|mmu:18712|mmu:14660|mmu:15364|mmu:18596|mmu:21825|mmu:18131|mmu:18595|mmu:22003|mmu:18569|mmu:22352|mmu:20416|mmu:11987|mmu:19225|mmu:56289|mmu:12531|mmu:17395|mmu:19684|mmu:18792|mmu:16402|mmu:17869|	19211|16416|13078|21808|21859|13649|17210|18712|14660|15364|18596|21825|18131|18595|22003|18569|22352|20416|11987|19225|56289|12531|17395|19684|18792|16402|17869|	http://www.genome.jp/kegg-bin/show_pathway?mmu05206/mmu:14660%09red/mmu:22352%09red/mmu:17210%09red/mmu:15364%09red/mmu:16402%09red/mmu:21808%09red/mmu:56289%09red/mmu:12531%09red/mmu:21825%09red/mmu:18131%09red/mmu:18569%09red/mmu:19225%09red/mmu:18712%09red/mmu:22003%09red/mmu:16416%09red/mmu:11987%09red/mmu:19684%09red/mmu:18596%09red/mmu:18595%09red/mmu:20416%09red/mmu:21859%09red/mmu:17395%0…
Cell adhesion molecules (CAMs)	KEGG PATHWAY	mmu04514	16	160	0.506799	1	gene16926|gene40840|gene1738|gene27808|gene22916|gene40176|gene19611|gene25470|gene22206|gene5741|gene2674|gene3831|gene29978|gene48499|gene21826|gene21604	mmu:52118|mmu:12558|mmu:19264|mmu:216856|mmu:58235|mmu:19268|mmu:16409|mmu:16414|mmu:16412|mmu:20971|mmu:12490|mmu:16403|mmu:319504|mmu:15024|mmu:20340|mmu:12562|	52118|12558|19264|216856|58235|19268|16409|16414|16412|20971|12490|16403|319504|15024|20340|12562|	http://www.genome.jp/kegg-bin/show_pathway?mmu04514/mmu:15024%09red/mmu:52118%09red/mmu:16409%09red/mmu:16414%09red/mmu:19268%09red/mmu:12562%09red/mmu:319504%09red/mmu:19264%09red/mmu:16403%09red/mmu:20340%09red/mmu:216856%09red/mmu:58235%09red/mmu:12490%09red/mmu:20971%09red/mmu:16412%09red/mmu:12558%09red
Collecting duct acid secretion	KEGG PATHWAY	mmu04966	3	27	0.508407	1	gene30385|gene41903|gene20946	mmu:73834|mmu:27060|mmu:11966|	73834|27060|11966|	http://www.genome.jp/kegg-bin/show_pathway?mmu04966/mmu:27060%09red/mmu:73834%09red/mmu:11966%09red
Ovarian steroidogenesis	KEGG PATHWAY	mmu04913	6	58	0.512259	1	gene40470|gene32179|gene1815|gene6007|gene22493|gene1818	mmu:13078|mmu:12161|mmu:18783|mmu:14683|mmu:16835|mmu:19225|	13078|12161|18783|14683|16835|19225|	http://www.genome.jp/kegg-bin/show_pathway?mmu04913/mmu:14683%09red/mmu:16835%09red/mmu:12161%09red/mmu:13078%09red/mmu:19225%09red/mmu:18783%09red
Epstein-Barr virus infection	KEGG PATHWAY	mmu05169	21	212	0.513817	1	Novel00467|gene42169|gene33040|gene6555|gene27234|gene11819|gene9558|gene36237|gene37374|gene42780|gene26297|gene28995|gene30090|gene23550|gene5429|gene2924|gene48499|gene30353|gene13045|gene13869|gene24650	mmu:17999|mmu:67710|mmu:67486|mmu:12428|mmu:26420|mmu:19664|mmu:16476|mmu:17869|mmu:252870|mmu:12495|mmu:56480|mmu:19184|mmu:18035|mmu:17999|mmu:12995|mmu:22352|mmu:15024|mmu:15512|mmu:19384|mmu:56463|mmu:21929|	17999|67710|67486|12428|26420|19664|16476|17869|252870|12495|56480|19184|18035|17999|12995|22352|15024|15512|19384|56463|21929|	http://www.genome.jp/kegg-bin/show_pathway?mmu05169/mmu:12995%09red/mmu:15024%09red/mmu:26420%09red/mmu:16476%09red/mmu:252870%09red/mmu:17869%09red/mmu:19384%09red/mmu:18035%09red/mmu:12428%09red/mmu:56463%09red/mmu:21929%09red/mmu:67710%09red/mmu:67486%09red/mmu:15512%09red/mmu:17999%09red/mmu:22352%09red/mmu:56480%09red/mmu:12495%09red/mmu:19664%09red/mmu:19184%09red
GABAergic synapse	KEGG PATHWAY	mmu04727	9	89	0.514808	1	gene11278|gene24092|gene6493|gene28940|gene660|gene8302|gene15871|gene560|gene13652	mmu:14677|mmu:14678|mmu:14696|mmu:18195|mmu:70827|mmu:14707|mmu:57436|mmu:14660|mmu:66066|	14677|14678|14696|18195|70827|14707|57436|14660|66066|	http://www.genome.jp/kegg-bin/show_pathway?mmu04727/mmu:14660%09red/mmu:14677%09red/mmu:70827%09red/mmu:66066%09red/mmu:18195%09red/mmu:57436%09red/mmu:14707%09red/mmu:14678%09red/mmu:14696%09red
NF-kappa B signaling pathway	KEGG PATHWAY	mmu04064	10	100	0.52349	1	gene5642|gene41090|gene427|gene43763|gene25657|gene30090|gene5429|gene1818|gene33870|gene24650	mmu:16803|mmu:12475|mmu:16177|mmu:11798|mmu:17873|mmu:18035|mmu:12995|mmu:19225|mmu:18792|mmu:21929|	16803|12475|16177|11798|17873|18035|12995|19225|18792|21929|	http://www.genome.jp/kegg-bin/show_pathway?mmu04064/mmu:12995%09red/mmu:16803%09red/mmu:18792%09red/mmu:18035%09red/mmu:11798%09red/mmu:12475%09red/mmu:21929%09red/mmu:16177%09red/mmu:19225%09red/mmu:17873%09red
Carbon metabolism	KEGG PATHWAY	mmu01200	11	111	0.531335	1	gene34072|gene32958|gene44222|gene12846|gene44699|gene18646|gene25230|gene41675|gene10863|gene32486|gene10608	mmu:239017|mmu:66945|mmu:14381|mmu:257635|mmu:18655|mmu:109264|mmu:15275|mmu:107029|mmu:110208|mmu:212032|mmu:67680|	239017|66945|14381|257635|18655|109264|15275|107029|110208|212032|67680|	http://www.genome.jp/kegg-bin/show_pathway?mmu01200/mmu:67680%09red/mmu:212032%09red/mmu:107029%09red/mmu:14381%09red/mmu:110208%09red/mmu:15275%09red/mmu:66945%09red/mmu:18655%09red/mmu:257635%09red/mmu:239017%09red/mmu:109264%09red
Herpes simplex infection	KEGG PATHWAY	mmu05168	20	205	0.540941	1	gene27753|gene29280|gene5689|gene27234|gene36413|gene9558|gene14244|gene37374|gene14394|gene26297|gene28229|gene30090|gene22916|gene5429|gene39386|gene40226|gene48499|gene42676|gene19097|gene19295	mmu:18626|mmu:12702|mmu:67996|mmu:26420|mmu:66656|mmu:16476|mmu:26965|mmu:252870|mmu:13063|mmu:56480|mmu:20296|mmu:18035|mmu:58235|mmu:12995|mmu:20383|mmu:12266|mmu:15024|mmu:15957|mmu:24075|mmu:11865|	18626|12702|67996|26420|66656|16476|26965|252870|13063|56480|20296|18035|58235|12995|20383|12266|15024|15957|24075|11865|	http://www.genome.jp/kegg-bin/show_pathway?mmu05168/mmu:12995%09red/mmu:15024%09red/mmu:26420%09red/mmu:67996%09red/mmu:16476%09red/mmu:66656%09red/mmu:18626%09red/mmu:20296%09red/mmu:20383%09red/mmu:15957%09red/mmu:18035%09red/mmu:12266%09red/mmu:26965%09red/mmu:12702%09red/mmu:58235%09red/mmu:252870%09red/mmu:11865%09red/mmu:24075%09red/mmu:56480%09red/mmu:13063%09red
Pyruvate metabolism	KEGG PATHWAY	mmu00620	4	39	0.541914	1	gene41675|gene12884|gene16108|gene18646	mmu:107029|mmu:11669|mmu:16832|mmu:109264|	107029|11669|16832|109264|	http://www.genome.jp/kegg-bin/show_pathway?mmu00620/mmu:107029%09red/mmu:11669%09red/mmu:16832%09red/mmu:109264%09red
Type II diabetes mellitus	KEGG PATHWAY	mmu04930	5	50	0.550685	1	gene27234|gene32486|gene34018|gene25230|gene29280	mmu:26420|mmu:212032|mmu:18753|mmu:15275|mmu:12702|	26420|212032|18753|15275|12702|	http://www.genome.jp/kegg-bin/show_pathway?mmu04930/mmu:18753%09red/mmu:212032%09red/mmu:15275%09red/mmu:26420%09red/mmu:12702%09red
Fatty acid metabolism	KEGG PATHWAY	mmu01212	5	50	0.550685	1	gene21257|gene8063|gene42878|gene27830|gene42881	mmu:106529|mmu:170439|mmu:20250|mmu:11370|mmu:20249|	106529|170439|20250|11370|20249|	http://www.genome.jp/kegg-bin/show_pathway?mmu01212/mmu:20250%09red/mmu:11370%09red/mmu:20249%09red/mmu:106529%09red/mmu:170439%09red
Thyroid cancer	KEGG PATHWAY	mmu05216	3	29	0.552968	1	gene23454|gene7258|gene36237	mmu:59069|mmu:59069|mmu:17869|	59069|59069|17869|	http://www.genome.jp/kegg-bin/show_pathway?mmu05216/mmu:59069%09red/mmu:17869%09red
PPAR signaling pathway	KEGG PATHWAY	mmu03320	8	82	0.557985	1	gene20941|gene42881|gene25140|gene42878|gene11275|gene6274|gene42774|gene19096	mmu:16956|mmu:20249|mmu:12140|mmu:20250|mmu:12491|mmu:16592|mmu:20411|mmu:16202|	16956|20249|12140|20250|12491|16592|20411|16202|	http://www.genome.jp/kegg-bin/show_pathway?mmu03320/mmu:20250%09red/mmu:12491%09red/mmu:20249%09red/mmu:16592%09red/mmu:16956%09red/mmu:12140%09red/mmu:16202%09red/mmu:20411%09red
Pyrimidine metabolism	KEGG PATHWAY	mmu00240	10	103	0.558667	1	gene25753|gene33040|gene42169|gene2123|gene18865|gene42780|gene29781|gene35139|gene14986|gene12157	mmu:50493|mmu:67486|mmu:67710|mmu:80914|mmu:20133|mmu:12495|mmu:22169|mmu:67464|mmu:66979|mmu:13178|	50493|67486|67710|80914|20133|12495|22169|67464|66979|13178|	http://www.genome.jp/kegg-bin/show_pathway?mmu00240/mmu:12495%09red/mmu:66979%09red/mmu:20133%09red/mmu:50493%09red/mmu:22169%09red/mmu:67486%09red/mmu:80914%09red/mmu:13178%09red/mmu:67464%09red/mmu:67710%09red
Regulation of autophagy	KEGG PATHWAY	mmu04140	4	40	0.560539	1	gene41305|gene15871|gene27604|gene18824	mmu:67526|mmu:57436|mmu:29869|mmu:73683|	67526|57436|29869|73683|	http://www.genome.jp/kegg-bin/show_pathway?mmu04140/mmu:29869%09red/mmu:57436%09red/mmu:67526%09red/mmu:73683%09red
Bile secretion	KEGG PATHWAY	mmu04976	7	72	0.564825	1	gene27782|gene14501|gene6007|gene9997|gene2435|gene14577|gene22493	mmu:11932|mmu:11826|mmu:14683|mmu:20525|mmu:13849|mmu:26357|mmu:16835|	11932|11826|14683|20525|13849|26357|16835|	http://www.genome.jp/kegg-bin/show_pathway?mmu04976/mmu:26357%09red/mmu:20525%09red/mmu:11826%09red/mmu:14683%09red/mmu:16835%09red/mmu:13849%09red/mmu:11932%09red
Adipocytokine signaling pathway	KEGG PATHWAY	mmu04920	7	72	0.564825	1	gene27234|gene11275|gene9997|gene29280|gene30090|gene7587|gene25599	mmu:26420|mmu:12491|mmu:20525|mmu:12702|mmu:18035|mmu:108097|mmu:20869|	26420|12491|20525|12702|18035|108097|20869|	http://www.genome.jp/kegg-bin/show_pathway?mmu04920/mmu:26420%09red/mmu:20525%09red/mmu:12491%09red/mmu:12702%09red/mmu:18035%09red/mmu:20869%09red/mmu:108097%09red
cAMP signaling pathway	KEGG PATHWAY	mmu04024	19	198	0.568984	1	gene41520|gene11278|gene27782|gene24092|gene4436|gene18717|gene3196|gene27234|gene5598|gene42745|gene8926|gene30090|gene17894|gene6007|gene6434|gene41476|gene33178|gene9558|gene1641	mmu:11555|mmu:14677|mmu:11932|mmu:14678|mmu:26427|mmu:18479|mmu:22325|mmu:26420|mmu:98932|mmu:74055|mmu:12913|mmu:18035|mmu:20130|mmu:14683|mmu:18805|mmu:108058|mmu:14062|mmu:16476|mmu:381290|	11555|14677|11932|14678|26427|18479|22325|26420|98932|74055|12913|18035|20130|14683|18805|108058|14062|16476|381290|	http://www.genome.jp/kegg-bin/show_pathway?mmu04024/mmu:22325%09red/mmu:16476%09red/mmu:26420%09red/mmu:26427%09red/mmu:14683%09red/mmu:11555%09red/mmu:14678%09red/mmu:14677%09red/mmu:18035%09red/mmu:12913%09red/mmu:20130%09red/mmu:11932%09red/mmu:98932%09red/mmu:108058%09red/mmu:14062%09red/mmu:18479%09red/mmu:381290%09red/mmu:18805%09red/mmu:74055%09red
Transcriptional misregulation in cancer	KEGG PATHWAY	mmu05202	17	178	0.57647	1	gene41090|gene23046|gene36327|gene5853|gene5781|gene26265|gene15980|gene19611|gene36237|gene2423|gene26721|gene29205|gene33870|gene30302|gene19514|gene6701|gene11740	mmu:12475|mmu:235320|mmu:14083|mmu:12608|mmu:17395|mmu:15364|mmu:14011|mmu:16409|mmu:17869|mmu:15078|mmu:16009|mmu:15078|mmu:18792|mmu:20474|mmu:56312|mmu:56458|mmu:19126|	12475|235320|14083|12608|17395|15364|14011|16409|17869|15078|16009|15078|18792|20474|56312|56458|19126|	http://www.genome.jp/kegg-bin/show_pathway?mmu05202/mmu:56458%09red/mmu:12608%09red/mmu:16009%09red/mmu:15364%09red/mmu:235320%09red/mmu:16409%09red/mmu:14011%09red/mmu:56312%09red/mmu:19126%09red/mmu:17395%09red/mmu:14083%09red/mmu:12475%09red/mmu:17869%09red/mmu:18792%09red/mmu:20474%09red/mmu:15078%09red
Cell cycle	KEGG PATHWAY	mmu04110	12	126	0.580648	1	gene9960|gene6555|gene21443|gene19446|gene5019|gene14244|gene23503|gene25657|gene2544|gene5120|gene36237|gene33285	mmu:107995|mmu:12428|mmu:19651|mmu:18817|mmu:12235|mmu:26965|mmu:12442|mmu:17873|mmu:21808|mmu:12531|mmu:17869|mmu:268697|	107995|12428|19651|18817|12235|26965|12442|17873|21808|12531|17869|268697|	http://www.genome.jp/kegg-bin/show_pathway?mmu04110/mmu:12235%09red/mmu:107995%09red/mmu:268697%09red/mmu:12428%09red/mmu:12442%09red/mmu:21808%09red/mmu:26965%09red/mmu:17869%09red/mmu:12531%09red/mmu:17873%09red/mmu:18817%09red/mmu:19651%09red
Gastric acid secretion	KEGG PATHWAY	mmu04971	7	74	0.59191	1	gene11278|gene27782|gene24092|gene41476|gene13369|gene6007|gene42098	mmu:14677|mmu:11932|mmu:14678|mmu:108058|mmu:11461|mmu:14683|mmu:18797|	14677|11932|14678|108058|11461|14683|18797|	http://www.genome.jp/kegg-bin/show_pathway?mmu04971/mmu:14677%09red/mmu:14683%09red/mmu:14678%09red/mmu:11461%09red/mmu:18797%09red/mmu:108058%09red/mmu:11932%09red
Colorectal cancer	KEGG PATHWAY	mmu05210	6	64	0.601977	1	gene27234|gene9558|gene14394|gene40609|gene2544|gene36237	mmu:26420|mmu:16476|mmu:13063|mmu:17688|mmu:21808|mmu:17869|	26420|16476|13063|17688|21808|17869|	http://www.genome.jp/kegg-bin/show_pathway?mmu05210/mmu:16476%09red/mmu:26420%09red/mmu:21808%09red/mmu:17688%09red/mmu:17869%09red/mmu:13063%09red
Vitamin B6 metabolism	KEGG PATHWAY	mmu00750	1	9	0.607242	1	gene28581	mmu:103711|	103711|	http://www.genome.jp/kegg-bin/show_pathway?mmu00750/mmu:103711%09red
Citrate cycle (TCA cycle)	KEGG PATHWAY	mmu00020	3	32	0.61507	1	gene34072|gene10608|gene32958	mmu:239017|mmu:67680|mmu:66945|	239017|67680|66945|	http://www.genome.jp/kegg-bin/show_pathway?mmu00020/mmu:66945%09red/mmu:67680%09red/mmu:239017%09red
Circadian entrainment	KEGG PATHWAY	mmu04713	9	98	0.622983	1	gene27753|gene11278|gene24092|gene41476|gene8302|gene6493|gene6007|gene42098|gene13652	mmu:18626|mmu:14677|mmu:14678|mmu:108058|mmu:14707|mmu:14696|mmu:14683|mmu:18797|mmu:66066|	18626|14677|14678|108058|14707|14696|14683|18797|66066|	http://www.genome.jp/kegg-bin/show_pathway?mmu04713/mmu:14677%09red/mmu:18626%09red/mmu:14683%09red/mmu:14678%09red/mmu:14707%09red/mmu:66066%09red/mmu:18797%09red/mmu:108058%09red/mmu:14696%09red
Basal cell carcinoma	KEGG PATHWAY	mmu05217	5	55	0.629551	1	gene34317|gene37648|gene33992|gene28888|gene11023	mmu:12159|mmu:13544|mmu:22418|mmu:57265|mmu:13542|	12159|13544|22418|57265|13542|	http://www.genome.jp/kegg-bin/show_pathway?mmu05217/mmu:12159%09red/mmu:57265%09red/mmu:22418%09red/mmu:13542%09red/mmu:13544%09red
Ubiquinone and other terpenoid-quinone biosynthesis	KEGG PATHWAY	mmu00130	1	10	0.642292	1	gene12740	mmu:52064|	52064|	http://www.genome.jp/kegg-bin/show_pathway?mmu00130/mmu:52064%09red
Sulfur relay system	KEGG PATHWAY	mmu04122	1	10	0.642292	1	gene40073	mmu:56738|	56738|	http://www.genome.jp/kegg-bin/show_pathway?mmu04122/mmu:56738%09red
Amphetamine addiction	KEGG PATHWAY	mmu05031	6	67	0.643305	1	gene41476|gene9558|gene36628|gene8926|gene6007|gene4436	mmu:108058|mmu:16476|mmu:11911|mmu:12913|mmu:14683|mmu:26427|	108058|16476|11911|12913|14683|26427|	http://www.genome.jp/kegg-bin/show_pathway?mmu05031/mmu:16476%09red/mmu:26427%09red/mmu:14683%09red/mmu:12913%09red/mmu:108058%09red/mmu:11911%09red
Cardiac muscle contraction	KEGG PATHWAY	mmu04260	7	78	0.643375	1	gene23454|gene17441|gene27782|gene7258|gene8924|gene21108|gene37056	mmu:59069|mmu:110323|mmu:11932|mmu:59069|mmu:22003|mmu:326618|mmu:12297|	59069|110323|11932|59069|22003|326618|12297|	http://www.genome.jp/kegg-bin/show_pathway?mmu04260/mmu:12297%09red/mmu:22003%09red/mmu:59069%09red/mmu:326618%09red/mmu:110323%09red/mmu:11932%09red
Alcoholism	KEGG PATHWAY	mmu05034	18	199	0.66194	1	gene2423|gene24092|gene4436|gene6007|gene11278|gene6493|gene16041|gene8302|gene36628|gene8926|gene37015|gene29205|gene26699|gene8169|gene31770|gene7236|gene31936|gene13652	mmu:15078|mmu:14678|mmu:26427|mmu:14683|mmu:14677|mmu:14696|mmu:232440|mmu:14707|mmu:11911|mmu:12913|mmu:56233|mmu:15078|mmu:77605|mmu:51788|mmu:319155|mmu:20416|mmu:319181|mmu:66066|	15078|14678|26427|14683|14677|14696|232440|14707|11911|12913|56233|15078|77605|51788|319155|20416|319181|66066|	http://www.genome.jp/kegg-bin/show_pathway?mmu05034/mmu:20416%09red/mmu:26427%09red/mmu:232440%09red/mmu:14683%09red/mmu:14678%09red/mmu:77605%09red/mmu:12913%09red/mmu:56233%09red/mmu:319155%09red/mmu:11911%09red/mmu:14707%09red/mmu:51788%09red/mmu:14677%09red/mmu:66066%09red/mmu:14696%09red/mmu:319181%09red/mmu:15078%09red
ABC transporters	KEGG PATHWAY	mmu02010	4	46	0.662887	1	gene25593|gene7964|gene14577|gene9102	mmu:27403|mmu:11304|mmu:26357|mmu:11303|	27403|11304|26357|11303|	http://www.genome.jp/kegg-bin/show_pathway?mmu02010/mmu:11303%09red/mmu:26357%09red/mmu:27403%09red/mmu:11304%09red
Tryptophan metabolism	KEGG PATHWAY	mmu00380	4	46	0.662887	1	gene34072|gene40470|gene14359|gene12884	mmu:239017|mmu:13078|mmu:76507|mmu:11669|	239017|13078|76507|11669|	http://www.genome.jp/kegg-bin/show_pathway?mmu00380/mmu:239017%09red/mmu:11669%09red/mmu:13078%09red/mmu:76507%09red
Cholinergic synapse	KEGG PATHWAY	mmu04725	10	113	0.667102	1	gene11278|gene24092|gene4436|gene6493|gene36628|gene8926|gene8302|gene42098|gene41476|gene13652	mmu:14677|mmu:14678|mmu:26427|mmu:14696|mmu:11911|mmu:12913|mmu:14707|mmu:18797|mmu:108058|mmu:66066|	14677|14678|26427|14696|11911|12913|14707|18797|108058|66066|	http://www.genome.jp/kegg-bin/show_pathway?mmu04725/mmu:26427%09red/mmu:66066%09red/mmu:14678%09red/mmu:14707%09red/mmu:12913%09red/mmu:18797%09red/mmu:11911%09red/mmu:108058%09red/mmu:14696%09red/mmu:14677%09red
Primary immunodeficiency	KEGG PATHWAY	mmu05340	3	35	0.671066	1	gene25507|gene1738|gene35756	mmu:11634|mmu:19264|mmu:16197|	11634|19264|16197|	http://www.genome.jp/kegg-bin/show_pathway?mmu05340/mmu:11634%09red/mmu:19264%09red/mmu:16197%09red
NOD-like receptor signaling pathway	KEGG PATHWAY	mmu04621	5	58	0.672598	1	gene27234|gene30090|gene23188|gene24650|gene28229	mmu:26420|mmu:18035|mmu:19200|mmu:21929|mmu:20296|	26420|18035|19200|21929|20296|	http://www.genome.jp/kegg-bin/show_pathway?mmu04621/mmu:19200%09red/mmu:20296%09red/mmu:26420%09red/mmu:21929%09red/mmu:18035%09red
Retrograde endocannabinoid signaling	KEGG PATHWAY	mmu04723	9	103	0.677207	1	gene11278|gene24092|gene27234|gene6493|gene15174|gene8302|gene42098|gene1818|gene13652	mmu:14677|mmu:14678|mmu:26420|mmu:14696|mmu:23945|mmu:14707|mmu:18797|mmu:19225|mmu:66066|	14677|14678|26420|14696|23945|14707|18797|19225|66066|	http://www.genome.jp/kegg-bin/show_pathway?mmu04723/mmu:26420%09red/mmu:14677%09red/mmu:66066%09red/mmu:14678%09red/mmu:14707%09red/mmu:23945%09red/mmu:18797%09red/mmu:19225%09red/mmu:14696%09red
Morphine addiction	KEGG PATHWAY	mmu05032	8	92	0.677907	1	gene11278|gene24092|gene8302|gene6493|gene18481|gene47608|gene6007|gene13652	mmu:14677|mmu:14678|mmu:14707|mmu:14696|mmu:18584|mmu:216869|mmu:14683|mmu:66066|	14677|14678|14707|14696|18584|216869|14683|66066|	http://www.genome.jp/kegg-bin/show_pathway?mmu05032/mmu:216869%09red/mmu:14677%09red/mmu:14683%09red/mmu:14678%09red/mmu:14707%09red/mmu:18584%09red/mmu:66066%09red/mmu:14696%09red
Phosphatidylinositol signaling system	KEGG PATHWAY	mmu04070	7	81	0.67937	1	gene42634|gene5154|gene8471|gene42745|gene7439|gene32341|gene42098	mmu:19211|mmu:110911|mmu:242291|mmu:74055|mmu:18720|mmu:75678|mmu:18797|	19211|110911|242291|74055|18720|75678|18797|	http://www.genome.jp/kegg-bin/show_pathway?mmu04070/mmu:74055%09red/mmu:75678%09red/mmu:242291%09red/mmu:18797%09red/mmu:18720%09red/mmu:19211%09red/mmu:110911%09red
Inflammatory bowel disease (IBD)	KEGG PATHWAY	mmu05321	5	59	0.686186	1	gene2544|gene19482|gene9558|gene432|gene5058	mmu:21808|mmu:16190|mmu:16476|mmu:16174|mmu:16175|	21808|16190|16476|16174|16175|	http://www.genome.jp/kegg-bin/show_pathway?mmu05321/mmu:16190%09red/mmu:21808%09red/mmu:16476%09red/mmu:16175%09red/mmu:16174%09red
Inflammatory mediator regulation of TRP channels	KEGG PATHWAY	mmu04750	11	126	0.686645	1	gene41476|gene35235|gene27234|gene427|gene18819|gene124|gene1815|gene6007|gene27620|gene42098|gene34018	mmu:108058|mmu:15558|mmu:26420|mmu:16177|mmu:18442|mmu:277328|mmu:18783|mmu:14683|mmu:22368|mmu:18797|mmu:18753|	108058|15558|26420|16177|18442|277328|18783|14683|22368|18797|18753|	http://www.genome.jp/kegg-bin/show_pathway?mmu04750/mmu:22368%09red/mmu:26420%09red/mmu:14683%09red/mmu:18753%09red/mmu:15558%09red/mmu:18797%09red/mmu:16177%09red/mmu:18783%09red/mmu:277328%09red/mmu:18442%09red/mmu:108058%09red
Fatty acid elongation	KEGG PATHWAY	mmu00062	2	24	0.687736	1	gene8063|gene21257	mmu:170439|mmu:106529|	170439|106529|	http://www.genome.jp/kegg-bin/show_pathway?mmu00062/mmu:170439%09red/mmu:106529%09red
Base excision repair	KEGG PATHWAY	mmu03410	3	37	0.704932	1	gene42215|gene28243|gene14986	mmu:14156|mmu:16882|mmu:66979|	14156|16882|66979|	http://www.genome.jp/kegg-bin/show_pathway?mmu03410/mmu:16882%09red/mmu:66979%09red/mmu:14156%09red
Alanine, aspartate and glutamate metabolism	KEGG PATHWAY	mmu00250	3	37	0.704932	1	gene13073|gene13701|gene560	mmu:109900|mmu:27053|mmu:14660|	109900|27053|14660|	http://www.genome.jp/kegg-bin/show_pathway?mmu00250/mmu:109900%09red/mmu:14660%09red/mmu:27053%09red
Signaling pathways regulating pluripotency of stem cells	KEGG PATHWAY	mmu04550	12	140	0.712806	1	gene34317|gene28888|gene11023|gene31589|gene5460|gene36237|gene37648|gene33992|gene6518|gene6573|gene9138|gene1449	mmu:12159|mmu:57265|mmu:13542|mmu:16323|mmu:15901|mmu:17869|mmu:13544|mmu:22418|mmu:20674|mmu:14173|mmu:16600|mmu:16324|	12159|57265|13542|16323|15901|17869|13544|22418|20674|14173|16600|16324|	http://www.genome.jp/kegg-bin/show_pathway?mmu04550/mmu:57265%09red/mmu:13542%09red/mmu:14173%09red/mmu:22418%09red/mmu:13544%09red/mmu:20674%09red/mmu:12159%09red/mmu:17869%09red/mmu:15901%09red/mmu:16323%09red/mmu:16600%09red/mmu:16324%09red
mRNA surveillance pathway	KEGG PATHWAY	mmu03015	8	96	0.71978	1	gene8999|gene16868|gene35970|gene23093|gene31031|gene41036|gene39998|gene27303	mmu:433702|mmu:68188|mmu:18458|mmu:73699|mmu:21770|mmu:225363|mmu:21770|mmu:19052|	433702|68188|18458|73699|21770|225363|21770|19052|	http://www.genome.jp/kegg-bin/show_pathway?mmu03015/mmu:73699%09red/mmu:21770%09red/mmu:18458%09red/mmu:19052%09red/mmu:225363%09red/mmu:433702%09red/mmu:68188%09red
Chemokine signaling pathway	KEGG PATHWAY	mmu04062	17	196	0.719863	1	gene28284|gene11278|gene24092|gene24477|gene3196|gene28282|gene6493|gene36327|gene8302|gene28229|gene30090|gene47608|gene18717|gene42098|gene7236|gene34018|gene13652	mmu:20305|mmu:14677|mmu:14678|mmu:12768|mmu:22325|mmu:20308|mmu:14696|mmu:14083|mmu:14707|mmu:20296|mmu:18035|mmu:216869|mmu:18479|mmu:18797|mmu:20416|mmu:18753|mmu:66066|	20305|14677|14678|12768|22325|20308|14696|14083|14707|20296|18035|216869|18479|18797|20416|18753|66066|	http://www.genome.jp/kegg-bin/show_pathway?mmu04062/mmu:22325%09red/mmu:18753%09red/mmu:216869%09red/mmu:14677%09red/mmu:66066%09red/mmu:20296%09red/mmu:14696%09red/mmu:18035%09red/mmu:12768%09red/mmu:14707%09red/mmu:18797%09red/mmu:20305%09red/mmu:14083%09red/mmu:18479%09red/mmu:20308%09red/mmu:20416%09red/mmu:14678%09red
Synaptic vesicle cycle	KEGG PATHWAY	mmu04721	5	62	0.724619	1	gene30385|gene28940|gene41903|gene20946|gene21082	mmu:73834|mmu:18195|mmu:27060|mmu:11966|mmu:382018|	73834|18195|27060|11966|382018|	http://www.genome.jp/kegg-bin/show_pathway?mmu04721/mmu:27060%09red/mmu:18195%09red/mmu:73834%09red/mmu:11966%09red/mmu:382018%09red
Non-homologous end-joining	KEGG PATHWAY	mmu03450	1	13	0.729771	1	gene42215	mmu:14156|	14156|	http://www.genome.jp/kegg-bin/show_pathway?mmu03450/mmu:14156%09red
Cytokine-cytokine receptor interaction	KEGG PATHWAY	mmu04060	23	264	0.735444	1	gene45398|gene2544|gene432|gene28229|gene35758|gene5058|gene35756|gene24477|gene26784|gene36138|gene44517|gene9288|gene1449|gene36532|gene19482|gene41482|gene427|gene31589|gene36534|gene12012|gene28284|gene28282|gene42102	mmu:14205|mmu:21808|mmu:16174|mmu:20296|mmu:19116|mmu:16175|mmu:16197|mmu:12768|mmu:13649|mmu:18383|mmu:245527|mmu:326623|mmu:16324|mmu:12983|mmu:16190|mmu:18596|mmu:16177|mmu:16323|mmu:12983|mmu:18595|mmu:20305|mmu:20308|mmu:22340|	14205|21808|16174|20296|19116|16175|16197|12768|13649|18383|245527|326623|16324|12983|16190|18596|16177|16323|12983|18595|20305|20308|22340|	http://www.genome.jp/kegg-bin/show_pathway?mmu04060/mmu:21808%09red/mmu:16190%09red/mmu:16197%09red/mmu:18383%09red/mmu:326623%09red/mmu:14205%09red/mmu:20305%09red/mmu:12983%09red/mmu:20296%09red/mmu:22340%09red/mmu:18596%09red/mmu:18595%09red/mmu:16323%09red/mmu:245527%09red/mmu:16324%09red/mmu:19116%09red/mmu:12768%09red/mmu:16177%09red/mmu:16175%09red/mmu:16174%09red/mmu:20308%09red/mmu:13649…
Ascorbate and aldarate metabolism	KEGG PATHWAY	mmu00053	2	27	0.74457	1	gene11894|gene12884	mmu:22235|mmu:11669|	22235|11669|	http://www.genome.jp/kegg-bin/show_pathway?mmu00053/mmu:22235%09red/mmu:11669%09red
Serotonergic synapse	KEGG PATHWAY	mmu04726	11	133	0.747362	1	gene11278|gene24092|gene8302|gene35235|gene6493|gene1815|gene3446|gene6007|gene42098|gene13652|gene1818	mmu:14677|mmu:14678|mmu:14707|mmu:15558|mmu:14696|mmu:18783|mmu:19224|mmu:14683|mmu:18797|mmu:66066|mmu:19225|	14677|14678|14707|15558|14696|18783|19224|14683|18797|66066|19225|	http://www.genome.jp/kegg-bin/show_pathway?mmu04726/mmu:14677%09red/mmu:14683%09red/mmu:14678%09red/mmu:14707%09red/mmu:15558%09red/mmu:66066%09red/mmu:18797%09red/mmu:18783%09red/mmu:19224%09red/mmu:19225%09red/mmu:14696%09red
Endometrial cancer	KEGG PATHWAY	mmu05213	4	52	0.747707	1	gene19096|gene42634|gene26784|gene36237	mmu:16202|mmu:19211|mmu:13649|mmu:17869|	16202|19211|13649|17869|	http://www.genome.jp/kegg-bin/show_pathway?mmu05213/mmu:16202%09red/mmu:13649%09red/mmu:17869%09red/mmu:19211%09red
Glycine, serine and threonine metabolism	KEGG PATHWAY	mmu00260	3	40	0.750622	1	gene12846|gene13974|gene28021	mmu:257635|mmu:12183|mmu:27364|	257635|12183|27364|	http://www.genome.jp/kegg-bin/show_pathway?mmu00260/mmu:27364%09red/mmu:12183%09red/mmu:257635%09red
Aldosterone-regulated sodium reabsorption	KEGG PATHWAY	mmu04960	3	40	0.750622	1	gene19437|gene27782|gene24698	mmu:20277|mmu:11932|mmu:20393|	20277|11932|20393|	http://www.genome.jp/kegg-bin/show_pathway?mmu04960/mmu:20393%09red/mmu:20277%09red/mmu:11932%09red
Fat digestion and absorption	KEGG PATHWAY	mmu04975	3	40	0.750622	1	gene9688|gene11275|gene9102	mmu:67916|mmu:12491|mmu:11303|	67916|12491|11303|	http://www.genome.jp/kegg-bin/show_pathway?mmu04975/mmu:11303%09red/mmu:67916%09red/mmu:12491%09red
Glutathione metabolism	KEGG PATHWAY	mmu00480	4	53	0.76012	1	gene27378|gene18865|gene10863|gene44222	mmu:14778|mmu:20133|mmu:110208|mmu:14381|	14778|20133|110208|14381|	http://www.genome.jp/kegg-bin/show_pathway?mmu00480/mmu:110208%09red/mmu:14778%09red/mmu:20133%09red/mmu:14381%09red
Salivary secretion	KEGG PATHWAY	mmu04970	6	77	0.760978	1	gene41520|gene27782|gene26194|gene6007|gene42098|gene1641	mmu:11555|mmu:11932|mmu:17105|mmu:14683|mmu:18797|mmu:381290|	11555|11932|17105|14683|18797|381290|	http://www.genome.jp/kegg-bin/show_pathway?mmu04970/mmu:14683%09red/mmu:11555%09red/mmu:18797%09red/mmu:17105%09red/mmu:381290%09red/mmu:11932%09red
Protein export	KEGG PATHWAY	mmu03060	2	28	0.761439	1	gene20807|gene30080	mmu:76687|mmu:24067|	76687|24067|	http://www.genome.jp/kegg-bin/show_pathway?mmu03060/mmu:76687%09red/mmu:24067%09red
Toll-like receptor signaling pathway	KEGG PATHWAY	mmu04620	8	101	0.766775	1	gene5642|gene41090|gene27234|gene9558|gene26297|gene30090|gene12427|gene19929	mmu:16803|mmu:12475|mmu:26420|mmu:16476|mmu:56480|mmu:18035|mmu:20750|mmu:54473|	16803|12475|26420|16476|56480|18035|20750|54473|	http://www.genome.jp/kegg-bin/show_pathway?mmu04620/mmu:16803%09red/mmu:16476%09red/mmu:26420%09red/mmu:18035%09red/mmu:12475%09red/mmu:54473%09red/mmu:20750%09red/mmu:56480%09red
Aminoacyl-tRNA biosynthesis	KEGG PATHWAY	mmu00970	5	66	0.770417	1	gene14495|gene10241|gene35779|gene41558|gene21819	mmu:353172|mmu:107271|mmu:110960|mmu:70223|mmu:234734|	353172|107271|110960|70223|234734|	http://www.genome.jp/kegg-bin/show_pathway?mmu00970/mmu:110960%09red/mmu:70223%09red/mmu:353172%09red/mmu:107271%09red/mmu:234734%09red
Pancreatic cancer	KEGG PATHWAY	mmu05212	5	66	0.770417	1	gene27234|gene2544|gene26784|gene15099|gene6434	mmu:26420|mmu:21808|mmu:13649|mmu:21802|mmu:18805|	26420|21808|13649|21802|18805|	http://www.genome.jp/kegg-bin/show_pathway?mmu05212/mmu:21802%09red/mmu:21808%09red/mmu:26420%09red/mmu:13649%09red/mmu:18805%09red
cGMP-PKG signaling pathway	KEGG PATHWAY	mmu04022	14	170	0.770711	1	gene41520|gene11278|gene27782|gene24092|gene4436|gene8932|gene5598|gene27039|gene36628|gene8926|gene33882|gene42098|gene34817|gene1641	mmu:11555|mmu:14677|mmu:11932|mmu:14678|mmu:26427|mmu:230103|mmu:98932|mmu:16533|mmu:11911|mmu:12913|mmu:22334|mmu:18797|mmu:73181|mmu:381290|	11555|14677|11932|14678|26427|230103|98932|16533|11911|12913|22334|18797|73181|381290|	http://www.genome.jp/kegg-bin/show_pathway?mmu04022/mmu:22334%09red/mmu:26427%09red/mmu:11555%09red/mmu:14678%09red/mmu:73181%09red/mmu:12913%09red/mmu:18797%09red/mmu:98932%09red/mmu:11911%09red/mmu:16533%09red/mmu:381290%09red/mmu:11932%09red/mmu:230103%09red/mmu:14677%09red
Hepatitis C	KEGG PATHWAY	mmu05160	11	136	0.770796	1	gene26784|gene29280|gene27234|gene19980|gene26297|gene27303|gene30090|gene23093|gene27347|gene42676|gene22493	mmu:13649|mmu:12702|mmu:26420|mmu:12520|mmu:56480|mmu:19052|mmu:18035|mmu:73699|mmu:16362|mmu:15957|mmu:16835|	13649|12702|26420|12520|56480|19052|18035|73699|16362|15957|16835|	http://www.genome.jp/kegg-bin/show_pathway?mmu05160/mmu:26420%09red/mmu:56480%09red/mmu:73699%09red/mmu:12520%09red/mmu:15957%09red/mmu:18035%09red/mmu:12702%09red/mmu:16362%09red/mmu:19052%09red/mmu:16835%09red/mmu:13649%09red
RNA degradation	KEGG PATHWAY	mmu03018	6	78	0.770986	1	gene600|gene35970|gene33448|gene36667|gene41037|gene28469	mmu:15510|mmu:18458|mmu:72198|mmu:57259|mmu:15526|mmu:22057|	15510|18458|72198|57259|15526|22057|	http://www.genome.jp/kegg-bin/show_pathway?mmu03018/mmu:57259%09red/mmu:72198%09red/mmu:18458%09red/mmu:15510%09red/mmu:15526%09red/mmu:22057%09red
Glycosphingolipid biosynthesis - ganglio series	KEGG PATHWAY	mmu00604	1	15	0.775857	1	gene3350	mmu:50935|	50935|	http://www.genome.jp/kegg-bin/show_pathway?mmu00604/mmu:50935%09red
RNA polymerase	KEGG PATHWAY	mmu03020	2	29	0.777332	1	gene42169|gene33040	mmu:67710|mmu:67486|	67710|67486|	http://www.genome.jp/kegg-bin/show_pathway?mmu03020/mmu:67486%09red/mmu:67710%09red
Viral carcinogenesis	KEGG PATHWAY	mmu05203	19	229	0.788377	1	gene8926|gene30090|gene30416|gene9960|gene4436|gene6555|gene21443|gene9558|gene37374|gene36628|gene18003|gene37015|gene13869|gene31936|gene31770|gene48499|gene41589|gene11819|gene40226	mmu:12913|mmu:18035|mmu:109711|mmu:107995|mmu:26427|mmu:12428|mmu:19651|mmu:16476|mmu:252870|mmu:11911|mmu:14884|mmu:56233|mmu:56463|mmu:319181|mmu:319155|mmu:15024|mmu:58801|mmu:19664|mmu:12266|	12913|18035|109711|107995|26427|12428|19651|16476|252870|11911|14884|56233|56463|319181|319155|15024|58801|19664|12266|	http://www.genome.jp/kegg-bin/show_pathway?mmu05203/mmu:15024%09red/mmu:14884%09red/mmu:109711%09red/mmu:26427%09red/mmu:12266%09red/mmu:107995%09red/mmu:58801%09red/mmu:18035%09red/mmu:12913%09red/mmu:56233%09red/mmu:319155%09red/mmu:56463%09red/mmu:11911%09red/mmu:19664%09red/mmu:252870%09red/mmu:16476%09red/mmu:319181%09red/mmu:19651%09red/mmu:12428%09red
[truncated: 83 more rows]
